# Supplementary material for: Y Fuse? Sex Chromosome Fusions in Fishes and Reptiles
Source: PLoS Genet. 2015 May 20;11(5):e1005237. doi: 10.1371/journal.pgen.1005237 (PMC4439076; doi:10.1371/journal.pgen.1005237)
Supplement: S3 Text — (NB) [file pgen.1005237.s003.nb]

(* Content-type: application/vnd.wolfram.mathematica *)

(*** Wolfram Notebook File ***)
(* http://www.wolfram.com/nb *)

(* CreatedBy='Mathematica 9.0' *)

(*CacheID: 234*)
(* Internal cache information:
NotebookFileLineBreakTest
NotebookFileLineBreakTest
NotebookDataPosition[       157,          7]
NotebookDataLength[   4707346,      93013]
NotebookOptionsPosition[   4659388,      91588]
NotebookOutlinePosition[   4660117,      91615]
CellTagsIndexPosition[   4660074,      91612]
WindowFrame->Normal*)

(* Beginning of Notebook Content *)
Notebook[{

Cell[CellGroupData[{
Cell["\<\
Sup. Mat.: Y fuse? Patterns of sex chromosome fusions in fishes and reptiles\
\>", "Title",
 CellChangeTimes->{{3.600432786685678*^9, 3.6004328053631477`*^9}, {
   3.6005143792584963`*^9, 3.6005143811363573`*^9}, 3.600599963094634*^9, {
   3.600605681648986*^9, 3.6006056859284554`*^9}, {3.600605730859118*^9, 
   3.6006057340242023`*^9}, 3.6006059895058193`*^9, {3.619095590735126*^9, 
   3.619095605511601*^9}}],

Cell["\<\
Jun Kitano, Matthew W. Pennell, Mark Kirkpatrick, Sarah P. Otto, Jana C. \
Vamosi, and Catherine L. Peichel.\
\>", "Text",
 CellChangeTimes->{{3.600432807707409*^9, 3.600432818566163*^9}, {
  3.600618395435587*^9, 3.600618407843042*^9}, {3.604585891687786*^9, 
  3.604585896437305*^9}, {3.619095609061379*^9, 3.6190956131491337`*^9}, {
  3.629322194602878*^9, 3.629322207631847*^9}}],

Cell[CellGroupData[{

Cell["Neutral case", "Subtitle",
 CellChangeTimes->{{3.6006060197135077`*^9, 3.60060602713665*^9}, 
   3.600609104860417*^9, {3.600618128274954*^9, 3.600618141343519*^9}, {
   3.619096385806981*^9, 3.619096387428129*^9}}],

Cell[CellGroupData[{

Cell["Introduction and derivation", "Subsection",
 CellChangeTimes->{{3.619361986086857*^9, 3.6193620002687483`*^9}}],

Cell[TextData[{
 "Consider fusions that originate at rate ",
 Cell[BoxData[
  FormBox[
   SubsuperscriptBox["\[Mu]", "C", "sex"], TraditionalForm]]],
 " in sex (sex = m or f) and involving chromosome C (C = X, Y, Z, or W).  We \
assume that there is no recombination between the sex determining region \
(SDR) and the fusion;  that is, an X-A fusion is assumed to remain X-A and \
not recombine to create a fused Y-A chromosome.  [Such recombination events \
would lead to expanded chromosome regions on both sex chromosomes, if \
established, which would not be detected in our data sets, where fusions are \
only seen if they remain linked to one sex chromosome, e.g., XY1Y2.]  We also \
assume that the sex ratio at birth of males and females is 50:50, so that N/2 \
is the number of males or the number of females, where N is the total \
population size.  Differences in survival and mating success, however, lead \
to different reproductive population sizes for males (",
 Cell[BoxData[
  SubscriptBox["N", "m"]]],
 ") and females (",
 Cell[BoxData[
  SubscriptBox["N", "f"]]],
 ") at the time of reproduction.  What then is the establishment rate of each \
type of fusion?"
}], "Text",
 CellChangeTimes->{{3.6006060404388313`*^9, 3.600606075126165*^9}, {
   3.60060615186808*^9, 3.6006061772529593`*^9}, {3.619096399518854*^9, 
   3.619096401132159*^9}, {3.619096446948679*^9, 3.619096892473444*^9}, 
   3.619097913765718*^9, {3.6191113873128653`*^9, 3.6191114161691513`*^9}, {
   3.629375874708926*^9, 3.62937587765027*^9}}],

Cell[TextData[{
 StyleBox["YA:",
  FontWeight->"Bold"],
 "  YA fusions originate at rate ",
 Cell[BoxData[
  FormBox[
   RowBox[{
    FractionBox["N", "2"], 
    SubscriptBox["\[Mu]", "Y"]}], TraditionalForm]]],
 " (we suppress the \[OpenCurlyDoubleQuote]sex\[CloseCurlyDoubleQuote] \
superscript, as these are always in males) in any one of the males born into \
the population.  Eventually, the population will descend from one of these Y \
chromosomes, but which one is random in this neutral scenario.  Thus, the \
probability of fixation is ",
 Cell[BoxData[
  FormBox[
   RowBox[{"1", "/", 
    FractionBox["N", "2"]}], TraditionalForm]]],
 ", yielding an overall establishment rate of ",
 Cell[BoxData[
  FormBox[
   SubscriptBox["\[Mu]", "Y"], TraditionalForm]]],
 ".  An alternative way of deriving the same result is to state that, of the ",
 Cell[BoxData[
  FormBox[
   FractionBox["N", "2"], TraditionalForm]]],
 " males born, a fusion has a chance ",
 Cell[BoxData[
  FormBox[
   FractionBox[
    SubscriptBox["N", "m"], 
    RowBox[{"N", "/", "2"}]], TraditionalForm]]],
 " of surviving to reproduce and of being in the \
\[OpenCurlyDoubleQuote]effective population\[CloseCurlyDoubleQuote] of males; \
 one of these reproducing males will be the ancestor of the Y\
\[CloseCurlyQuote]s ultimately, giving an overall establishment rate of ",
 Cell[BoxData[
  FormBox[
   RowBox[{
    RowBox[{
     FractionBox["N", "2"], 
     SubscriptBox["\[Mu]", 
      RowBox[{"Y", " "}]], 
     FractionBox[
      SubscriptBox["N", "m"], 
      RowBox[{"N", "/", "2"}]], 
     FractionBox["1", 
      SubscriptBox["N", "m"]]}], "=", 
    RowBox[{
     SubscriptBox["\[Mu]", 
      RowBox[{"Y", " "}]], "."}]}], TraditionalForm]]],
 "\n\n",
 StyleBox["XA:",
  FontWeight->"Bold"],
 "  XA fusions originate at rate ",
 Cell[BoxData[
  FormBox[
   RowBox[{"2", 
    FractionBox["N", "2"], 
    SubsuperscriptBox["\[Mu]", "X", "f"]}], TraditionalForm]]],
 " in females (the \[OpenCurlyDoubleQuote]2\[CloseCurlyDoubleQuote] in front \
comes from the two X\[CloseCurlyQuote]s in females) and ",
 Cell[BoxData[
  FormBox[
   RowBox[{
    FractionBox["N", "2"], 
    SubsuperscriptBox["\[Mu]", "X", "m"]}], TraditionalForm]]],
 " in males.  Eventually, the population will descend from one of these X \
chromosomes, but which one is random in this neutral scenario.  Thus, the \
probability of fixation is ",
 Cell[BoxData[
  FormBox[
   RowBox[{"1", "/", 
    FractionBox[
     RowBox[{"3", "N"}], "2"]}], TraditionalForm]]],
 ", yielding an overall establishment rate of ",
 Cell[BoxData[
  FormBox[
   RowBox[{
    RowBox[{
     FractionBox["2", "3"], 
     SubsuperscriptBox["\[Mu]", "X", "f"]}], "+", 
    RowBox[{
     FractionBox["1", "3"], 
     SubsuperscriptBox["\[Mu]", "X", "m"]}]}], TraditionalForm]]],
 ".  An alternative way of deriving the same result is to state that, of the ",
 Cell[BoxData[
  FormBox[
   FractionBox["N", "2"], TraditionalForm]]],
 " females born, a fusion has a chance ",
 Cell[BoxData[
  FormBox[
   FractionBox[
    SubscriptBox["N", "f"], 
    RowBox[{"N", "/", "2"}]], TraditionalForm]]],
 " of surviving to reproduce and of being in the \
\[OpenCurlyDoubleQuote]effective population\[CloseCurlyDoubleQuote] of \
females; as the contribution of fathers and mothers is equal, we know that \
2/3 of the X\[CloseCurlyQuote]s will eventually descend from the mothers of \
this generation and the chance that one of these will be the fusion is ",
 Cell[BoxData[
  FormBox[
   RowBox[{
    FractionBox["2", "3"], 
    FractionBox["1", 
     RowBox[{"2", 
      SubscriptBox["N", "f"]}]]}], TraditionalForm]]],
 " (similarly for males);  thus, among the population of reproducing X \
chromosomes, one will be the ancestor of the X\[CloseCurlyQuote]s ultimately, \
giving an overall establishment rate of ",
 Cell[BoxData[
  FormBox[
   RowBox[{
    RowBox[{
     RowBox[{"2", 
      FractionBox["N", "2"], 
      SubsuperscriptBox["\[Mu]", "X", "f"], 
      FractionBox[
       SubscriptBox["N", "f"], 
       RowBox[{"N", "/", "2"}]], 
      FractionBox["2", "3"], 
      FractionBox["1", 
       RowBox[{"2", 
        SubscriptBox["N", "f"]}]]}], "+", 
     RowBox[{
      FractionBox["N", "2"], 
      SubsuperscriptBox["\[Mu]", "X", "m"], 
      FractionBox[
       SubscriptBox["N", "m"], 
       RowBox[{"N", "/", "2"}]], 
      FractionBox["1", "3"], 
      FractionBox["1", 
       SubscriptBox["N", "m"]]}]}], "=", 
    RowBox[{
     RowBox[{
      FractionBox["2", "3"], 
      SubsuperscriptBox["\[Mu]", "X", "f"]}], "+", 
     RowBox[{
      FractionBox["1", "3"], 
      SubsuperscriptBox["\[Mu]", "X", "m"]}]}]}], TraditionalForm]]],
 ".\n\n",
 StyleBox["WA: ",
  FontWeight->"Bold"],
 " WA fusions originate at rate ",
 Cell[BoxData[
  FormBox[
   RowBox[{
    FractionBox["N", "2"], 
    SubscriptBox["\[Mu]", "W"]}], TraditionalForm]]],
 " in any one of the females born into the population.  Eventually, the \
population will descend from one of these W chromosomes, but which one is \
random in this neutral scenario.  Thus, the probability of fixation is ",
 Cell[BoxData[
  FormBox[
   RowBox[{"1", "/", 
    FractionBox["N", "2"]}], TraditionalForm]]],
 ", yielding an overall establishment rate of ",
 Cell[BoxData[
  FormBox[
   SubscriptBox["\[Mu]", "W"], TraditionalForm]]],
 ". \n\n",
 StyleBox["ZA: ",
  FontWeight->"Bold"],
 " ZA fusions originate at rate ",
 Cell[BoxData[
  FormBox[
   RowBox[{"2", 
    FractionBox["N", "2"], 
    SubsuperscriptBox["\[Mu]", "Z", "m"]}], TraditionalForm]]],
 " in males (the \[OpenCurlyDoubleQuote]2\[CloseCurlyDoubleQuote] in front \
comes from the two Z\[CloseCurlyQuote]s in males) and ",
 Cell[BoxData[
  FormBox[
   RowBox[{
    FractionBox["N", "2"], 
    SubsuperscriptBox["\[Mu]", "X", "f"]}], TraditionalForm]]],
 " in females.  Eventually, the population will descend from one of these Z \
chromosomes, but which one is random in this neutral scenario.  Thus, the \
probability of fixation is ",
 Cell[BoxData[
  FormBox[
   RowBox[{"1", "/", 
    FractionBox[
     RowBox[{"3", "N"}], "2"]}], TraditionalForm]]],
 ", yielding an overall establishment rate of ",
 Cell[BoxData[
  FormBox[
   RowBox[{
    RowBox[{
     FractionBox["2", "3"], 
     SubsuperscriptBox["\[Mu]", "Z", "m"]}], "+", 
    RowBox[{
     FractionBox["1", "3"], 
     SubsuperscriptBox["\[Mu]", "X", "f"]}]}], TraditionalForm]]],
 ".  "
}], "Text",
 CellChangeTimes->{{3.600606078981893*^9, 3.600606085221545*^9}, {
  3.600606126750004*^9, 3.60060618996338*^9}, {3.619096895033289*^9, 
  3.61909706183108*^9}, {3.619097118861898*^9, 3.619097389490093*^9}, {
  3.619097483038497*^9, 3.619097529539605*^9}, {3.619097622782474*^9, 
  3.619097907415544*^9}, {3.619098010427732*^9, 3.619098016621323*^9}, {
  3.6190980698967257`*^9, 3.6190980947135563`*^9}, {3.619098251505828*^9, 
  3.6190982987017517`*^9}, {3.6190983329285593`*^9, 3.619098495210113*^9}, {
  3.6191113883143806`*^9, 3.619111421707594*^9}}],

Cell[TextData[{
 StyleBox["TOTAL: ",
  FontWeight->"Bold"],
 " If we calculate the overall rate of fusions appearing in XY species versus \
ZW species, we get:"
}], "Text",
 CellChangeTimes->{{3.622904504581007*^9, 3.6229045781371*^9}, {
  3.6229046318665037`*^9, 3.622904732844714*^9}, {3.622904861311269*^9, 
  3.622904868333449*^9}, {3.622906608903013*^9, 3.622906635031458*^9}}],

Cell[BoxData[
 RowBox[{
  FractionBox[
   RowBox[{
    RowBox[{
     FractionBox["2", "3"], 
     SubsuperscriptBox["\[Mu]", "X", "f"]}], "+", 
    RowBox[{
     FractionBox["1", "3"], 
     SubsuperscriptBox["\[Mu]", "X", "m"]}], "+", 
    SubscriptBox["\[Mu]", "Y"]}], 
   FormBox[
    RowBox[{
     SubscriptBox["\[Mu]", "W"], "+", 
     RowBox[{
      FractionBox["2", "3"], 
      SubsuperscriptBox["\[Mu]", "Z", "m"]}], "+", 
     RowBox[{
      FractionBox["1", "3"], 
      SubsuperscriptBox["\[Mu]", "X", "f"]}]}],
    TraditionalForm]], ";"}]], "Input",
 CellChangeTimes->{{3.6229056292363443`*^9, 3.6229056717245483`*^9}, {
   3.622905887321046*^9, 3.622906046224991*^9}, {3.622906178235262*^9, 
   3.622906193155683*^9}, 3.6229065073812513`*^9, 3.623159112469902*^9, {
   3.6231594093265657`*^9, 3.6231594115808563`*^9}}],

Cell["\<\
Assuming that sex determines the fusion rate, not the chromosome itself, the \
ratio becomes:\
\>", "Text",
 CellChangeTimes->{{3.622906639364019*^9, 3.622906651291366*^9}, 
   3.6229066967216177`*^9}],

Cell[BoxData[
 RowBox[{
  RowBox[{"OriginBySex", "=", 
   RowBox[{
    RowBox[{"{", 
     RowBox[{
      RowBox[{
       SubsuperscriptBox["\[Mu]", "X", "f"], "\[Rule]", 
       SuperscriptBox["\[Mu]", "f"]}], ",", 
      RowBox[{
       SubsuperscriptBox["\[Mu]", "X", "m"], "\[Rule]", 
       SuperscriptBox["\[Mu]", "m"]}], ",", 
      RowBox[{
       SubscriptBox["\[Mu]", 
        RowBox[{"Y", " "}]], "\[Rule]", 
       SuperscriptBox["\[Mu]", "m"]}], ",", 
      RowBox[{
       SubsuperscriptBox["\[Mu]", "Z", "m"], "\[Rule]", 
       SuperscriptBox["\[Mu]", "m"]}], ",", 
      RowBox[{
       SubsuperscriptBox["\[Mu]", "Z", "f"], "\[Rule]", 
       SuperscriptBox["\[Mu]", "f"]}], ",", 
      RowBox[{
       SubscriptBox["\[Mu]", 
        RowBox[{"W", " "}]], "\[Rule]", 
       SuperscriptBox["\[Mu]", "f"]}]}], "}"}], "/.", 
    RowBox[{
     SuperscriptBox["\[Mu]", "m"], "\[Rule]", 
     RowBox[{"\[Alpha]", " ", 
      SuperscriptBox["\[Mu]", "f"]}]}]}]}], ";"}]], "Input",
 CellChangeTimes->{{3.6231590833409986`*^9, 3.6231591097959557`*^9}, 
   3.6231593975621967`*^9, 3.631728703748667*^9}],

Cell[CellGroupData[{

Cell[BoxData[
 RowBox[{
  RowBox[{"%%", "/.", "OriginBySex"}], "//", "Simplify"}]], "Input",
 CellChangeTimes->{{3.62290665861626*^9, 3.6229066914222116`*^9}, {
   3.6231591200500298`*^9, 3.623159130504306*^9}, 3.62315939653333*^9}],

Cell[BoxData[
 FractionBox[
  RowBox[{"1", "+", 
   RowBox[{"2", " ", "\[Alpha]"}]}], 
  RowBox[{"2", "+", "\[Alpha]"}]]], "Output",
 CellChangeTimes->{{3.622906680955702*^9, 3.622906692041291*^9}, {
   3.6231591231655273`*^9, 3.623159133565179*^9}, 3.6231594304755917`*^9, 
   3.637027355298114*^9, 3.6370274191332617`*^9}]
}, Open  ]],

Cell["\<\
This is counter-intuitive.  Essentially, if mutations happen much more in \
males (\[Alpha] >> 1), then XY fusions will be more common than ZW fusions \
even in the neutral case because a single fusion that happens in a male will \
have a higher chance of fixing on the Y than on the X or Z, because of the \
smaller number of Y chromosomes.  Conversely, if mutations happen much more \
in females (\[Alpha] << 1), then ZW fusions will be more common than XY \
fusions because a single fusion that happens in a female will have a higher \
chance of fixing on the W than on the X or Z, because of the smaller number \
of W chromosomes.\
\>", "Text",
 CellChangeTimes->{{3.622906714544132*^9, 3.622906801852601*^9}, {
  3.622907032891325*^9, 3.622907151223578*^9}, {3.6231606489793*^9, 
  3.623160660457346*^9}, {3.623414386895945*^9, 3.6234143873952513`*^9}, {
  3.631728703915905*^9, 3.6317287040168667`*^9}}]
}, Open  ]]
}, Closed]],

Cell[CellGroupData[{

Cell["Direct fitness effects of fusions [additive case]", "Subtitle",
 CellChangeTimes->{{3.6006060197135077`*^9, 3.60060602713665*^9}, 
   3.600609104860417*^9, {3.600618128274954*^9, 3.600618141343519*^9}, {
   3.6191092599701242`*^9, 3.619109263448349*^9}, {3.628769185851071*^9, 
   3.6287691890654783`*^9}}],

Cell[CellGroupData[{

Cell["Introduction and derivation", "Subsection",
 CellChangeTimes->{{3.619361986086857*^9, 3.6193620002687483`*^9}}],

Cell[TextData[{
 "We now modify the above to allow the fusion to have a direct fitness effect \
(often deleterious), which may be different in males and females.  How does \
this affect the rate of establishment?  \n\nIn the following we approximate \
this establishment rate using Kimura\[CloseCurlyQuote]s (1962) diffusion \
approximation for the fixation probability of a mutation:\n\n\t\t",
 Cell[BoxData[
  FormBox[
   RowBox[{"P", "  ", "=", "  ", 
    FractionBox[
     RowBox[{"1", " ", "-", " ", 
      RowBox[{"Exp", "[", 
       RowBox[{
        RowBox[{"-", "2"}], "s", " ", 
        SubscriptBox["N", "e"], " ", "p"}], "]"}]}], 
     RowBox[{"1", " ", "-", " ", 
      RowBox[{"Exp", "[", 
       RowBox[{
        RowBox[{"-", "2"}], 
        SubscriptBox["N", "e"], " ", "s"}], "]"}]}]]}], TraditionalForm]]],
 "\n\t\t\nwhere ",
 StyleBox["s",
  FontSlant->"Italic"],
 " is the selection coefficient, p is the initial frequency of a mutation \
(here a fusion), and ",
 Cell[BoxData[
  FormBox[
   SubscriptBox["N", "e"], TraditionalForm]]],
 " is the relevant effective population size of chromosomes (not of \
individuals).  This assumes that either the allele is additive (with \
heterozygous effect s) or that the fixation probability is determined while \
the allele is rare (see next section for other cases).  Given a number of \
reproducing females (",
 Cell[BoxData[
  SubscriptBox["N", "f"]],
  CellChangeTimes->{{3.623963264057859*^9, 3.623963278502921*^9}, 
    3.6239693053340387`*^9}],
 ") and males (",
 Cell[BoxData[
  SubscriptBox["N", "m"]],
  CellChangeTimes->{{3.623963264057859*^9, 3.623963278502921*^9}, 
    3.6239693053340387`*^9}],
 ") with an expected Poisson distributed number of offspring, the effective \
population sizes for X and Z chromosomes are:"
}], "Text",
 CellChangeTimes->{{3.6006060404388313`*^9, 3.600606075126165*^9}, {
   3.60060615186808*^9, 3.6006061772529593`*^9}, {3.619096399518854*^9, 
   3.619096401132159*^9}, {3.619096446948679*^9, 3.619096892473444*^9}, 
   3.619097913765718*^9, {3.619111016230813*^9, 3.619111048681912*^9}, {
   3.6191119407993603`*^9, 3.6191120386447783`*^9}, {3.619112917979793*^9, 
   3.619113227897169*^9}, {3.6240119070144663`*^9, 3.624012016371702*^9}, 
   3.624012060467389*^9, {3.628767625287603*^9, 3.628767695274931*^9}, {
   3.629375895107646*^9, 3.62937595143503*^9}}],

Cell[BoxData[{
 RowBox[{
  RowBox[{
   SubscriptBox["N", 
    RowBox[{"e", ",", "X"}]], "=", 
   FractionBox[
    RowBox[{"9", 
     SubscriptBox["N", "f"], 
     SubscriptBox["N", "m"]}], 
    RowBox[{
     SubscriptBox["N", "f"], "+", 
     RowBox[{"2", 
      SubscriptBox["N", "m"]}]}]]}], ";"}], "\[IndentingNewLine]", 
 RowBox[{
  RowBox[{
   SubscriptBox["N", 
    RowBox[{"e", ",", "Z"}]], "=", 
   FractionBox[
    RowBox[{"9", 
     SubscriptBox["N", "f"], 
     SubscriptBox["N", "m"]}], 
    RowBox[{
     RowBox[{"2", 
      SubscriptBox["N", "f"]}], "+", 
     SubscriptBox["N", "m"]}]]}], ";"}]}], "Input",
 CellChangeTimes->{{3.623963264057859*^9, 3.623963278502921*^9}, 
   3.6239693053340387`*^9}],

Cell[TextData[{
 "We also assume that the selection on the fusion is weak and can be taken as \
the average over many generations. Specifically, for X and Z chromosomes, we \
take selection to be the long-term averages:\n\n\t\t",
 Cell[BoxData[
  FormBox[
   RowBox[{
    SubscriptBox["s", "X"], "  ", "=", "  ", 
    RowBox[{
     RowBox[{
      FractionBox["1", "3"], 
      SubsuperscriptBox["s", "X", "m"]}], " ", "+", " ", 
     RowBox[{
      FractionBox["2", "3"], 
      SubsuperscriptBox["s", "X", "f"]}]}]}], TraditionalForm]]],
 "\n\t\t",
 Cell[BoxData[
  FormBox[
   RowBox[{
    SubscriptBox["s", "Z"], "  ", "=", "  ", 
    RowBox[{
     RowBox[{
      FractionBox["1", "3"], 
      SubsuperscriptBox["s", "Z", "f"]}], " ", "+", " ", 
     RowBox[{
      FractionBox["2", "3"], 
      SubsuperscriptBox["s", "Z", "m"]}]}]}], TraditionalForm]]],
 "\n\t\t\nwhich ignores the fact that an X or Z chromosome that appears in a \
father is more likely to be in a daughter than predicted by the overall \
frequency of that chromosome among all daughters (e.g., an X in fathers is \
100% of the time found in daughters compared to 2/3 of the Xs, and a Z in \
fathers is 50% of the time found in daughters compared to 1/3 of the Zs).  \
Ditto for sex chromosomes that appear in mothers.  This assumption is not \
necessary for Y or W chromosomes, as these spend every generation in the same \
sex."
}], "Text",
 CellChangeTimes->{{3.6006060404388313`*^9, 3.600606075126165*^9}, {
   3.60060615186808*^9, 3.6006061772529593`*^9}, {3.619096399518854*^9, 
   3.619096401132159*^9}, {3.619096446948679*^9, 3.619096892473444*^9}, 
   3.619097913765718*^9, {3.619111016230813*^9, 3.619111048681912*^9}, {
   3.6191119407993603`*^9, 3.6191120386447783`*^9}, {3.619112917979793*^9, 
   3.619113227897169*^9}, {3.6240119070144663`*^9, 3.624011949481441*^9}}],

Cell[TextData[{
 StyleBox["YA: ",
  FontWeight->"Bold"],
 " YA fusions originate at rate ",
 Cell[BoxData[
  FormBox[
   RowBox[{
    FractionBox["N", "2"], 
    SubscriptBox["\[Mu]", "Y"]}], TraditionalForm]]],
 " (we suppress the \[OpenCurlyDoubleQuote]sex\[CloseCurlyDoubleQuote] \
superscript, as these are always in males) in any one of the males born into \
the population.  Eventually, the population will descend from one of these Y \
chromosomes.  The probability that it will be the fusion chromosome is the \
chance that the fusion contributes to the \[OpenCurlyDoubleQuote]effective \
population\[CloseCurlyDoubleQuote] of males (",
 Cell[BoxData[
  FormBox[
   FractionBox[
    SubscriptBox["N", "m"], 
    RowBox[{"N", "/", "2"}]], TraditionalForm]]],
 ") times the fixation probability that the fusion will be the ultimate \
ancestor of the Y chromosomes among the descendants after some long period of \
time:  ",
 Cell[BoxData[
  FormBox[
   RowBox[{
    SubscriptBox["P", "Y"], " ", "=", " ", 
    FractionBox[
     RowBox[{"1", " ", "-", " ", 
      RowBox[{"Exp", "[", 
       RowBox[{
        RowBox[{"-", "2"}], 
        SubscriptBox["s", "Y"]}], "]"}]}], 
     RowBox[{"1", " ", "-", " ", 
      RowBox[{"Exp", "[", 
       RowBox[{
        RowBox[{"-", "2"}], 
        SubscriptBox["N", "m"], " ", 
        SubscriptBox["s", "Y"]}], "]"}]}]]}], TraditionalForm]]],
 " , giving an overall establishment rate of ",
 Cell[BoxData[
  FormBox[
   RowBox[{
    FractionBox["N", "2"], 
    SubscriptBox["\[Mu]", 
     RowBox[{"Y", " "}]], 
    FractionBox[
     SubscriptBox["N", "m"], 
     RowBox[{"N", "/", "2"}]], 
    RowBox[{
     FractionBox[
      RowBox[{"1", " ", "-", " ", 
       RowBox[{"Exp", "[", 
        RowBox[{
         RowBox[{"-", "2"}], 
         SubscriptBox["s", "Y"]}], "]"}]}], 
      RowBox[{"1", " ", "-", " ", 
       RowBox[{"Exp", "[", 
        RowBox[{
         RowBox[{"-", "2"}], 
         SubscriptBox["N", "m"], " ", 
         SubscriptBox["s", "Y"]}], "]"}]}]], "."}]}], TraditionalForm]]],
 "  When selection is negligible, this reduces to ",
 Cell[BoxData[
  FormBox[
   SubscriptBox["\[Mu]", 
    RowBox[{"Y", " "}]], TraditionalForm]]],
 ", as in the neutral case above.  \n\n",
 StyleBox["XA:",
  FontWeight->"Bold"],
 "  XA fusions originate at rate ",
 Cell[BoxData[
  FormBox[
   RowBox[{"2", 
    FractionBox["N", "2"], 
    SubsuperscriptBox["\[Mu]", "X", "f"]}], TraditionalForm]]],
 " in females (the \[OpenCurlyDoubleQuote]2\[CloseCurlyDoubleQuote] in front \
comes from the two X\[CloseCurlyQuote]s in females) and ",
 Cell[BoxData[
  FormBox[
   RowBox[{
    FractionBox["N", "2"], 
    SubsuperscriptBox["\[Mu]", "X", "m"]}], TraditionalForm]]],
 " in males.  A fusion arising in a female has a chance ",
 Cell[BoxData[
  FormBox[
   FractionBox[
    SubscriptBox["N", "f"], 
    RowBox[{"N", "/", "2"}]], TraditionalForm]]],
 " of surviving to reproduce and of being in the \
\[OpenCurlyDoubleQuote]effective population\[CloseCurlyDoubleQuote] of \
females; as the contribution of fathers and mothers to the next generation is \
equal, the initial frequency among the pool of X chromosomes in the next \
generation (accounting for the fact that mothers contribute two Xs and \
fathers one X) among reproducing adults is p = 2/3*(freq in moms) + 1/3*(freq \
in dads).  This gives a fixation probability when appearing in females of ",
 Cell[BoxData[
  FormBox[
   RowBox[{
    SubscriptBox["P", "X"], " ", "=", " ", 
    FractionBox[
     RowBox[{"1", " ", "-", " ", 
      RowBox[{"Exp", "[", 
       RowBox[{
        RowBox[{"-", "2"}], 
        RowBox[{"(", 
         SubscriptBox["N", 
          RowBox[{"e", ",", "X"}]], ")"}], " ", 
        RowBox[{"(", 
         RowBox[{
          FractionBox["2", "3"], 
          FractionBox["1", 
           RowBox[{"2", 
            SubscriptBox["N", "f"]}]]}], ")"}], " ", 
        SubscriptBox["s", "X"]}], "]"}]}], 
     RowBox[{"1", " ", "-", " ", 
      RowBox[{"Exp", "[", 
       RowBox[{
        RowBox[{"-", "2"}], 
        RowBox[{"(", 
         SubscriptBox["N", 
          RowBox[{"e", ",", "X"}]], ")"}], " ", 
        SubscriptBox["s", "X"]}], "]"}]}]]}], TraditionalForm]]],
 " where ",
 Cell[BoxData[
  FormBox[
   RowBox[{
    SubscriptBox["N", 
     RowBox[{"e", ",", "X"}]], "=", 
    FractionBox[
     RowBox[{"9", 
      SubscriptBox["N", "f"], 
      SubscriptBox["N", "m"]}], 
     RowBox[{
      SubscriptBox["N", "f"], "+", 
      RowBox[{"2", 
       SubscriptBox["N", "m"]}]}]]}], TraditionalForm]]],
 " is the effective population size for a X-linked locus (similarly for \
males);  thus, the overall establishment rate of an X-A fusion is ",
 Cell[BoxData[
  FormBox[
   RowBox[{
    RowBox[{"2", 
     FractionBox["N", "2"], 
     SubsuperscriptBox["\[Mu]", "X", "f"], 
     FractionBox[
      SubscriptBox["N", "f"], 
      RowBox[{"N", "/", "2"}]], 
     FractionBox[
      RowBox[{"1", " ", "-", " ", 
       RowBox[{"Exp", "[", 
        RowBox[{
         RowBox[{"-", "2"}], 
         RowBox[{"(", 
          SubscriptBox["N", 
           RowBox[{"e", ",", "X"}]], ")"}], " ", 
         RowBox[{"(", 
          RowBox[{
           FractionBox["2", "3"], 
           FractionBox["1", 
            RowBox[{"2", 
             SubscriptBox["N", "f"]}]]}], ")"}], " ", 
         SubscriptBox["s", "X"]}], "]"}]}], 
      RowBox[{"1", " ", "-", " ", 
       RowBox[{"Exp", "[", 
        RowBox[{
         RowBox[{"-", "2"}], 
         RowBox[{"(", 
          SubscriptBox["N", 
           RowBox[{"e", ",", "X"}]], ")"}], " ", 
         SubscriptBox["s", "X"]}], "]"}]}]]}], "+", 
    RowBox[{
     FractionBox["N", "2"], 
     SubsuperscriptBox["\[Mu]", "X", "m"], 
     FractionBox[
      SubscriptBox["N", "m"], 
      RowBox[{"N", "/", "2"}]], 
     FractionBox[
      RowBox[{"1", " ", "-", " ", 
       RowBox[{"Exp", "[", 
        RowBox[{
         RowBox[{"-", "2"}], 
         RowBox[{"(", 
          SubscriptBox["N", 
           RowBox[{"e", ",", "X"}]], ")"}], " ", 
         RowBox[{"(", 
          RowBox[{
           FractionBox["1", "3"], 
           FractionBox["1", 
            SubscriptBox["N", "m"]]}], ")"}], " ", 
         SubscriptBox["s", "X"]}], "]"}]}], 
      RowBox[{"1", " ", "-", " ", 
       RowBox[{"Exp", "[", 
        RowBox[{
         RowBox[{"-", "2"}], 
         RowBox[{"(", 
          SubscriptBox["N", 
           RowBox[{"e", ",", "X"}]], ")"}], " ", 
         SubscriptBox["s", "X"]}], "]"}]}]]}]}], TraditionalForm]]],
 ".  When selection is negligible, this reduces to ",
 Cell[BoxData[
  FormBox[
   RowBox[{
    RowBox[{
     FractionBox["2", "3"], 
     SubsuperscriptBox["\[Mu]", "X", "f"]}], "+", 
    RowBox[{
     FractionBox["1", "3"], 
     SubsuperscriptBox["\[Mu]", "X", "m"]}]}], TraditionalForm]]],
 ", as in the neutral case above. \n\n",
 StyleBox["WA: ",
  FontWeight->"Bold"],
 " WA fusions originate at rate ",
 Cell[BoxData[
  FormBox[
   RowBox[{
    FractionBox["N", "2"], 
    SubscriptBox["\[Mu]", "Y"]}], TraditionalForm]]],
 " in any one of the females born into the population.  Eventually, the \
population will descend from one of these W chromosomes.  The probability \
that it will be the fusion chromosome is the chance that the fusion \
contributes to the \[OpenCurlyDoubleQuote]effective population\
\[CloseCurlyDoubleQuote] of females (",
 Cell[BoxData[
  FormBox[
   FractionBox[
    SubscriptBox["N", "f"], 
    RowBox[{"N", "/", "2"}]], TraditionalForm]]],
 ") times the fixation probability that the fusion will be the ultimate \
ancestor of the W chromosomes among the descendants after some long period of \
time:  ",
 Cell[BoxData[
  FormBox[
   RowBox[{
    SubscriptBox["P", "W"], " ", "=", " ", 
    FractionBox[
     RowBox[{"1", " ", "-", " ", 
      RowBox[{"Exp", "[", 
       RowBox[{
        RowBox[{"-", "2"}], 
        SubscriptBox["s", "W"]}], "]"}]}], 
     RowBox[{"1", " ", "-", " ", 
      RowBox[{"Exp", "[", 
       RowBox[{
        RowBox[{"-", "2"}], 
        SubscriptBox["N", "f"], " ", 
        SubscriptBox["s", "W"]}], "]"}]}]]}], TraditionalForm]]],
 " , giving an overall establishment rate of ",
 Cell[BoxData[
  FormBox[
   RowBox[{
    FractionBox["N", "2"], 
    SubscriptBox["\[Mu]", "W"], 
    FractionBox[
     SubscriptBox["N", "f"], 
     RowBox[{"N", "/", "2"}]], 
    RowBox[{
     FractionBox[
      RowBox[{"1", " ", "-", " ", 
       RowBox[{"Exp", "[", 
        RowBox[{
         RowBox[{"-", "2"}], 
         SubscriptBox["s", "W"]}], "]"}]}], 
      RowBox[{"1", " ", "-", " ", 
       RowBox[{"Exp", "[", 
        RowBox[{
         RowBox[{"-", "2"}], 
         SubscriptBox["N", "f"], " ", 
         SubscriptBox["s", "W"]}], "]"}]}]], "."}]}], TraditionalForm]]],
 " When selection is negligible, this reduces to ",
 Cell[BoxData[
  FormBox[
   SubscriptBox["\[Mu]", 
    RowBox[{"W", " "}]], TraditionalForm]]],
 ", as in the neutral case above.  \n\n",
 StyleBox["ZA:  ",
  FontWeight->"Bold"],
 "ZA fusions originate at rate ",
 Cell[BoxData[
  FormBox[
   RowBox[{
    FractionBox["N", "2"], 
    SubsuperscriptBox["\[Mu]", "X", "f"]}], TraditionalForm]]],
 " in females and ",
 Cell[BoxData[
  FormBox[
   RowBox[{"2", 
    FractionBox["N", "2"], 
    SubsuperscriptBox["\[Mu]", "Z", "m"]}], TraditionalForm]]],
 " in males (the \[OpenCurlyDoubleQuote]2\[CloseCurlyDoubleQuote] in front \
comes from the two Z\[CloseCurlyQuote]s in males).   A fusion arising in a \
female has a chance ",
 Cell[BoxData[
  FormBox[
   FractionBox[
    SubscriptBox["N", "f"], 
    RowBox[{"N", "/", "2"}]], TraditionalForm]]],
 " of surviving to reproduce and of being in the \
\[OpenCurlyDoubleQuote]effective population\[CloseCurlyDoubleQuote] of \
females; as the contribution of fathers and mothers to the next generation is \
equal, the initial frequency among the pool of Z chromosomes in the next \
generation (accounting for the fact that mothers contribute one Z and fathers \
two Zs) among reproducing adults is p = 1/3*(freq in moms) + 2/3*(freq in \
dads).  This gives a fixation probability when appearing in females of ",
 Cell[BoxData[
  FormBox[
   RowBox[{
    SubscriptBox["P", "Z"], " ", "=", " ", 
    FractionBox[
     RowBox[{"1", " ", "-", " ", 
      RowBox[{"Exp", "[", 
       RowBox[{
        RowBox[{"-", "2"}], 
        RowBox[{"(", 
         SubscriptBox["N", 
          RowBox[{"e", ",", "Z"}]], ")"}], " ", 
        RowBox[{"(", 
         RowBox[{
          FractionBox["1", "3"], 
          FractionBox["1", 
           SubscriptBox["N", "f"]]}], ")"}], " ", 
        SubscriptBox["s", "Z"]}], "]"}]}], 
     RowBox[{"1", " ", "-", " ", 
      RowBox[{"Exp", "[", 
       RowBox[{
        RowBox[{"-", "2"}], 
        RowBox[{"(", 
         SubscriptBox["N", 
          RowBox[{"e", ",", "Z"}]], ")"}], " ", 
        SubscriptBox["s", "Z"]}], "]"}]}]]}], TraditionalForm]]],
 " where ",
 Cell[BoxData[
  FormBox[
   RowBox[{
    SubscriptBox["N", 
     RowBox[{"e", ",", "Z"}]], "=", 
    FractionBox[
     RowBox[{"9", 
      SubscriptBox["N", "f"], 
      SubscriptBox["N", "m"]}], 
     RowBox[{
      RowBox[{"2", 
       SubscriptBox["N", "f"]}], "+", 
      SubscriptBox["N", "m"]}]]}], TraditionalForm]]],
 " is the effective population size for a Z-linked locus (similarly for \
males);  thus, the overall establishment rate of a Z-A fusion is  ",
 Cell[BoxData[
  FormBox[
   RowBox[{
    RowBox[{
     FractionBox["N", "2"], 
     SubsuperscriptBox["\[Mu]", "Z", "f"], 
     FractionBox[
      SubscriptBox["N", "f"], 
      RowBox[{"N", "/", "2"}]], 
     FractionBox[
      RowBox[{"1", " ", "-", " ", 
       RowBox[{"Exp", "[", 
        RowBox[{
         RowBox[{"-", "2"}], 
         RowBox[{"(", 
          SubscriptBox["N", 
           RowBox[{"e", ",", "Z"}]], ")"}], " ", 
         RowBox[{"(", 
          RowBox[{
           FractionBox["1", "3"], 
           FractionBox["1", 
            SubscriptBox["N", "f"]]}], ")"}], " ", 
         SubscriptBox["s", "Z"]}], "]"}]}], 
      RowBox[{"1", " ", "-", " ", 
       RowBox[{"Exp", "[", 
        RowBox[{
         RowBox[{"-", "2"}], 
         RowBox[{"(", 
          SubscriptBox["N", 
           RowBox[{"e", ",", "Z"}]], ")"}], " ", 
         SubscriptBox["s", "Z"]}], "]"}]}]]}], "+", 
    RowBox[{"2", 
     FractionBox["N", "2"], 
     SubsuperscriptBox["\[Mu]", "Z", "m"], 
     FractionBox[
      SubscriptBox["N", "m"], 
      RowBox[{"N", "/", "2"}]], 
     FractionBox[
      RowBox[{"1", " ", "-", " ", 
       RowBox[{"Exp", "[", 
        RowBox[{
         RowBox[{"-", "2"}], 
         RowBox[{"(", 
          SubscriptBox["N", 
           RowBox[{"e", ",", "Z"}]], ")"}], " ", 
         RowBox[{"(", 
          RowBox[{
           FractionBox["2", "3"], 
           FractionBox["1", 
            RowBox[{"2", 
             SubscriptBox["N", "m"]}]]}], ")"}], " ", 
         SubscriptBox["s", "Z"]}], "]"}]}], 
      RowBox[{"1", " ", "-", " ", 
       RowBox[{"Exp", "[", 
        RowBox[{
         RowBox[{"-", "2"}], 
         RowBox[{"(", 
          SubscriptBox["N", 
           RowBox[{"e", ",", "Z"}]], ")"}], " ", 
         SubscriptBox["s", "Z"]}], "]"}]}]]}]}], TraditionalForm]]],
 ".  When selection is negligible, this reduces to ",
 Cell[BoxData[
  FormBox[
   RowBox[{
    RowBox[{
     FractionBox["2", "3"], 
     SubsuperscriptBox["\[Mu]", "Z", "m"]}], "+", 
    RowBox[{
     FractionBox["1", "3"], 
     SubsuperscriptBox["\[Mu]", "X", "f"]}]}], TraditionalForm]]],
 ", as in the neutral case above.  "
}], "Text",
 CellChangeTimes->{{3.600606078981893*^9, 3.600606085221545*^9}, {
   3.600606126750004*^9, 3.60060618996338*^9}, {3.619096895033289*^9, 
   3.61909706183108*^9}, {3.619097118861898*^9, 3.619097389490093*^9}, {
   3.619097483038497*^9, 3.619097529539605*^9}, {3.619097622782474*^9, 
   3.619097907415544*^9}, {3.619098010427732*^9, 3.619098016621323*^9}, {
   3.6190980698967257`*^9, 3.6190980947135563`*^9}, {3.619098251505828*^9, 
   3.6190982987017517`*^9}, {3.6190983329285593`*^9, 3.619098495210113*^9}, {
   3.619111061353963*^9, 3.6191111212167187`*^9}, {3.619111205223794*^9, 
   3.619111277932747*^9}, {3.619111313081582*^9, 3.619111458321128*^9}, {
   3.619111502849859*^9, 3.619111561669074*^9}, {3.619111658959807*^9, 
   3.619111705499004*^9}, {3.6191118571053753`*^9, 3.619111918887508*^9}, {
   3.6191121631773567`*^9, 3.619112194376789*^9}, {3.6191122740395393`*^9, 
   3.619112345846195*^9}, {3.6191124614725647`*^9, 3.61911254549648*^9}, {
   3.619112588487748*^9, 3.6191128283933764`*^9}, {3.619112861448523*^9, 
   3.619112869968028*^9}, {3.61911290131677*^9, 3.619112901754221*^9}, {
   3.619112946865081*^9, 3.6191129567388372`*^9}, {3.6191132329200583`*^9, 
   3.619113389870173*^9}, {3.619113428781198*^9, 3.6191135043324537`*^9}, 
   3.6234149189536333`*^9, {3.623962298227949*^9, 3.623962362241014*^9}, {
   3.6239624178528337`*^9, 3.62396248824084*^9}, {3.6239626153255177`*^9, 
   3.623962619770377*^9}, {3.623963092188718*^9, 3.623963107727181*^9}, {
   3.623963247173231*^9, 3.623963247173319*^9}}],

Cell["\<\
From the above, we have the following rates of establishment:\
\>", "Text",
 CellChangeTimes->{{3.624012069912435*^9, 3.624012080214946*^9}}],

Cell[BoxData[
 RowBox[{"\t\t", 
  RowBox[{
   RowBox[{
    FormBox[
     RowBox[{
      SubscriptBox["R", "Y"], "  ", "=", " ", 
      RowBox[{
       SubscriptBox["\[Mu]", "Y"], 
       SubscriptBox["N", "m"], 
       FractionBox[
        RowBox[{"1", " ", "-", " ", 
         RowBox[{"Exp", "[", 
          RowBox[{
           RowBox[{"-", "2"}], 
           SubscriptBox["s", "Y"]}], "]"}]}], 
        RowBox[{"1", " ", "-", " ", 
         RowBox[{"Exp", "[", 
          RowBox[{
           RowBox[{"-", "2"}], 
           SubscriptBox["N", "m"], " ", 
           SubscriptBox["s", "Y"]}], "]"}]}]]}]}],
     TraditionalForm], ";"}], "\[IndentingNewLine]", "\t\t", 
   RowBox[{
    FormBox[
     RowBox[{
      SubscriptBox["R", "X"], "  ", "=", "  ", 
      FormBox[
       RowBox[{
        RowBox[{"2", 
         SubsuperscriptBox["\[Mu]", "X", "f"], 
         SubscriptBox["N", "f"], 
         FractionBox[
          RowBox[{"1", " ", "-", " ", 
           RowBox[{"Exp", "[", 
            RowBox[{
             RowBox[{"-", "2"}], 
             RowBox[{"(", 
              SubscriptBox["N", 
               RowBox[{"e", ",", "X"}]], ")"}], " ", 
             RowBox[{"(", 
              RowBox[{
               FractionBox["2", "3"], 
               FractionBox["1", 
                RowBox[{"2", 
                 SubscriptBox["N", "f"]}]]}], ")"}], " ", 
             SubscriptBox["s", "X"]}], "]"}]}], 
          RowBox[{"1", " ", "-", " ", 
           RowBox[{"Exp", "[", 
            RowBox[{
             RowBox[{"-", "2"}], 
             RowBox[{"(", 
              FormBox[
               SubscriptBox["N", 
                RowBox[{"e", ",", "X"}]],
               TraditionalForm], ")"}], " ", 
             SubscriptBox["s", "X"]}], "]"}]}]]}], "+", 
        RowBox[{
         SubsuperscriptBox["\[Mu]", "X", "m"], 
         SubscriptBox["N", "m"], 
         FractionBox[
          RowBox[{"1", " ", "-", " ", 
           RowBox[{"Exp", "[", 
            RowBox[{
             RowBox[{"-", "2"}], 
             RowBox[{"(", 
              SubscriptBox["N", 
               RowBox[{"e", ",", "X"}]], ")"}], " ", 
             RowBox[{"(", 
              RowBox[{
               FractionBox["1", "3"], 
               FractionBox["1", 
                SubscriptBox["N", "m"]]}], ")"}], " ", 
             SubscriptBox["s", "X"]}], "]"}]}], 
          RowBox[{"1", " ", "-", " ", 
           RowBox[{"Exp", "[", 
            RowBox[{
             RowBox[{"-", "2"}], 
             RowBox[{"(", 
              FormBox[
               SubscriptBox["N", 
                RowBox[{"e", ",", "X"}]],
               TraditionalForm], ")"}], " ", 
             SubscriptBox["s", "X"]}], "]"}]}]]}]}],
       TraditionalForm]}],
     TraditionalForm], ";"}], "\[IndentingNewLine]", "\t\t", 
   RowBox[{
    FormBox[
     RowBox[{
      SubscriptBox["R", "W"], "  ", "=", "  ", 
      RowBox[{
       SubscriptBox["\[Mu]", "W"], 
       SubscriptBox["N", "f"], 
       FractionBox[
        RowBox[{"1", " ", "-", " ", 
         RowBox[{"Exp", "[", 
          RowBox[{
           RowBox[{"-", "2"}], 
           SubscriptBox["s", "W"]}], "]"}]}], 
        RowBox[{"1", " ", "-", " ", 
         RowBox[{"Exp", "[", 
          RowBox[{
           RowBox[{"-", "2"}], 
           SubscriptBox["N", "f"], " ", 
           SubscriptBox["s", "W"]}], "]"}]}]]}]}],
     TraditionalForm], ";"}], "\[IndentingNewLine]", "\t\t", 
   RowBox[{
    FormBox[
     RowBox[{
      SubscriptBox["R", "Z"], "   ", "=", "  ", 
      RowBox[{
       RowBox[{
        SubsuperscriptBox["\[Mu]", "Z", "f"], 
        SubscriptBox["N", "f"], 
        FractionBox[
         RowBox[{"1", " ", "-", " ", 
          RowBox[{"Exp", "[", 
           RowBox[{
            RowBox[{"-", "2"}], 
            RowBox[{"(", 
             SubscriptBox["N", 
              RowBox[{"e", ",", "Z"}]], ")"}], " ", 
            RowBox[{"(", 
             RowBox[{
              FractionBox["1", "3"], 
              FractionBox["1", 
               SubscriptBox["N", "f"]]}], ")"}], " ", 
            SubscriptBox["s", "Z"]}], "]"}]}], 
         RowBox[{"1", " ", "-", " ", 
          RowBox[{"Exp", "[", 
           RowBox[{
            RowBox[{"-", "2"}], 
            RowBox[{"(", 
             SubscriptBox["N", 
              RowBox[{"e", ",", "Z"}]], ")"}], " ", 
            SubscriptBox["s", "Z"]}], "]"}]}]]}], "+", 
       RowBox[{"2", 
        SubsuperscriptBox["\[Mu]", "Z", "m"], 
        SubscriptBox["N", "m"], 
        FractionBox[
         RowBox[{"1", " ", "-", " ", 
          RowBox[{"Exp", "[", 
           RowBox[{
            RowBox[{"-", "2"}], 
            RowBox[{"(", 
             SubscriptBox["N", 
              RowBox[{"e", ",", "Z"}]], ")"}], " ", 
            RowBox[{"(", 
             RowBox[{
              FractionBox["2", "3"], 
              FractionBox["1", 
               RowBox[{"2", 
                SubscriptBox["N", "m"]}]]}], ")"}], " ", 
            SubscriptBox["s", "Z"]}], "]"}]}], 
         RowBox[{"1", " ", "-", " ", 
          RowBox[{"Exp", "[", 
           RowBox[{
            RowBox[{"-", "2"}], 
            RowBox[{"(", 
             SubscriptBox["N", 
              RowBox[{"e", ",", "Z"}]], ")"}], " ", 
            SubscriptBox["s", "Z"]}], "]"}]}]]}]}]}],
     TraditionalForm], ";"}]}]}]], "Input",
 CellChangeTimes->{{3.600606549842949*^9, 3.600606647270399*^9}, {
   3.600607162994508*^9, 3.6006072031260757`*^9}, {3.600607252762701*^9, 
   3.600607314851802*^9}, {3.600607404047439*^9, 3.600607433665419*^9}, {
   3.6191099473381977`*^9, 3.619109990328826*^9}, {3.619110101679297*^9, 
   3.619110103295498*^9}, {3.619110306599142*^9, 3.61911036215705*^9}, 
   3.6191103991647587`*^9, {3.619110641635003*^9, 3.6191106634705763`*^9}, {
   3.6191142136041613`*^9, 3.619114252519575*^9}, {3.619114312131871*^9, 
   3.6191143178878317`*^9}, {3.623963076288045*^9, 3.623963079173457*^9}, {
   3.6239631311615458`*^9, 3.6239631424631033`*^9}, {3.623963280505299*^9, 
   3.623963284866206*^9}, 3.624011824603896*^9, {3.624012088499629*^9, 
   3.624012092562952*^9}, {3.624012133013547*^9, 3.624012149002727*^9}, {
   3.6240122141025963`*^9, 3.624012216412887*^9}, {3.624012332671159*^9, 
   3.624012338822283*^9}}],

Cell["\<\
The ratio of Y-A origination relative to X-A establishment rates is therefore\
\>", "Text",
 CellChangeTimes->{{3.600606511614646*^9, 3.600606541078444*^9}, {
  3.6006071087276373`*^9, 3.600607141582575*^9}, {3.600607243730184*^9, 
  3.60060724469591*^9}, {3.600614427487811*^9, 3.60061442808785*^9}, {
  3.6190954670274487`*^9, 3.619095470000643*^9}, {3.6191099401068068`*^9, 
  3.619109943190734*^9}, {3.6239631789338818`*^9, 3.6239631871243553`*^9}}],

Cell[BoxData[
 RowBox[{"\t\t", 
  RowBox[{
   FormBox[
    RowBox[{
     SubscriptBox["ratio", "Y"], "  ", "=", " ", 
     FractionBox[
      SubscriptBox["R", "Y"], 
      FormBox[
       SubscriptBox["R", "X"],
       TraditionalForm]]}],
    TraditionalForm], ";"}]}]], "Input",
 CellChangeTimes->{{3.600606549842949*^9, 3.600606647270399*^9}, {
   3.600607162994508*^9, 3.6006072031260757`*^9}, {3.600607252762701*^9, 
   3.600607314851802*^9}, {3.600607404047439*^9, 3.600607433665419*^9}, {
   3.6191099473381977`*^9, 3.619109990328826*^9}, {3.619110101679297*^9, 
   3.619110103295498*^9}, {3.619110306599142*^9, 3.61911036215705*^9}, 
   3.6191103991647587`*^9, {3.619110641635003*^9, 3.6191106634705763`*^9}, {
   3.6191142136041613`*^9, 3.619114252519575*^9}, {3.619114312131871*^9, 
   3.6191143178878317`*^9}, {3.623963076288045*^9, 3.623963079173457*^9}, {
   3.6239631311615458`*^9, 3.6239631424631033`*^9}, {3.623963280505299*^9, 
   3.623963284866206*^9}, 3.624011824603896*^9, {3.6240121651047983`*^9, 
   3.624012169762494*^9}}],

Cell["\<\
Similarly, the rate of origination for W-A fusions relative to X-A fusions \
would be:\
\>", "Text",
 CellChangeTimes->{{3.619110084223782*^9, 3.619110144117572*^9}, {
  3.619110215692225*^9, 3.619110216059779*^9}}],

Cell[BoxData[
 RowBox[{"\t\t", 
  RowBox[{
   FormBox[
    RowBox[{
     SubscriptBox["ratio", "W"], "  ", "=", "  ", 
     FractionBox[
      SubscriptBox["R", "W"], 
      FormBox[
       SubscriptBox["R", "X"],
       TraditionalForm]]}],
    TraditionalForm], ";"}]}]], "Input",
 CellChangeTimes->{{3.600606549842949*^9, 3.600606647270399*^9}, {
   3.600607162994508*^9, 3.6006072031260757`*^9}, {3.600607252762701*^9, 
   3.600607314851802*^9}, {3.600607404047439*^9, 3.600607433665419*^9}, {
   3.6191099473381977`*^9, 3.619109990328826*^9}, {3.619110101679297*^9, 
   3.619110103295498*^9}, {3.619110147752468*^9, 3.619110200412565*^9}, {
   3.619110262375786*^9, 3.6191102679143667`*^9}, {3.619110316600666*^9, 
   3.6191103205659027`*^9}, {3.619110365215331*^9, 3.619110400515337*^9}, {
   3.619110645858058*^9, 3.619110669350376*^9}, {3.619114322595051*^9, 
   3.619114350322391*^9}, {3.623963146830159*^9, 3.623963163830573*^9}, 
   3.624011834371374*^9, {3.6240121733212347`*^9, 3.624012180370022*^9}}],

Cell["\<\
and the rate of origination for Z-A fusions relative to X-A fusions would be:\
\>", "Text",
 CellChangeTimes->{{3.619110084223782*^9, 3.619110144117572*^9}, {
  3.619110210925684*^9, 3.6191102234281178`*^9}}],

Cell[BoxData[
 RowBox[{"\t\t", 
  RowBox[{
   FormBox[
    RowBox[{
     SubscriptBox["ratio", "Z"], "   ", "=", "  ", 
     FractionBox[
      SubscriptBox["R", "Z"], 
      FormBox[
       SubscriptBox["R", "X"],
       TraditionalForm]]}],
    TraditionalForm], ";"}]}]], "Input",
 CellChangeTimes->{{3.600606549842949*^9, 3.600606647270399*^9}, {
   3.600607162994508*^9, 3.6006072031260757`*^9}, {3.600607252762701*^9, 
   3.600607314851802*^9}, {3.600607404047439*^9, 3.600607433665419*^9}, {
   3.6191099473381977`*^9, 3.619109990328826*^9}, {3.619110101679297*^9, 
   3.619110103295498*^9}, {3.619110147752468*^9, 3.619110289377038*^9}, {
   3.619110322434842*^9, 3.619110324849986*^9}, {3.619110367528593*^9, 
   3.619110402539383*^9}, {3.619110534505498*^9, 3.619110538419636*^9}, {
   3.6191106493062763`*^9, 3.619110678126162*^9}, {3.619114324782756*^9, 
   3.619114363471477*^9}, {3.623963293969274*^9, 3.623963310220428*^9}, 
   3.624011843556695*^9, {3.624012175454752*^9, 3.624012178409919*^9}}],

Cell["\<\
As a check, with negligible selection we regain the neutral results:\
\>", "Text",
 CellChangeTimes->{{3.619110328370769*^9, 3.619110329593068*^9}, {
  3.619115772498106*^9, 3.619115780632882*^9}, {3.6231579355618887`*^9, 
  3.62315793679919*^9}}],

Cell[BoxData[
 RowBox[{
  RowBox[{"weaksel", "=", 
   RowBox[{"{", 
    RowBox[{
     RowBox[{
      SubscriptBox["s", "X"], "->", 
      RowBox[{
       SubscriptBox["s", "X"], "*", "small"}]}], ",", 
     RowBox[{
      SubscriptBox["s", "Y"], "->", 
      RowBox[{
       SubscriptBox["s", "Y"], "*", "small"}]}], ",", 
     RowBox[{
      SubscriptBox["s", "Z"], "->", 
      RowBox[{
       SubscriptBox["s", "Z"], "*", "small"}]}], ",", 
     RowBox[{
      SubscriptBox["s", "W"], "->", 
      RowBox[{
       SubscriptBox["s", "W"], "*", "small"}]}]}], "}"}]}], ";"}]], "Input",
 CellChangeTimes->{{3.619110459091744*^9, 3.619110481039703*^9}}],

Cell[CellGroupData[{

Cell[BoxData[
 RowBox[{
  RowBox[{"Normal", "[", 
   RowBox[{"Series", "[", 
    RowBox[{
     RowBox[{
      RowBox[{"{", 
       RowBox[{
        SubscriptBox["ratio", "Y"], ",", 
        SubscriptBox["ratio", "W"], ",", 
        SubscriptBox["ratio", "Z"]}], "}"}], "/.", "weaksel"}], ",", 
     RowBox[{"{", 
      RowBox[{"small", ",", "0", ",", "0"}], "}"}]}], "]"}], "]"}], "//", 
  "Simplify"}]], "Input",
 CellChangeTimes->{{3.619110411816679*^9, 3.619110451809094*^9}, {
  3.619110485188381*^9, 3.619110516623529*^9}, {3.619110686372004*^9, 
  3.619110687555066*^9}, {3.624011824702674*^9, 3.624011843654644*^9}}],

Cell[BoxData[
 RowBox[{"{", 
  RowBox[{
   FractionBox[
    RowBox[{"3", " ", 
     SubscriptBox["\[Mu]", "Y"]}], 
    RowBox[{
     RowBox[{"2", " ", 
      SubsuperscriptBox["\[Mu]", "X", "f"]}], "+", 
     SubsuperscriptBox["\[Mu]", "X", "m"]}]], ",", 
   FractionBox[
    RowBox[{"3", " ", 
     SubscriptBox["\[Mu]", "W"]}], 
    RowBox[{
     RowBox[{"2", " ", 
      SubsuperscriptBox["\[Mu]", "X", "f"]}], "+", 
     SubsuperscriptBox["\[Mu]", "X", "m"]}]], ",", 
   FractionBox[
    RowBox[{
     SubsuperscriptBox["\[Mu]", "Z", "f"], "+", 
     RowBox[{"2", " ", 
      SubsuperscriptBox["\[Mu]", "Z", "m"]}]}], 
    RowBox[{
     RowBox[{"2", " ", 
      SubsuperscriptBox["\[Mu]", "X", "f"]}], "+", 
     SubsuperscriptBox["\[Mu]", "X", "m"]}]]}], "}"}]], "Output",
 CellChangeTimes->{{3.619110517524736*^9, 3.619110542355088*^9}, {
   3.6191106840471773`*^9, 3.6191106880614758`*^9}, 3.6191157561881657`*^9, 
   3.623157902142318*^9, 3.623161329903677*^9, 3.623166775849098*^9, 
   3.623963316446546*^9, 3.623963711454566*^9, 3.6239693126789503`*^9, 
   3.624012191211753*^9, 3.624012224856319*^9, 3.624017432648066*^9, 
   3.624022955439135*^9, 3.624131110540832*^9, 3.624238551000412*^9, 
   3.628765754985372*^9, 3.6293248508699417`*^9, 3.6294121521345663`*^9, 
   3.629412431203026*^9, 3.630703880180998*^9, 3.631052901556567*^9, 
   3.631455768243156*^9, 3.634002022461874*^9, 3.6370274193445053`*^9}]
}, Open  ]],

Cell["\<\
The ratios of fusion rates, with all else equal, are given by:\
\>", "Text",
 CellChangeTimes->{{3.621104056416007*^9, 3.621104101364525*^9}, {
  3.6288996400209*^9, 3.628899654402087*^9}}],

Cell[BoxData[
 RowBox[{
  RowBox[{"subsimp", "=", 
   RowBox[{"{", 
    RowBox[{
     RowBox[{
      SubscriptBox["N", "f"], "\[Rule]", 
      RowBox[{"N", "/", "2"}]}], ",", 
     RowBox[{
      SubscriptBox["N", "m"], "\[Rule]", 
      RowBox[{"N", "/", "2"}]}], ",", 
     RowBox[{
      SubsuperscriptBox["\[Mu]", "a_", "b_"], "\[Rule]", "\[Mu]"}], ",", 
     RowBox[{
      SubscriptBox["\[Mu]", "a_"], "\[Rule]", "\[Mu]"}], ",", 
     RowBox[{
      SubsuperscriptBox["s", "x_", "y_"], "\[Rule]", "s"}], ",", 
     RowBox[{
      SubscriptBox["s", "x_"], "\[Rule]", "s"}]}], "}"}]}], ";"}]], "Input",
 CellChangeTimes->{{3.628770916819928*^9, 3.628770934629283*^9}, 
   3.630703890760651*^9}],

Cell[CellGroupData[{

Cell[BoxData[
 RowBox[{
  RowBox[{
   RowBox[{"{", 
    RowBox[{
     SubscriptBox["ratio", "Y"], ",", 
     SubscriptBox["ratio", "W"], ",", 
     SubscriptBox["ratio", "Z"]}], "}"}], "/.", "subsimp"}], "//", 
  "FullSimplify"}]], "Input",
 CellChangeTimes->{{3.628771884400876*^9, 3.628771891400969*^9}, {
  3.628898292851259*^9, 3.628898313801322*^9}, {3.630703897880478*^9, 
  3.630703899640016*^9}}],

Cell[BoxData[
 RowBox[{"{", 
  RowBox[{
   RowBox[{
    FractionBox["1", "3"], " ", 
    SuperscriptBox["\[ExponentialE]", 
     RowBox[{
      RowBox[{"-", "2"}], " ", "N", " ", "s"}]], " ", 
    RowBox[{"(", 
     RowBox[{"1", "+", 
      SuperscriptBox["\[ExponentialE]", 
       RowBox[{"N", " ", "s"}]], "+", 
      SuperscriptBox["\[ExponentialE]", 
       RowBox[{"2", " ", "N", " ", "s"}]]}], ")"}]}], ",", 
   RowBox[{
    FractionBox["1", "3"], " ", 
    SuperscriptBox["\[ExponentialE]", 
     RowBox[{
      RowBox[{"-", "2"}], " ", "N", " ", "s"}]], " ", 
    RowBox[{"(", 
     RowBox[{"1", "+", 
      SuperscriptBox["\[ExponentialE]", 
       RowBox[{"N", " ", "s"}]], "+", 
      SuperscriptBox["\[ExponentialE]", 
       RowBox[{"2", " ", "N", " ", "s"}]]}], ")"}]}], ",", "1"}], 
  "}"}]], "Output",
 CellChangeTimes->{3.62877190859733*^9, 3.628898045081565*^9, 
  3.6288983150929327`*^9, 3.629379551074492*^9, 3.629382641536831*^9, 
  3.630703900729876*^9, 3.631052901627172*^9, 3.63145576832157*^9, 
  3.634002022608601*^9, 3.637027419480873*^9}]
}, Open  ]],

Cell[CellGroupData[{

Cell[BoxData[
 RowBox[{
  RowBox[{"%", "[", 
   RowBox[{"[", "1", "]"}], "]"}], "-", 
  RowBox[{"%", "[", 
   RowBox[{"[", "2", "]"}], "]"}]}]], "Input",
 CellChangeTimes->{{3.62877193722593*^9, 3.628771944924616*^9}}],

Cell[BoxData["0"], "Output",
 CellChangeTimes->{3.6287719453161507`*^9, 3.628898054932542*^9, 
  3.628898323149749*^9, 3.629379551116578*^9, 3.62938264157015*^9, 
  3.630703906328837*^9, 3.631052901660368*^9, 3.631455768370696*^9, 
  3.634002022647278*^9, 3.6370274195218163`*^9}]
}, Open  ]],

Cell["\<\
Assuming that the selection coefficients are the same in both sexes and that \
selection is very weak relative to the population sizes, the ratios of fusion \
rates are given by:\
\>", "Text",
 CellChangeTimes->{{3.621104056416007*^9, 3.621104101364525*^9}, {
  3.6288996400209*^9, 3.628899654402087*^9}, {3.630530099193112*^9, 
  3.6305301022000093`*^9}, {3.630703942496533*^9, 3.630703944790694*^9}, {
  3.630704038848115*^9, 3.630704050062922*^9}, {3.63070513557006*^9, 
  3.63070514418398*^9}, {3.630705994305442*^9, 3.630706008093367*^9}}],

Cell[BoxData[
 RowBox[{
  RowBox[{"subsimp2", "=", 
   RowBox[{"{", 
    RowBox[{
     RowBox[{
      SubsuperscriptBox["s", "x_", "y_"], "\[Rule]", "s"}], ",", 
     RowBox[{
      SubscriptBox["s", "x_"], "\[Rule]", "s"}]}], "}"}]}], ";"}]], "Input",
 CellChangeTimes->{{3.628770916819928*^9, 3.628770934629283*^9}, {
   3.63052962482055*^9, 3.6305296266434937`*^9}, 3.630531977557221*^9, 
   3.630703928049202*^9}],

Cell[CellGroupData[{

Cell[BoxData[
 RowBox[{
  SubscriptBox["weakratio", "Y"], "=", 
  RowBox[{
   RowBox[{"Normal", "[", 
    RowBox[{"Series", "[", 
     RowBox[{
      RowBox[{
       RowBox[{
        RowBox[{
         RowBox[{
          RowBox[{
           SubscriptBox["ratio", "Y"], "/.", "subsimp2"}], "/.", "weaksel"}], 
         "/.", 
         RowBox[{
          SubscriptBox["N", "m"], "->", 
          RowBox[{
           SubscriptBox["N", "m"], "/", "small"}]}]}], "/.", 
        RowBox[{
         SubscriptBox["N", "f"], "->", 
         RowBox[{
          SubscriptBox["N", "f"], "/", "small"}]}]}], "/.", 
       RowBox[{"s", "\[Rule]", 
        RowBox[{"s", "*", 
         RowBox[{"small", "^", "2"}]}]}]}], ",", 
      RowBox[{"{", 
       RowBox[{"small", ",", "0", ",", "1"}], "}"}]}], "]"}], "]"}], "/.", 
   RowBox[{"small", "\[Rule]", "1"}]}]}]], "Input",
 CellChangeTimes->{{3.6305298146198587`*^9, 3.630529863169051*^9}, {
   3.630529921487673*^9, 3.6305300169720583`*^9}, 3.630704093010601*^9, {
   3.630705106077161*^9, 3.630705109218954*^9}}],

Cell[BoxData[
 RowBox[{
  FractionBox[
   RowBox[{"3", " ", 
    SubscriptBox["\[Mu]", "Y"]}], 
   RowBox[{
    RowBox[{"2", " ", 
     SubsuperscriptBox["\[Mu]", "X", "f"]}], "+", 
    SubsuperscriptBox["\[Mu]", "X", "m"]}]], "+", 
  FractionBox[
   RowBox[{"6", " ", "s", " ", 
    SubscriptBox["N", "m"], " ", 
    RowBox[{"(", 
     RowBox[{
      RowBox[{
       RowBox[{"-", "4"}], " ", 
       SubscriptBox["N", "f"]}], "+", 
      SubscriptBox["N", "m"]}], ")"}], " ", 
    SubscriptBox["\[Mu]", "Y"]}], 
   RowBox[{
    RowBox[{"(", 
     RowBox[{
      SubscriptBox["N", "f"], "+", 
      RowBox[{"2", " ", 
       SubscriptBox["N", "m"]}]}], ")"}], " ", 
    RowBox[{"(", 
     RowBox[{
      RowBox[{"2", " ", 
       SubsuperscriptBox["\[Mu]", "X", "f"]}], "+", 
      SubsuperscriptBox["\[Mu]", "X", "m"]}], ")"}]}]]}]], "Output",
 CellChangeTimes->{
  3.6305298152364693`*^9, {3.630529850900423*^9, 3.630529863603325*^9}, {
   3.6305299278651857`*^9, 3.6305299844575644`*^9}, 3.630530019118429*^9, {
   3.6305319797302113`*^9, 3.630531989906823*^9}, 3.630532060096346*^9, 
   3.6307039319950027`*^9, 3.6307051097390013`*^9, 3.631052901793744*^9, 
   3.63105297965169*^9, 3.6314557684912148`*^9, 3.634002022762498*^9, 
   3.637027419629756*^9}]
}, Open  ]],

Cell["Or with equal reproductive sex ratio and mutation rates:", "Text",
 CellChangeTimes->{{3.6305320195625134`*^9, 3.6305320402742167`*^9}}],

Cell[CellGroupData[{

Cell[BoxData[
 RowBox[{"1", "+", 
  RowBox[{"(", 
   RowBox[{
    RowBox[{
     RowBox[{"%", "-", "1"}], "/.", "subsimp"}], "//", "Simplify"}], 
   ")"}]}]], "Input"],

Cell[BoxData[
 RowBox[{"1", "-", 
  RowBox[{"N", " ", "s"}]}]], "Output",
 CellChangeTimes->{3.630704079260528*^9, 3.6310529018783503`*^9, 
  3.631455768538126*^9, 3.634002022847073*^9, 3.637027419671275*^9}]
}, Open  ]],

Cell[CellGroupData[{

Cell[BoxData[
 RowBox[{
  SubscriptBox["weakratio", "W"], "=", 
  RowBox[{
   RowBox[{"Normal", "[", 
    RowBox[{"Series", "[", 
     RowBox[{
      RowBox[{
       RowBox[{
        RowBox[{
         RowBox[{
          RowBox[{
           SubscriptBox["ratio", "W"], "/.", "subsimp2"}], "/.", "weaksel"}], 
         "/.", 
         RowBox[{
          SubscriptBox["N", "m"], "->", 
          RowBox[{
           SubscriptBox["N", "m"], "/", "small"}]}]}], "/.", 
        RowBox[{
         SubscriptBox["N", "f"], "->", 
         RowBox[{
          SubscriptBox["N", "f"], "/", "small"}]}]}], "/.", 
       RowBox[{"s", "\[Rule]", 
        RowBox[{"s", "*", 
         RowBox[{"small", "^", "2"}]}]}]}], ",", 
      RowBox[{"{", 
       RowBox[{"small", ",", "0", ",", "1"}], "}"}]}], "]"}], "]"}], "/.", 
   RowBox[{"small", "\[Rule]", "1"}]}]}]], "Input",
 CellChangeTimes->{{3.6305298146198587`*^9, 3.630529863169051*^9}, {
   3.630529921487673*^9, 3.630530034268132*^9}, 3.630704096985627*^9, {
   3.63070509206828*^9, 3.630705093477695*^9}}],

Cell[BoxData[
 RowBox[{
  FractionBox[
   RowBox[{"3", " ", 
    SubscriptBox["\[Mu]", "W"]}], 
   RowBox[{
    RowBox[{"2", " ", 
     SubsuperscriptBox["\[Mu]", "X", "f"]}], "+", 
    SubsuperscriptBox["\[Mu]", "X", "m"]}]], "+", 
  FractionBox[
   RowBox[{"3", " ", "s", " ", 
    SubscriptBox["N", "f"], " ", 
    RowBox[{"(", 
     RowBox[{
      SubscriptBox["N", "f"], "-", 
      RowBox[{"7", " ", 
       SubscriptBox["N", "m"]}]}], ")"}], " ", 
    SubscriptBox["\[Mu]", "W"]}], 
   RowBox[{
    RowBox[{"(", 
     RowBox[{
      SubscriptBox["N", "f"], "+", 
      RowBox[{"2", " ", 
       SubscriptBox["N", "m"]}]}], ")"}], " ", 
    RowBox[{"(", 
     RowBox[{
      RowBox[{"2", " ", 
       SubsuperscriptBox["\[Mu]", "X", "f"]}], "+", 
      SubsuperscriptBox["\[Mu]", "X", "m"]}], ")"}]}]]}]], "Output",
 CellChangeTimes->{
  3.6305298152364693`*^9, {3.630529850900423*^9, 3.630529863603325*^9}, {
   3.6305299278651857`*^9, 3.6305299844575644`*^9}, {3.630530019118429*^9, 
   3.630530034684181*^9}, 3.630531993032175*^9, 3.630532078465837*^9, {
   3.630704089735846*^9, 3.6307040990147457`*^9}, 3.630705097283587*^9, 
   3.631052901956727*^9, 3.63145576861471*^9, 3.634002022981127*^9, 
   3.6370274197451363`*^9}]
}, Open  ]],

Cell["Or with equal reproductive sex ratio and mutation rates:", "Text",
 CellChangeTimes->{{3.6305320195625134`*^9, 3.6305320402742167`*^9}}],

Cell[CellGroupData[{

Cell[BoxData[
 RowBox[{"1", "+", 
  RowBox[{"(", 
   RowBox[{
    RowBox[{
     RowBox[{"%", "-", "1"}], "/.", "subsimp"}], "//", "Simplify"}], 
   ")"}]}]], "Input",
 CellChangeTimes->{{3.630532041541149*^9, 3.630532074122389*^9}}],

Cell[BoxData[
 RowBox[{"1", "-", 
  RowBox[{"N", " ", "s"}]}]], "Output",
 CellChangeTimes->{{3.630532061313311*^9, 3.630532083350751*^9}, 
   3.63070410231524*^9, 3.631052901995096*^9, 3.631455768654645*^9, 
   3.634002023112494*^9, 3.637027419788209*^9}]
}, Open  ]],

Cell[CellGroupData[{

Cell[BoxData[
 RowBox[{
  SubscriptBox["weakratio", "Z"], "=", 
  RowBox[{
   RowBox[{"Normal", "[", 
    RowBox[{"Series", "[", 
     RowBox[{
      RowBox[{
       RowBox[{
        RowBox[{
         RowBox[{
          RowBox[{
           SubscriptBox["ratio", "Z"], "/.", "subsimp2"}], "/.", "weaksel"}], 
         "/.", 
         RowBox[{
          SubscriptBox["N", "m"], "->", 
          RowBox[{
           SubscriptBox["N", "m"], "/", "small"}]}]}], "/.", 
        RowBox[{
         SubscriptBox["N", "f"], "->", 
         RowBox[{
          SubscriptBox["N", "f"], "/", "small"}]}]}], "/.", 
       RowBox[{"s", "\[Rule]", 
        RowBox[{"s", "*", 
         RowBox[{"small", "^", "2"}]}]}]}], ",", 
      RowBox[{"{", 
       RowBox[{"small", ",", "0", ",", "1"}], "}"}]}], "]"}], "]"}], "/.", 
   RowBox[{"small", "\[Rule]", "1"}]}]}]], "Input",
 CellChangeTimes->{{3.6305298146198587`*^9, 3.630529863169051*^9}, {
  3.630529921487673*^9, 3.630530027460273*^9}, {3.630530090047143*^9, 
  3.630530109431307*^9}, {3.630704104677737*^9, 3.630704108793644*^9}, {
  3.630705099966724*^9, 3.63070510200264*^9}}],

Cell[BoxData[
 RowBox[{
  FractionBox[
   RowBox[{
    SubsuperscriptBox["\[Mu]", "Z", "f"], "+", 
    RowBox[{"2", " ", 
     SubsuperscriptBox["\[Mu]", "Z", "m"]}]}], 
   RowBox[{
    RowBox[{"2", " ", 
     SubsuperscriptBox["\[Mu]", "X", "f"]}], "+", 
    SubsuperscriptBox["\[Mu]", "X", "m"]}]], "-", 
  FractionBox[
   RowBox[{"9", " ", "s", " ", 
    SubscriptBox["N", "f"], " ", 
    RowBox[{"(", 
     RowBox[{
      SubscriptBox["N", "f"], "-", 
      SubscriptBox["N", "m"]}], ")"}], " ", 
    SubscriptBox["N", "m"], " ", 
    RowBox[{"(", 
     RowBox[{
      SubsuperscriptBox["\[Mu]", "Z", "f"], "+", 
      RowBox[{"2", " ", 
       SubsuperscriptBox["\[Mu]", "Z", "m"]}]}], ")"}]}], 
   RowBox[{
    RowBox[{"(", 
     RowBox[{
      RowBox[{"2", " ", 
       SubscriptBox["N", "f"]}], "+", 
      SubscriptBox["N", "m"]}], ")"}], " ", 
    RowBox[{"(", 
     RowBox[{
      SubscriptBox["N", "f"], "+", 
      RowBox[{"2", " ", 
       SubscriptBox["N", "m"]}]}], ")"}], " ", 
    RowBox[{"(", 
     RowBox[{
      RowBox[{"2", " ", 
       SubsuperscriptBox["\[Mu]", "X", "f"]}], "+", 
      SubsuperscriptBox["\[Mu]", "X", "m"]}], ")"}]}]]}]], "Output",
 CellChangeTimes->{
  3.6305298152364693`*^9, {3.630529850900423*^9, 3.630529863603325*^9}, {
   3.6305299278651857`*^9, 3.6305299844575644`*^9}, {3.630530019118429*^9, 
   3.6305300453534937`*^9}, {3.63053010543365*^9, 3.63053010998345*^9}, 
   3.630531996194936*^9, 3.630532088603101*^9, {3.630704106048863*^9, 
   3.6307041093336477`*^9}, 3.6307051024418793`*^9, 3.6310529020621223`*^9, 
   3.63145576871725*^9, 3.634002023333873*^9, 3.6370274198487062`*^9}]
}, Open  ]],

Cell["Or with equal reproductive sex ratio and mutation rates:", "Text",
 CellChangeTimes->{{3.6305320195625134`*^9, 3.6305320402742167`*^9}}],

Cell[CellGroupData[{

Cell[BoxData[
 RowBox[{"1", "+", 
  RowBox[{"(", 
   RowBox[{
    RowBox[{
     RowBox[{"%", "-", "1"}], "/.", "subsimp"}], "//", "Simplify"}], 
   ")"}]}]], "Input",
 CellChangeTimes->{{3.630532041541149*^9, 3.630532074122389*^9}}],

Cell[BoxData["1"], "Output",
 CellChangeTimes->{{3.630532061313311*^9, 3.6305320895154333`*^9}, 
   3.630704111248706*^9, 3.631052902093829*^9, 3.631455768754306*^9, 
   3.6340020233642883`*^9, 3.637027419888074*^9}]
}, Open  ]],

Cell[TextData[{
 "Thus, with both sex-biased origination rates and different numbers of \
reproductive males and females, the following condition must be met for Y-A \
fusions to be most common:\n\n",
 Cell[BoxData[
  RowBox[{
   RowBox[{
    FractionBox[
     RowBox[{"3", " ", 
      SubscriptBox["\[Mu]", "Y"]}], 
     RowBox[{
      RowBox[{"2", " ", 
       SubsuperscriptBox["\[Mu]", "X", "f"]}], "+", 
      SubsuperscriptBox["\[Mu]", "X", "m"]}]], "+", 
    FractionBox[
     RowBox[{"6", " ", "s", " ", 
      SubscriptBox["N", "m"], " ", 
      RowBox[{"(", 
       RowBox[{
        RowBox[{
         RowBox[{"-", "4"}], " ", 
         SubscriptBox["N", "f"]}], "+", 
        SubscriptBox["N", "m"]}], ")"}], " ", 
      SubscriptBox["\[Mu]", "Y"]}], 
     RowBox[{
      RowBox[{"(", 
       RowBox[{
        SubscriptBox["N", "f"], "+", 
        RowBox[{"2", " ", 
         SubscriptBox["N", "m"]}]}], ")"}], " ", 
      RowBox[{"(", 
       RowBox[{
        RowBox[{"2", " ", 
         SubsuperscriptBox["\[Mu]", "X", "f"]}], "+", 
        SubsuperscriptBox["\[Mu]", "X", "m"]}], ")"}]}]]}], ">", 
   RowBox[{"Max", "[", 
    RowBox[{"1", ",", 
     RowBox[{
      FractionBox[
       RowBox[{"3", " ", 
        SubscriptBox["\[Mu]", "W"]}], 
       RowBox[{
        RowBox[{"2", " ", 
         SubsuperscriptBox["\[Mu]", "X", "f"]}], "+", 
        SubsuperscriptBox["\[Mu]", "X", "m"]}]], "+", 
      FractionBox[
       RowBox[{"3", " ", "s", " ", 
        SubscriptBox["N", "f"], " ", 
        RowBox[{"(", 
         RowBox[{
          SubscriptBox["N", "f"], "-", 
          RowBox[{"7", " ", 
           SubscriptBox["N", "m"]}]}], ")"}], " ", 
        SubscriptBox["\[Mu]", "W"]}], 
       RowBox[{
        RowBox[{"(", 
         RowBox[{
          SubscriptBox["N", "f"], "+", 
          RowBox[{"2", " ", 
           SubscriptBox["N", "m"]}]}], ")"}], " ", 
        RowBox[{"(", 
         RowBox[{
          RowBox[{"2", " ", 
           SubsuperscriptBox["\[Mu]", "X", "f"]}], "+", 
          SubsuperscriptBox["\[Mu]", "X", "m"]}], ")"}]}]]}], ",", " ", 
     RowBox[{
      FractionBox[
       RowBox[{
        SubsuperscriptBox["\[Mu]", "Z", "f"], "+", 
        RowBox[{"2", " ", 
         SubsuperscriptBox["\[Mu]", "Z", "m"]}]}], 
       RowBox[{
        RowBox[{"2", " ", 
         SubsuperscriptBox["\[Mu]", "X", "f"]}], "+", 
        SubsuperscriptBox["\[Mu]", "X", "m"]}]], "-", 
      FractionBox[
       RowBox[{"9", " ", "s", " ", 
        SubscriptBox["N", "f"], " ", 
        RowBox[{"(", 
         RowBox[{
          SubscriptBox["N", "f"], "-", 
          SubscriptBox["N", "m"]}], ")"}], " ", 
        SubscriptBox["N", "m"], " ", 
        RowBox[{"(", 
         RowBox[{
          SubsuperscriptBox["\[Mu]", "Z", "f"], "+", 
          RowBox[{"2", " ", 
           SubsuperscriptBox["\[Mu]", "Z", "m"]}]}], ")"}]}], 
       RowBox[{
        RowBox[{"(", 
         RowBox[{
          RowBox[{"2", " ", 
           SubscriptBox["N", "f"]}], "+", 
          SubscriptBox["N", "m"]}], ")"}], " ", 
        RowBox[{"(", 
         RowBox[{
          SubscriptBox["N", "f"], "+", 
          RowBox[{"2", " ", 
           SubscriptBox["N", "m"]}]}], ")"}], " ", 
        RowBox[{"(", 
         RowBox[{
          RowBox[{"2", " ", 
           SubsuperscriptBox["\[Mu]", "X", "f"]}], "+", 
          SubsuperscriptBox["\[Mu]", "X", "m"]}], ")"}]}]]}]}], "]"}]}]],
  CellChangeTimes->{{3.6307042435888557`*^9, 3.630704258082593*^9}, 
    3.6307042922076197`*^9, {3.6307043539952993`*^9, 3.630704355242037*^9}, {
    3.630704405655435*^9, 3.6307044158544617`*^9}, {3.630704523100059*^9, 
    3.630704553139619*^9}}]
}], "Text",
 CellChangeTimes->{{3.63070468311123*^9, 3.6307047731285677`*^9}}],

Cell[TextData[{
 "Defining ",
 Cell[BoxData[
  RowBox[{"\[Theta]", "=", 
   RowBox[{"4", " ", 
    RowBox[{"(", 
     RowBox[{
      SubscriptBox["N", "f"], "+", 
      SubscriptBox["N", "m"]}], ")"}], " ", "s"}]}]],
  CellChangeTimes->{{3.637333504979968*^9, 3.637333611339645*^9}, {
   3.6373338970587*^9, 3.6373338984328814`*^9}, {3.6373339380805264`*^9, 
   3.637333940511491*^9}}],
 ", the above can be rewritten as:"
}], "Text",
 CellChangeTimes->{{3.637335541482499*^9, 3.637335565920624*^9}}],

Cell[CellGroupData[{

Cell[BoxData[
 RowBox[{
  RowBox[{
   RowBox[{"Solve", "[", 
    RowBox[{
     RowBox[{"{", 
      RowBox[{
       RowBox[{
        RowBox[{
         SubscriptBox["N", "f"], "+", 
         SubscriptBox["N", "m"]}], "\[Equal]", 
        SubscriptBox["N", "tot"]}], ",", 
       RowBox[{"\[Theta]", "==", 
        RowBox[{"4", " ", 
         RowBox[{"(", 
          RowBox[{
           SubscriptBox["N", "f"], "+", 
           SubscriptBox["N", "m"]}], ")"}], " ", "s"}]}], ",", 
       RowBox[{"\[Gamma]", "==", 
        RowBox[{
         SubscriptBox["N", "f"], "/", 
         SubscriptBox["N", "m"]}]}]}], "}"}], ",", 
     RowBox[{"{", 
      RowBox[{"s", ",", 
       SubscriptBox["N", "f"], ",", 
       SubscriptBox["N", "m"]}], "}"}]}], "]"}], "//", "Simplify"}], "//", 
  "Flatten"}]], "Input",
 CellChangeTimes->{{3.637333504979968*^9, 3.637333611339645*^9}, {
  3.6373338970587*^9, 3.6373338984328814`*^9}, {3.6373339380805264`*^9, 
  3.637333940511491*^9}, {3.6373355981612177`*^9, 3.637335601032839*^9}, {
  3.6373366892339983`*^9, 3.637336690192973*^9}}],

Cell[BoxData[
 RowBox[{"{", 
  RowBox[{
   RowBox[{"s", "\[Rule]", 
    FractionBox["\[Theta]", 
     RowBox[{"4", " ", 
      SubscriptBox["N", "tot"]}]]}], ",", 
   RowBox[{
    SubscriptBox["N", "f"], "\[Rule]", 
    FractionBox[
     RowBox[{"\[Gamma]", " ", 
      SubscriptBox["N", "tot"]}], 
     RowBox[{"1", "+", "\[Gamma]"}]]}], ",", 
   RowBox[{
    SubscriptBox["N", "m"], "\[Rule]", 
    FractionBox[
     SubscriptBox["N", "tot"], 
     RowBox[{"1", "+", "\[Gamma]"}]]}]}], "}"}]], "Output",
 CellChangeTimes->{{3.637333588380246*^9, 3.6373336118337297`*^9}, 
   3.63733389894429*^9, 3.6373339409336767`*^9, {3.637335601847303*^9, 
   3.637335622316412*^9}, 3.637336691062652*^9}]
}, Open  ]],

Cell[BoxData[
 RowBox[{
  RowBox[{"subsimp3", "=", 
   RowBox[{
    RowBox[{"{", 
     RowBox[{
      RowBox[{
       SubscriptBox["N", "f"], "\[Rule]", 
       FractionBox[
        RowBox[{"\[Gamma]", " ", 
         SubscriptBox["N", "tot"]}], 
        RowBox[{"1", "+", "\[Gamma]"}]]}], ",", 
      RowBox[{
       SubscriptBox["N", "m"], "\[Rule]", 
       FractionBox[
        SubscriptBox["N", "tot"], 
        RowBox[{"1", "+", "\[Gamma]"}]]}], ",", 
      RowBox[{
       SubsuperscriptBox["\[Mu]", "a_", "m"], "\[Rule]", 
       SuperscriptBox["\[Mu]", "m"]}], ",", 
      RowBox[{
       SubsuperscriptBox["\[Mu]", "a_", "f"], "\[Rule]", 
       SuperscriptBox["\[Mu]", "f"]}], ",", 
      RowBox[{
       SubscriptBox["\[Mu]", "Y"], "\[Rule]", 
       SuperscriptBox["\[Mu]", "m"]}], ",", 
      RowBox[{
       SubscriptBox["\[Mu]", "W"], "\[Rule]", 
       SuperscriptBox["\[Mu]", "f"]}], ",", 
      RowBox[{
       SubsuperscriptBox["s", "x_", "y_"], "\[Rule]", 
       FractionBox["\[Theta]", 
        RowBox[{"4", " ", 
         SubscriptBox["N", "tot"]}]]}], ",", 
      RowBox[{
       SubscriptBox["s", "x_"], "\[Rule]", 
       FractionBox["\[Theta]", 
        RowBox[{"4", " ", 
         SubscriptBox["N", "tot"]}]]}], ",", 
      RowBox[{"s", "->", 
       FractionBox["\[Theta]", 
        RowBox[{"4", " ", 
         SubscriptBox["N", "tot"]}]]}]}], "}"}], "/.", 
    RowBox[{
     SuperscriptBox["\[Mu]", "m"], "\[Rule]", 
     RowBox[{"\[Alpha]", " ", 
      SuperscriptBox["\[Mu]", "f"]}]}]}]}], ";"}]], "Input",
 CellChangeTimes->{{3.628770916819928*^9, 3.628770934629283*^9}, {
   3.63052962482055*^9, 3.6305296266434937`*^9}, 3.630531977557221*^9, 
   3.630703928049202*^9, {3.631052949166091*^9, 3.6310529763105*^9}, {
   3.63105304186557*^9, 3.631053054863792*^9}, {3.631053091178152*^9, 
   3.631053121014544*^9}, {3.631053186573172*^9, 3.631053259438322*^9}, {
   3.63105329199874*^9, 3.6310533036627073`*^9}, {3.631053375848085*^9, 
   3.6310533853529987`*^9}, 3.631728683468733*^9, {3.637333617335106*^9, 
   3.63733364740576*^9}, {3.637333726003346*^9, 3.637333761415483*^9}, {
   3.637333809816267*^9, 3.637333842201503*^9}, 3.6373339478519087`*^9, 
   3.6373356201958942`*^9}],

Cell[CellGroupData[{

Cell[BoxData[
 RowBox[{"Collect", "[", 
  RowBox[{
   RowBox[{"Factor", "[", 
    RowBox[{
     SubscriptBox["weakratio", "Y"], "/.", "subsimp3"}], "]"}], ",", 
   "\[Theta]", ",", "Factor"}], "]"}]], "Input",
 CellChangeTimes->{{3.6310530056442537`*^9, 3.631053007346471*^9}, {
   3.631053134003358*^9, 3.6310531710198317`*^9}, {3.631053317988777*^9, 
   3.6310533381566687`*^9}, {3.631053479206635*^9, 3.6310535109405107`*^9}, {
   3.6373358144066057`*^9, 3.637335864215723*^9}, 3.637336026904354*^9}],

Cell[BoxData[
 RowBox[{
  FractionBox[
   RowBox[{"3", " ", "\[Alpha]"}], 
   RowBox[{"2", "+", "\[Alpha]"}]], "-", 
  FractionBox[
   RowBox[{"3", " ", "\[Alpha]", " ", 
    RowBox[{"(", 
     RowBox[{
      RowBox[{"-", "1"}], "+", 
      RowBox[{"4", " ", "\[Gamma]"}]}], ")"}], " ", "\[Theta]"}], 
   RowBox[{"2", " ", 
    RowBox[{"(", 
     RowBox[{"2", "+", "\[Alpha]"}], ")"}], " ", 
    RowBox[{"(", 
     RowBox[{"1", "+", "\[Gamma]"}], ")"}], " ", 
    RowBox[{"(", 
     RowBox[{"2", "+", "\[Gamma]"}], ")"}]}]]}]], "Output",
 CellChangeTimes->{
  3.631053007831069*^9, {3.631053123069021*^9, 3.6310531715285463`*^9}, 
   3.631053262611782*^9, {3.631053306652959*^9, 3.631053338576089*^9}, {
   3.631053380083386*^9, 3.63105338828316*^9}, {3.6310534799819517`*^9, 
   3.6310534828505907`*^9}, 3.631053516240793*^9, 3.631455768836927*^9, 
   3.634002023512843*^9, 3.637027419935832*^9, 3.637335635284307*^9, {
   3.637335817745862*^9, 3.6373358647531548`*^9}, 3.637336027627886*^9, {
   3.6373365595418997`*^9, 3.6373365841970778`*^9}}]
}, Open  ]],

Cell[TextData[{
 "which can be written as ",
 Cell[BoxData[
  RowBox[{
   FractionBox[
    RowBox[{"3", " ", "\[Alpha]"}], 
    RowBox[{"2", "+", "\[Alpha]"}]], 
   RowBox[{"(", 
    RowBox[{"1", "+", " ", 
     RowBox[{"\[Theta]", 
      FractionBox[
       RowBox[{"(", 
        RowBox[{"1", "-", 
         RowBox[{"4", " ", "\[Gamma]"}]}], ")"}], 
       RowBox[{"2", 
        RowBox[{"(", 
         RowBox[{"1", "+", "\[Gamma]"}], ")"}], " ", 
        RowBox[{"(", 
         RowBox[{"2", "+", "\[Gamma]"}], ")"}]}]]}]}], ")"}]}]],
  CellChangeTimes->{
   3.631053007831069*^9, {3.631053123069021*^9, 3.6310531715285463`*^9}, 
    3.631053262611782*^9, {3.631053306652959*^9, 3.631053338576089*^9}, {
    3.631053380083386*^9, 3.63105338828316*^9}, {3.6310534799819517`*^9, 
    3.6310534828505907`*^9}, 3.631053516240793*^9, 3.631455768836927*^9, 
    3.634002023512843*^9, 3.637027419935832*^9, 3.637335635284307*^9, {
    3.637335817745862*^9, 3.6373358647531548`*^9}}],
 "."
}], "Text",
 CellChangeTimes->{{3.637335869301881*^9, 3.6373359245965357`*^9}}],

Cell[CellGroupData[{

Cell[BoxData[
 RowBox[{"Collect", "[", 
  RowBox[{
   RowBox[{"Factor", "[", 
    RowBox[{
     SubscriptBox["weakratio", "W"], "/.", "subsimp3"}], "]"}], ",", 
   "\[Theta]", ",", "Factor"}], "]"}]], "Input",
 CellChangeTimes->{{3.6310530056442537`*^9, 3.631053007346471*^9}, {
   3.631053134003358*^9, 3.6310531710198317`*^9}, {3.631053317988777*^9, 
   3.631053350245759*^9}, {3.63105348595606*^9, 3.631053511980426*^9}, {
   3.637335843448264*^9, 3.6373358456425257`*^9}, {3.6373359443486547`*^9, 
   3.6373359464791517`*^9}, 3.63733602496846*^9}],

Cell[BoxData[
 RowBox[{
  FractionBox["3", 
   RowBox[{"2", "+", "\[Alpha]"}]], "+", 
  FractionBox[
   RowBox[{"3", " ", 
    RowBox[{"(", 
     RowBox[{
      RowBox[{"-", "7"}], "+", "\[Gamma]"}], ")"}], " ", "\[Gamma]", " ", 
    "\[Theta]"}], 
   RowBox[{"4", " ", 
    RowBox[{"(", 
     RowBox[{"2", "+", "\[Alpha]"}], ")"}], " ", 
    RowBox[{"(", 
     RowBox[{"1", "+", "\[Gamma]"}], ")"}], " ", 
    RowBox[{"(", 
     RowBox[{"2", "+", "\[Gamma]"}], ")"}]}]]}]], "Output",
 CellChangeTimes->{
  3.631053007831069*^9, {3.631053123069021*^9, 3.6310531715285463`*^9}, 
   3.631053262611782*^9, {3.631053306652959*^9, 3.631053388318954*^9}, {
   3.631053486985455*^9, 3.6310535153553*^9}, 3.631455768888975*^9, 
   3.6340020235959187`*^9, 3.637027419970385*^9, 3.6373356480358133`*^9, 
   3.637335845984067*^9, 3.637335946965867*^9, 3.637336029594458*^9, {
   3.6373365597106667`*^9, 3.637336584263298*^9}}]
}, Open  ]],

Cell[TextData[{
 "which can be written as ",
 Cell[BoxData[
  RowBox[{
   FractionBox["3", 
    RowBox[{"2", "+", "\[Alpha]"}]], 
   RowBox[{"(", 
    RowBox[{"1", "-", 
     RowBox[{"\[Theta]", 
      FractionBox[
       RowBox[{"\[Gamma]", 
        RowBox[{"(", 
         RowBox[{"7", "-", "\[Gamma]"}], ")"}]}], 
       RowBox[{"4", " ", 
        RowBox[{"(", 
         RowBox[{"1", "+", "\[Gamma]"}], ")"}], " ", 
        RowBox[{"(", 
         RowBox[{"2", "+", "\[Gamma]"}], ")"}]}]]}]}], ")"}]}]],
  CellChangeTimes->{
   3.631053007831069*^9, {3.631053123069021*^9, 3.6310531715285463`*^9}, 
    3.631053262611782*^9, {3.631053306652959*^9, 3.631053338576089*^9}, {
    3.631053380083386*^9, 3.63105338828316*^9}, {3.6310534799819517`*^9, 
    3.6310534828505907`*^9}, 3.631053516240793*^9, 3.631455768836927*^9, 
    3.634002023512843*^9, 3.637027419935832*^9, 3.637335635284307*^9, {
    3.637335817745862*^9, 3.6373358647531548`*^9}}],
 "."
}], "Text",
 CellChangeTimes->{{3.637335869301881*^9, 3.63733600635467*^9}, {
  3.637336519498177*^9, 3.63733652318176*^9}}],

Cell[CellGroupData[{

Cell[BoxData[
 RowBox[{"Collect", "[", 
  RowBox[{
   RowBox[{"Factor", "[", 
    RowBox[{
     SubscriptBox["weakratio", "Z"], "/.", "subsimp3"}], "]"}], ",", 
   "\[Theta]", ",", "Factor"}], "]"}]], "Input",
 CellChangeTimes->{{3.6310530056442537`*^9, 3.631053007346471*^9}, {
   3.631053134003358*^9, 3.6310531710198317`*^9}, {3.631053317988777*^9, 
   3.6310533572447367`*^9}, {3.63105348954104*^9, 3.631053513011847*^9}, 
   3.637336032008171*^9}],

Cell[BoxData[
 RowBox[{
  FractionBox[
   RowBox[{"1", "+", 
    RowBox[{"2", " ", "\[Alpha]"}]}], 
   RowBox[{"2", "+", "\[Alpha]"}]], "-", 
  FractionBox[
   RowBox[{"9", " ", 
    RowBox[{"(", 
     RowBox[{"1", "+", 
      RowBox[{"2", " ", "\[Alpha]"}]}], ")"}], " ", 
    RowBox[{"(", 
     RowBox[{
      RowBox[{"-", "1"}], "+", "\[Gamma]"}], ")"}], " ", "\[Gamma]", " ", 
    "\[Theta]"}], 
   RowBox[{"4", " ", 
    RowBox[{"(", 
     RowBox[{"2", "+", "\[Alpha]"}], ")"}], " ", 
    RowBox[{"(", 
     RowBox[{"1", "+", "\[Gamma]"}], ")"}], " ", 
    RowBox[{"(", 
     RowBox[{"2", "+", "\[Gamma]"}], ")"}], " ", 
    RowBox[{"(", 
     RowBox[{"1", "+", 
      RowBox[{"2", " ", "\[Gamma]"}]}], ")"}]}]]}]], "Output",
 CellChangeTimes->{
  3.631053007831069*^9, {3.631053123069021*^9, 3.6310531715285463`*^9}, 
   3.631053262611782*^9, {3.631053306652959*^9, 3.631053388368947*^9}, {
   3.631053490035117*^9, 3.631053513523785*^9}, 3.631455768937955*^9, 
   3.6340020236313143`*^9, 3.6370274200049686`*^9, 3.6373356500045137`*^9, 
   3.637336032711389*^9, {3.6373365597753572`*^9, 3.637336584330411*^9}}]
}, Open  ]],

Cell[TextData[{
 "which can be written as ",
 Cell[BoxData[
  RowBox[{
   FractionBox[
    RowBox[{"1", "+", 
     RowBox[{"2", " ", "\[Alpha]"}]}], 
    RowBox[{"2", "+", "\[Alpha]"}]], 
   RowBox[{"(", 
    RowBox[{"1", "+", " ", 
     RowBox[{"\[Theta]", 
      FractionBox[
       RowBox[{"9", "\[Gamma]", 
        RowBox[{"(", 
         RowBox[{"1", "-", "\[Gamma]"}], ")"}]}], 
       RowBox[{"4", 
        RowBox[{"(", 
         RowBox[{"1", "+", "\[Gamma]"}], ")"}], " ", 
        RowBox[{"(", 
         RowBox[{"2", "+", "\[Gamma]"}], ")"}], " ", 
        RowBox[{"(", 
         RowBox[{"1", "+", 
          RowBox[{"2", " ", "\[Gamma]"}]}], ")"}]}]]}]}], ")"}]}]],
  CellChangeTimes->{
   3.631053007831069*^9, {3.631053123069021*^9, 3.6310531715285463`*^9}, 
    3.631053262611782*^9, {3.631053306652959*^9, 3.631053338576089*^9}, {
    3.631053380083386*^9, 3.63105338828316*^9}, {3.6310534799819517`*^9, 
    3.6310534828505907`*^9}, 3.631053516240793*^9, 3.631455768836927*^9, 
    3.634002023512843*^9, 3.637027419935832*^9, 3.637335635284307*^9, {
    3.637335817745862*^9, 3.6373358647531548`*^9}}],
 "."
}], "Text",
 CellChangeTimes->{{3.637335869301881*^9, 3.63733600635467*^9}, {
  3.6373360422131844`*^9, 3.637336076174943*^9}, {3.637336525392191*^9, 
  3.6373365292055817`*^9}}],

Cell["\<\
In the absence of sex biases in mutation rate or in sex ratio:\
\>", "Text",
 CellChangeTimes->{{3.637336588674667*^9, 3.637336600073398*^9}}],

Cell[CellGroupData[{

Cell[BoxData[
 RowBox[{"Factor", "[", 
  RowBox[{
   RowBox[{
    RowBox[{"{", 
     RowBox[{"%%%", ",", "%%", ",", "%"}], "}"}], "/.", 
    RowBox[{"\[Alpha]", "\[Rule]", "1"}]}], "/.", 
   RowBox[{"\[Gamma]", "\[Rule]", "1"}]}], "]"}]], "Input",
 CellChangeTimes->{{3.63733654408854*^9, 3.6373365782674017`*^9}}],

Cell[BoxData[
 RowBox[{"{", 
  RowBox[{
   FractionBox[
    RowBox[{"4", "-", "\[Theta]"}], "4"], ",", 
   FractionBox[
    RowBox[{"4", "-", "\[Theta]"}], "4"], ",", "1"}], "}"}]], "Output",
 CellChangeTimes->{{3.637336559809162*^9, 3.637336584363235*^9}}]
}, Open  ]],

Cell["\<\
The relative rate of X-A and Y-A fusions to W-A and Z-A fusions:\
\>", "Text",
 CellChangeTimes->{{3.6373366133775883`*^9, 3.6373366363519897`*^9}}],

Cell[CellGroupData[{

Cell[BoxData[
 RowBox[{
  SubscriptBox["weakratio", "WZ"], "=", 
  RowBox[{
   RowBox[{"Normal", "[", 
    RowBox[{"Series", "[", 
     RowBox[{
      RowBox[{
       RowBox[{
        RowBox[{
         RowBox[{
          RowBox[{
           RowBox[{
            FractionBox[
             RowBox[{"1", "+", 
              SubscriptBox["ratio", "Y"]}], 
             RowBox[{
              SubscriptBox["ratio", "W"], "+", 
              SubscriptBox["ratio", "Z"]}]], "/.", "subsimp2"}], "/.", 
           "weaksel"}], "/.", 
          RowBox[{
           SubscriptBox["N", "m"], "->", 
           RowBox[{
            SubscriptBox["N", "m"], "/", "small"}]}]}], "/.", 
         RowBox[{
          SubscriptBox["N", "f"], "->", 
          RowBox[{
           SubscriptBox["N", "f"], "/", "small"}]}]}], "/.", 
        RowBox[{"s", "\[Rule]", 
         RowBox[{"s", "*", 
          RowBox[{"small", "^", "2"}]}]}]}], "/.", "subsimp3"}], ",", 
      RowBox[{"{", 
       RowBox[{"small", ",", "0", ",", "1"}], "}"}]}], "]"}], "]"}], "/.", 
   RowBox[{"small", "\[Rule]", "1"}]}]}]], "Input",
 CellChangeTimes->{{3.6305298146198587`*^9, 3.630529863169051*^9}, {
   3.630529921487673*^9, 3.630530027460273*^9}, {3.630530090047143*^9, 
   3.630530109431307*^9}, {3.630704104677737*^9, 3.630704108793644*^9}, {
   3.630705099966724*^9, 3.63070510200264*^9}, {3.6310550658743973`*^9, 
   3.631055110169141*^9}, 3.631055280892488*^9, 3.637335677039784*^9}],

Cell[BoxData[
 RowBox[{
  FractionBox[
   RowBox[{"1", "+", 
    RowBox[{"2", " ", "\[Alpha]"}]}], 
   RowBox[{"2", "+", "\[Alpha]"}]], "-", 
  FractionBox[
   RowBox[{"3", " ", 
    RowBox[{"(", 
     RowBox[{
      RowBox[{
       RowBox[{"-", "2"}], " ", "\[Alpha]"}], "-", 
      SuperscriptBox["\[Alpha]", "2"], "-", 
      RowBox[{"2", " ", "\[Gamma]"}], "+", 
      RowBox[{"3", " ", "\[Alpha]", " ", "\[Gamma]"}], "+", 
      RowBox[{"8", " ", 
       SuperscriptBox["\[Alpha]", "2"], " ", "\[Gamma]"}], "-", 
      RowBox[{"8", " ", 
       SuperscriptBox["\[Gamma]", "2"]}], "-", 
      RowBox[{"3", " ", "\[Alpha]", " ", 
       SuperscriptBox["\[Gamma]", "2"]}], "+", 
      RowBox[{"2", " ", 
       SuperscriptBox["\[Alpha]", "2"], " ", 
       SuperscriptBox["\[Gamma]", "2"]}], "+", 
      SuperscriptBox["\[Gamma]", "3"], "+", 
      RowBox[{"2", " ", "\[Alpha]", " ", 
       SuperscriptBox["\[Gamma]", "3"]}]}], ")"}], " ", "\[Theta]"}], 
   RowBox[{"4", " ", 
    SuperscriptBox[
     RowBox[{"(", 
      RowBox[{"2", "+", "\[Alpha]"}], ")"}], "2"], " ", 
    RowBox[{"(", 
     RowBox[{"1", "+", "\[Gamma]"}], ")"}], " ", 
    RowBox[{"(", 
     RowBox[{"2", "+", "\[Gamma]"}], ")"}], " ", 
    RowBox[{"(", 
     RowBox[{"1", "+", 
      RowBox[{"2", " ", "\[Gamma]"}]}], ")"}]}]]}]], "Output",
 CellChangeTimes->{
  3.6305298152364693`*^9, {3.630529850900423*^9, 3.630529863603325*^9}, {
   3.6305299278651857`*^9, 3.6305299844575644`*^9}, {3.630530019118429*^9, 
   3.6305300453534937`*^9}, {3.63053010543365*^9, 3.63053010998345*^9}, 
   3.630531996194936*^9, 3.630532088603101*^9, {3.630704106048863*^9, 
   3.6307041093336477`*^9}, 3.6307051024418793`*^9, 3.6310529020621223`*^9, {
   3.631055075290103*^9, 3.631055110605392*^9}, 3.631055282285388*^9, 
   3.631055762392646*^9, 3.631055847289689*^9, 3.631455769056698*^9, 
   3.634002023753357*^9, 3.6370274201245823`*^9, 3.637335679099402*^9, 
   3.6373360956565237`*^9}]
}, Open  ]],

Cell[CellGroupData[{

Cell[BoxData[
 RowBox[{
  RowBox[{
   FractionBox[
    RowBox[{"1", "+", 
     RowBox[{"2", " ", "\[Alpha]"}]}], 
    RowBox[{"2", "+", "\[Alpha]"}]], "+", 
   RowBox[{
    FractionBox[
     RowBox[{"\[Theta]", " ", "\[Gamma]"}], 
     RowBox[{"(", 
      RowBox[{"1", "+", "\[Gamma]"}], ")"}]], 
    RowBox[{"(", 
     RowBox[{
      RowBox[{
       FractionBox[
        RowBox[{"3", " ", "\[Alpha]"}], 
        RowBox[{"2", "+", "\[Alpha]"}]], 
       FractionBox[
        RowBox[{" ", 
         RowBox[{"(", 
          RowBox[{"1", "-", 
           RowBox[{"4", " ", "\[Gamma]"}]}], ")"}], " "}], 
        RowBox[{"4", "  ", "\[Gamma]", " ", 
         RowBox[{"(", 
          RowBox[{"2", "+", "\[Gamma]"}], ")"}]}]]}], "+", 
      RowBox[{
       FractionBox[
        RowBox[{"3", 
         RowBox[{"(", 
          RowBox[{"1", "+", 
           RowBox[{"2", " ", "\[Alpha]"}]}], ")"}]}], 
        RowBox[{" ", 
         SuperscriptBox[
          RowBox[{"(", 
           RowBox[{"2", "+", "\[Alpha]"}], ")"}], "2"]}]], 
       FractionBox[
        RowBox[{"(", 
         RowBox[{"7", "-", "\[Gamma]"}], ")"}], 
        RowBox[{"8", " ", 
         RowBox[{"(", 
          RowBox[{"2", "+", "\[Gamma]"}], ")"}]}]]}], "-", 
      RowBox[{
       SuperscriptBox[
        RowBox[{"(", 
         FractionBox[
          RowBox[{"1", "+", 
           RowBox[{"2", " ", "\[Alpha]"}]}], 
          RowBox[{"2", "+", "\[Alpha]"}]], ")"}], "2"], 
       FractionBox[
        RowBox[{"9", " ", 
         RowBox[{"(", 
          RowBox[{"1", "-", "\[Gamma]"}], ")"}]}], 
        RowBox[{"8", " ", 
         RowBox[{"(", 
          RowBox[{"2", "+", "\[Gamma]"}], ")"}], " ", 
         RowBox[{"(", 
          RowBox[{"1", "+", 
           RowBox[{"2", " ", "\[Gamma]"}]}], ")"}]}]]}]}], ")"}]}], "-", 
   SubscriptBox["weakratio", "WZ"]}], "//", "Factor"}]], "Input",
 CellChangeTimes->{{3.631055658498838*^9, 3.631055758023121*^9}, {
   3.631055799696643*^9, 3.631055914646755*^9}, {3.631055990503634*^9, 
   3.631056088968087*^9}, {3.631056193146162*^9, 3.631056227240291*^9}, {
   3.631728683564996*^9, 3.631728683575234*^9}, 3.637335693721375*^9, {
   3.63733609995109*^9, 3.637336103856824*^9}}],

Cell[BoxData["0"], "Output",
 CellChangeTimes->{{3.631055746721631*^9, 3.631055763424789*^9}, {
   3.6310558000974407`*^9, 3.631055915268491*^9}, {3.6310559920169277`*^9, 
   3.631056089700303*^9}, 3.631056227642717*^9, 3.6314557691372967`*^9, 
   3.634002023797497*^9, 3.637027420255583*^9, 3.637335694660853*^9, 
   3.637336104505542*^9}]
}, Open  ]],

Cell[TextData[{
 "For beneficial fusions, we can instead assume that selection is strong \
relative to the population size, so that (N s>>1), the fixation probabilities \
are approximately (",
 Cell[BoxData[
  RowBox[{"2", "s", " ", 
   SubscriptBox["N", "e"], " ", "p"}]]],
 "), and we can approximate the above rates of establishment as:"
}], "Text",
 CellChangeTimes->{{3.619357417482486*^9, 3.619357552564452*^9}, {
  3.619357747806872*^9, 3.619357761850665*^9}, {3.6231581813840523`*^9, 
  3.623158251946577*^9}, {3.6307051488166227`*^9, 3.6307051653688297`*^9}}],

Cell[BoxData[
 RowBox[{"\t\t", 
  RowBox[{
   RowBox[{
    SubscriptBox["approxratio", "Y"], "  ", "=", 
    FractionBox[
     RowBox[{
      RowBox[{"(", 
       RowBox[{"2", " ", 
        SubscriptBox["s", "Y"]}], ")"}], " ", 
      SubscriptBox["N", "m"], " ", 
      SubscriptBox["\[Mu]", "Y"]}], 
     RowBox[{
      RowBox[{"2", " ", 
       RowBox[{"(", 
        FractionBox[
         RowBox[{"2", " ", 
          RowBox[{"(", 
           SubscriptBox["N", 
            RowBox[{"e", ",", "X"}]], ")"}], " ", 
          SubscriptBox["s", "X"]}], 
         RowBox[{"3", " ", 
          SubscriptBox["N", "f"]}]], ")"}], " ", 
       SubscriptBox["N", "f"], " ", 
       SubsuperscriptBox["\[Mu]", "X", "f"]}], "+", 
      RowBox[{
       RowBox[{"(", 
        FractionBox[
         RowBox[{"2", " ", 
          RowBox[{"(", 
           SubscriptBox["N", 
            RowBox[{"e", ",", "X"}]], ")"}], " ", 
          SubscriptBox["s", "X"]}], 
         RowBox[{"3", " ", 
          SubscriptBox["N", "m"]}]], ")"}], " ", 
       SubscriptBox["N", "m"], " ", 
       SubsuperscriptBox["\[Mu]", "X", "m"]}]}]]}], " ", ";"}]}]], "Input",
 CellChangeTimes->{{3.619357669811084*^9, 3.619357687488535*^9}, {
   3.623158259339383*^9, 3.62315829762817*^9}, {3.623158361074123*^9, 
   3.6231584546377363`*^9}, 3.6231585800175753`*^9, {3.6239634142414017`*^9, 
   3.623963419121973*^9}, 3.624011857355385*^9}],

Cell[BoxData[
 RowBox[{"\t\t", 
  RowBox[{
   RowBox[{
    SubscriptBox["approxratio", "W"], "  ", "=", " ", 
    FractionBox[
     RowBox[{
      RowBox[{"(", 
       RowBox[{"2", " ", 
        SubscriptBox["s", "W"]}], ")"}], " ", 
      SubscriptBox["N", "f"], " ", 
      SubscriptBox["\[Mu]", "W"]}], 
     RowBox[{
      RowBox[{"2", " ", 
       RowBox[{"(", 
        FractionBox[
         RowBox[{"2", " ", 
          RowBox[{"(", 
           SubscriptBox["N", 
            RowBox[{"e", ",", "X"}]], ")"}], " ", 
          SubscriptBox["s", "X"]}], 
         RowBox[{"3", " ", 
          SubscriptBox["N", "f"]}]], ")"}], " ", 
       SubscriptBox["N", "f"], " ", 
       SubsuperscriptBox["\[Mu]", "X", "f"]}], "+", 
      RowBox[{
       RowBox[{"(", 
        FractionBox[
         RowBox[{"2", " ", 
          RowBox[{"(", 
           SubscriptBox["N", 
            RowBox[{"e", ",", "X"}]], ")"}], " ", 
          SubscriptBox["s", "X"]}], 
         RowBox[{"3", " ", 
          SubscriptBox["N", "m"]}]], ")"}], " ", 
       SubscriptBox["N", "m"], " ", 
       SubsuperscriptBox["\[Mu]", "X", "m"]}]}]]}], ";"}]}]], "Input",
 CellChangeTimes->{{3.619357669811084*^9, 3.619357687488535*^9}, {
   3.619357775798628*^9, 3.619357791344408*^9}, {3.6193578581756277`*^9, 
   3.61935786094101*^9}, {3.619362734986058*^9, 3.6193627353533907`*^9}, {
   3.623158288109922*^9, 3.623158319565826*^9}, 3.6231584457476063`*^9, {
   3.623158629690065*^9, 3.6231586368870583`*^9}, {3.6239634167585917`*^9, 
   3.623963421769753*^9}, 3.6240118644029617`*^9}],

Cell[BoxData[
 RowBox[{"\t\t", 
  RowBox[{
   RowBox[{
    SubscriptBox["approxratio", "Z"], "  ", "=", " ", 
    FractionBox[
     RowBox[{
      RowBox[{
       RowBox[{"(", 
        FractionBox[
         RowBox[{"2", " ", 
          RowBox[{"(", 
           SubscriptBox["N", 
            RowBox[{"e", ",", "Z"}]], ")"}], " ", 
          SubscriptBox["s", "Z"]}], 
         RowBox[{"3", " ", 
          SubscriptBox["N", "f"]}]], ")"}], " ", 
       SubscriptBox["N", "f"], " ", 
       SubsuperscriptBox["\[Mu]", "Z", "f"]}], "+", 
      RowBox[{"2", " ", 
       RowBox[{"(", 
        FractionBox[
         RowBox[{"2", " ", 
          RowBox[{"(", 
           SubscriptBox["N", 
            RowBox[{"e", ",", "Z"}]], ")"}], " ", 
          SubscriptBox["s", "Z"]}], 
         RowBox[{"3", " ", 
          SubscriptBox["N", "m"]}]], ")"}], " ", 
       SubscriptBox["N", "m"], " ", 
       SubsuperscriptBox["\[Mu]", "Z", "m"]}]}], 
     RowBox[{
      RowBox[{"2", " ", 
       RowBox[{"(", 
        FractionBox[
         RowBox[{"2", " ", 
          RowBox[{"(", 
           SubscriptBox["N", 
            RowBox[{"e", ",", "X"}]], ")"}], " ", 
          SubscriptBox["s", "X"]}], 
         RowBox[{"3", " ", 
          SubscriptBox["N", "f"]}]], ")"}], " ", 
       SubscriptBox["N", "f"], " ", 
       SubsuperscriptBox["\[Mu]", "X", "f"]}], "+", 
      RowBox[{
       RowBox[{"(", 
        FractionBox[
         RowBox[{"2", " ", 
          RowBox[{"(", 
           SubscriptBox["N", 
            RowBox[{"e", ",", "X"}]], ")"}], " ", 
          SubscriptBox["s", "X"]}], 
         RowBox[{"3", " ", 
          SubscriptBox["N", "m"]}]], ")"}], " ", 
       SubscriptBox["N", "m"], " ", 
       SubsuperscriptBox["\[Mu]", "X", "m"]}]}]]}], ";"}]}]], "Input",
 CellChangeTimes->{{3.619357669811084*^9, 3.619357687488535*^9}, {
   3.619357775798628*^9, 3.619357833624056*^9}, {3.619362737580134*^9, 
   3.619362738858988*^9}, {3.62315829212729*^9, 3.623158313166654*^9}, {
   3.623158448819351*^9, 3.623158468338183*^9}, 3.6231586678637457`*^9, {
   3.6239633305382433`*^9, 3.623963333434308*^9}, {3.623963425276554*^9, 
   3.6239634276266413`*^9}, 3.6240118732235518`*^9}],

Cell[CellGroupData[{

Cell[BoxData[
 RowBox[{
  RowBox[{
   RowBox[{"{", 
    RowBox[{
     SubscriptBox["approxratio", "Y"], ",", 
     SubscriptBox["approxratio", "W"], ",", 
     SubscriptBox["approxratio", "Z"]}], "}"}], "/.", 
   RowBox[{
    SubscriptBox["s", "a_"], "\[Rule]", "s"}]}], "//", "Simplify"}]], "Input",
 CellChangeTimes->{{3.624011857421575*^9, 3.624011873291368*^9}}],

Cell[BoxData[
 RowBox[{"{", 
  RowBox[{
   FractionBox[
    RowBox[{
     RowBox[{"(", 
      RowBox[{
       SubscriptBox["N", "f"], "+", 
       RowBox[{"2", " ", 
        SubscriptBox["N", "m"]}]}], ")"}], " ", 
     SubscriptBox["\[Mu]", "Y"]}], 
    RowBox[{"3", " ", 
     SubscriptBox["N", "f"], " ", 
     RowBox[{"(", 
      RowBox[{
       RowBox[{"2", " ", 
        SubsuperscriptBox["\[Mu]", "X", "f"]}], "+", 
       SubsuperscriptBox["\[Mu]", "X", "m"]}], ")"}]}]], ",", 
   FractionBox[
    RowBox[{
     RowBox[{"(", 
      RowBox[{
       SubscriptBox["N", "f"], "+", 
       RowBox[{"2", " ", 
        SubscriptBox["N", "m"]}]}], ")"}], " ", 
     SubscriptBox["\[Mu]", "W"]}], 
    RowBox[{"3", " ", 
     SubscriptBox["N", "m"], " ", 
     RowBox[{"(", 
      RowBox[{
       RowBox[{"2", " ", 
        SubsuperscriptBox["\[Mu]", "X", "f"]}], "+", 
       SubsuperscriptBox["\[Mu]", "X", "m"]}], ")"}]}]], ",", 
   FractionBox[
    RowBox[{
     RowBox[{"(", 
      RowBox[{
       SubscriptBox["N", "f"], "+", 
       RowBox[{"2", " ", 
        SubscriptBox["N", "m"]}]}], ")"}], " ", 
     RowBox[{"(", 
      RowBox[{
       SubsuperscriptBox["\[Mu]", "Z", "f"], "+", 
       RowBox[{"2", " ", 
        SubsuperscriptBox["\[Mu]", "Z", "m"]}]}], ")"}]}], 
    RowBox[{
     RowBox[{"(", 
      RowBox[{
       RowBox[{"2", " ", 
        SubscriptBox["N", "f"]}], "+", 
       SubscriptBox["N", "m"]}], ")"}], " ", 
     RowBox[{"(", 
      RowBox[{
       RowBox[{"2", " ", 
        SubsuperscriptBox["\[Mu]", "X", "f"]}], "+", 
       SubsuperscriptBox["\[Mu]", "X", "m"]}], ")"}]}]]}], "}"}]], "Output",
 CellChangeTimes->{
  3.623963435363698*^9, {3.623963488619605*^9, 3.623963494104535*^9}, 
   3.623963654688901*^9, {3.6239637023953114`*^9, 3.623963711643897*^9}, 
   3.6239693185425386`*^9, 3.6240122425509853`*^9, 3.624017432913773*^9, 
   3.6240229556140537`*^9, 3.624131110734543*^9, 3.624238551213187*^9, 
   3.628765755198119*^9, 3.629324851038756*^9, 3.629412152327808*^9, 
   3.629412431373021*^9, 3.63070388035753*^9, 3.631052902226575*^9, 
   3.631455769287668*^9, 3.631455875272091*^9, 3.634002024113603*^9, 
   3.637027420342579*^9}]
}, Open  ]],

Cell["\<\
For beneficial mutations, if the origination rate depends only on sex and not \
on the chromosome itself, then Y-A fusions will not be the most common if the \
reproductive sex ratio is equal:\
\>", "Text",
 CellChangeTimes->{{3.623159205515483*^9, 3.623159251649165*^9}, {
  3.6314558079168987`*^9, 3.631455813196772*^9}}],

Cell[BoxData[
 RowBox[{
  RowBox[{"OriginBySex", "=", 
   RowBox[{
    RowBox[{"{", 
     RowBox[{
      RowBox[{
       SubsuperscriptBox["\[Mu]", "X", "f"], "\[Rule]", 
       SuperscriptBox["\[Mu]", "f"]}], ",", 
      RowBox[{
       SubsuperscriptBox["\[Mu]", "X", "m"], "\[Rule]", 
       SuperscriptBox["\[Mu]", "m"]}], ",", 
      RowBox[{
       SubscriptBox["\[Mu]", 
        RowBox[{"Y", " "}]], "\[Rule]", 
       SuperscriptBox["\[Mu]", "m"]}], ",", 
      RowBox[{
       SubsuperscriptBox["\[Mu]", "Z", "m"], "\[Rule]", 
       SuperscriptBox["\[Mu]", "m"]}], ",", 
      RowBox[{
       SubsuperscriptBox["\[Mu]", "Z", "f"], "\[Rule]", 
       SuperscriptBox["\[Mu]", "f"]}], ",", 
      RowBox[{
       SubscriptBox["\[Mu]", 
        RowBox[{"W", " "}]], "\[Rule]", 
       SuperscriptBox["\[Mu]", "f"]}]}], "}"}], "/.", 
    RowBox[{
     SuperscriptBox["\[Mu]", "m"], "\[Rule]", 
     RowBox[{"\[Alpha]", " ", 
      SuperscriptBox["\[Mu]", "f"]}]}]}]}], ";"}]], "Input",
 CellChangeTimes->{{3.6231590833409986`*^9, 3.6231591097959557`*^9}, 
   3.623159375623231*^9, 3.63172868357747*^9}],

Cell[CellGroupData[{

Cell[BoxData[
 RowBox[{"test", "=", 
  RowBox[{"%%", "/.", "OriginBySex"}]}]], "Input",
 CellChangeTimes->{{3.631455879285671*^9, 3.631455879677989*^9}}],

Cell[BoxData[
 RowBox[{"{", 
  RowBox[{
   FractionBox[
    RowBox[{"\[Alpha]", " ", 
     SuperscriptBox["\[Mu]", "f"], " ", 
     RowBox[{"(", 
      RowBox[{
       SubscriptBox["N", "f"], "+", 
       RowBox[{"2", " ", 
        SubscriptBox["N", "m"]}]}], ")"}]}], 
    RowBox[{"3", " ", 
     RowBox[{"(", 
      RowBox[{
       RowBox[{"2", " ", 
        SuperscriptBox["\[Mu]", "f"]}], "+", 
       RowBox[{"\[Alpha]", " ", 
        SuperscriptBox["\[Mu]", "f"]}]}], ")"}], " ", 
     SubscriptBox["N", "f"]}]], ",", 
   FractionBox[
    RowBox[{
     SuperscriptBox["\[Mu]", "f"], " ", 
     RowBox[{"(", 
      RowBox[{
       SubscriptBox["N", "f"], "+", 
       RowBox[{"2", " ", 
        SubscriptBox["N", "m"]}]}], ")"}]}], 
    RowBox[{"3", " ", 
     RowBox[{"(", 
      RowBox[{
       RowBox[{"2", " ", 
        SuperscriptBox["\[Mu]", "f"]}], "+", 
       RowBox[{"\[Alpha]", " ", 
        SuperscriptBox["\[Mu]", "f"]}]}], ")"}], " ", 
     SubscriptBox["N", "m"]}]], ",", 
   FractionBox[
    RowBox[{
     RowBox[{"(", 
      RowBox[{
       SuperscriptBox["\[Mu]", "f"], "+", 
       RowBox[{"2", " ", "\[Alpha]", " ", 
        SuperscriptBox["\[Mu]", "f"]}]}], ")"}], " ", 
     RowBox[{"(", 
      RowBox[{
       SubscriptBox["N", "f"], "+", 
       RowBox[{"2", " ", 
        SubscriptBox["N", "m"]}]}], ")"}]}], 
    RowBox[{
     RowBox[{"(", 
      RowBox[{
       RowBox[{"2", " ", 
        SuperscriptBox["\[Mu]", "f"]}], "+", 
       RowBox[{"\[Alpha]", " ", 
        SuperscriptBox["\[Mu]", "f"]}]}], ")"}], " ", 
     RowBox[{"(", 
      RowBox[{
       RowBox[{"2", " ", 
        SubscriptBox["N", "f"]}], "+", 
       SubscriptBox["N", "m"]}], ")"}]}]]}], "}"}]], "Output",
 CellChangeTimes->{
  3.623963451133402*^9, {3.623963490835703*^9, 3.6239634955534782`*^9}, 
   3.623963660072975*^9, {3.623963702511787*^9, 3.623963711712514*^9}, 
   3.623969324078148*^9, 3.624012248133679*^9, 3.624017433114386*^9, 
   3.6240229556966677`*^9, 3.624131110801291*^9, 3.624238551297288*^9, 
   3.628765755267275*^9, 3.629324851105816*^9, 3.629412152395791*^9, 
   3.6294124314439497`*^9, 3.630703880424761*^9, 3.6310529023432198`*^9, 
   3.631455769373197*^9, 3.6314558802899714`*^9, 3.634002024335135*^9, 
   3.63702742038134*^9}]
}, Open  ]],

Cell[CellGroupData[{

Cell[BoxData[
 RowBox[{"Reduce", "[", 
  RowBox[{"{", 
   RowBox[{
    RowBox[{
     RowBox[{"test", "[", 
      RowBox[{"[", "1", "]"}], "]"}], ">", "1"}], ",", 
    RowBox[{
     RowBox[{"test", "[", 
      RowBox[{"[", "1", "]"}], "]"}], ">", 
     RowBox[{"test", "[", 
      RowBox[{"[", "2", "]"}], "]"}]}], ",", 
    RowBox[{
     RowBox[{"test", "[", 
      RowBox[{"[", "1", "]"}], "]"}], ">", 
     RowBox[{"test", "[", 
      RowBox[{"[", "3", "]"}], "]"}]}], ",", 
    RowBox[{
     RowBox[{"(", 
      RowBox[{
       RowBox[{"test", "[", 
        RowBox[{"[", "1", "]"}], "]"}], "+", "1"}], ")"}], ">", 
     RowBox[{"(", 
      RowBox[{
       RowBox[{"test", "[", 
        RowBox[{"[", "2", "]"}], "]"}], "+", 
       RowBox[{"test", "[", 
        RowBox[{"[", "3", "]"}], "]"}]}], ")"}]}], ",", 
    RowBox[{
     SubscriptBox["N", "f"], ">", "0"}], ",", 
    RowBox[{
     SubscriptBox["N", "m"], ">", "0"}], ",", 
    RowBox[{
     SubscriptBox["N", "f"], "==", 
     SubscriptBox["N", "m"]}], ",", " ", 
    RowBox[{"\[Alpha]", ">", "0"}]}], "}"}], "]"}]], "Input",
 CellChangeTimes->{{3.623159190220542*^9, 3.6231591903826303`*^9}, {
   3.623963666502591*^9, 3.623963707901634*^9}, {3.631455799127833*^9, 
   3.63145580267171*^9}, {3.631455883627624*^9, 3.631455895619523*^9}, 
   3.6317286835810547`*^9}],

Cell[BoxData["False"], "Output",
 CellChangeTimes->{{3.623159190940669*^9, 3.6231591978905153`*^9}, {
   3.623159255981635*^9, 3.6231592600016537`*^9}, 3.623159387786495*^9, 
   3.623161330202752*^9, 3.623166776152587*^9, 3.6239634630314827`*^9, 
   3.623963513738063*^9, {3.6239636884382143`*^9, 3.623963711751636*^9}, 
   3.624012248184325*^9, 3.624017433184375*^9, 3.624022955746111*^9, 
   3.624131110887617*^9, 3.624238551381652*^9, 3.628765755354941*^9, 
   3.629324851177588*^9, 3.6294121524503*^9, 3.6294124314854116`*^9, 
   3.6307038805609407`*^9, 3.6310529026115513`*^9, 3.6314557694166803`*^9, 
   3.631455803426076*^9, 3.631455895958603*^9, 3.63400202446316*^9, 
   3.637027420420348*^9}]
}, Open  ]],

Cell[TextData[{
 "If the reproductive sex ratio is sufficiently male biased (",
 Cell[BoxData[
  RowBox[{
   SubscriptBox["N", "m"], ">", 
   RowBox[{"4", " ", 
    SubscriptBox["N", "f"]}]}]],
  CellChangeTimes->{{3.623159190940669*^9, 3.6231591978905153`*^9}, {
    3.623159255981635*^9, 3.6231592600016537`*^9}, 3.623159387786495*^9, 
    3.623161330202752*^9, 3.623166776152587*^9, 3.6239634630314827`*^9, 
    3.623963513738063*^9, {3.6239636884382143`*^9, 3.623963711751636*^9}, 
    3.624012248184325*^9, 3.624017433184375*^9, 3.624022955746111*^9, 
    3.624131110887617*^9, 3.624238551381652*^9, 3.628765755354941*^9, 
    3.629324851177588*^9, 3.6294121524503*^9, 3.6294124314854116`*^9, 
    3.6307038805609407`*^9, 3.6310529026115513`*^9, 3.6314557694166803`*^9, 
    3.631455803426076*^9, 3.631455901631124*^9}],
 ") and mutations happen often enough in males (",
 Cell[BoxData[
  RowBox[{"\[Alpha]", ">", 
   FractionBox[
    RowBox[{"3", " ", 
     SubscriptBox["N", "f"]}], 
    RowBox[{
     SubscriptBox["N", "m"], "-", 
     RowBox[{"4", " ", 
      SubscriptBox["N", "f"]}]}]]}]],
  CellChangeTimes->{{3.623159190940669*^9, 3.6231591978905153`*^9}, {
    3.623159255981635*^9, 3.6231592600016537`*^9}, 3.623159387786495*^9, 
    3.623161330202752*^9, 3.623166776152587*^9, 3.6239634630314827`*^9, 
    3.623963513738063*^9, {3.6239636884382143`*^9, 3.623963711751636*^9}, 
    3.624012248184325*^9, 3.624017433184375*^9, 3.624022955746111*^9, 
    3.624131110887617*^9, 3.624238551381652*^9, 3.628765755354941*^9, 
    3.629324851177588*^9, 3.6294121524503*^9, 3.6294124314854116`*^9, 
    3.6307038805609407`*^9, 3.6310529026115513`*^9, 3.6314557694166803`*^9, 
    3.631455803426076*^9, 3.631455901631124*^9}],
 "), however, it is possible for beneficial mutations to account for the \
pattern:"
}], "Text",
 CellChangeTimes->{{3.631455919990149*^9, 3.631455940868383*^9}, {
  3.63145614802108*^9, 3.631456183067519*^9}, {3.631728683597357*^9, 
  3.631728683597427*^9}, {3.637027479886071*^9, 3.637027481245482*^9}}],

Cell[CellGroupData[{

Cell[BoxData[
 RowBox[{"Reduce", "[", 
  RowBox[{"{", 
   RowBox[{
    RowBox[{
     RowBox[{"test", "[", 
      RowBox[{"[", "1", "]"}], "]"}], ">", "1"}], ",", 
    RowBox[{
     RowBox[{"test", "[", 
      RowBox[{"[", "1", "]"}], "]"}], ">", 
     RowBox[{"test", "[", 
      RowBox[{"[", "2", "]"}], "]"}]}], ",", 
    RowBox[{
     RowBox[{"test", "[", 
      RowBox[{"[", "1", "]"}], "]"}], ">", 
     RowBox[{"test", "[", 
      RowBox[{"[", "3", "]"}], "]"}]}], ",", 
    RowBox[{
     RowBox[{"(", 
      RowBox[{
       RowBox[{"test", "[", 
        RowBox[{"[", "1", "]"}], "]"}], "+", "1"}], ")"}], ">", 
     RowBox[{"(", 
      RowBox[{
       RowBox[{"test", "[", 
        RowBox[{"[", "2", "]"}], "]"}], "+", 
       RowBox[{"test", "[", 
        RowBox[{"[", "3", "]"}], "]"}]}], ")"}]}], ",", 
    RowBox[{
     SubscriptBox["N", "f"], ">", "0"}], ",", 
    RowBox[{
     SubscriptBox["N", "m"], ">", "0"}], ",", " ", 
    RowBox[{"\[Alpha]", ">", "0"}]}], "}"}], "]"}]], "Input",
 CellChangeTimes->{{3.623159190220542*^9, 3.6231591903826303`*^9}, {
   3.623963666502591*^9, 3.623963707901634*^9}, {3.631455799127833*^9, 
   3.63145580267171*^9}, {3.631455865267481*^9, 3.631455900921418*^9}, 
   3.631728683613967*^9}],

Cell[BoxData[
 RowBox[{
  RowBox[{
   SuperscriptBox["\[Mu]", "f"], "\[Element]", "Reals"}], "&&", 
  RowBox[{
   SubscriptBox["N", "f"], ">", "0"}], "&&", 
  RowBox[{
   SubscriptBox["N", "m"], ">", 
   RowBox[{"4", " ", 
    SubscriptBox["N", "f"]}]}], "&&", 
  RowBox[{"\[Alpha]", ">", 
   RowBox[{"-", 
    FractionBox[
     RowBox[{"3", " ", 
      SubscriptBox["N", "f"]}], 
     RowBox[{
      RowBox[{"4", " ", 
       SubscriptBox["N", "f"]}], "-", 
      SubscriptBox["N", "m"]}]]}]}]}]], "Output",
 CellChangeTimes->{{3.623159190940669*^9, 3.6231591978905153`*^9}, {
   3.623159255981635*^9, 3.6231592600016537`*^9}, 3.623159387786495*^9, 
   3.623161330202752*^9, 3.623166776152587*^9, 3.6239634630314827`*^9, 
   3.623963513738063*^9, {3.6239636884382143`*^9, 3.623963711751636*^9}, 
   3.624012248184325*^9, 3.624017433184375*^9, 3.624022955746111*^9, 
   3.624131110887617*^9, 3.624238551381652*^9, 3.628765755354941*^9, 
   3.629324851177588*^9, 3.6294121524503*^9, 3.6294124314854116`*^9, 
   3.6307038805609407`*^9, 3.6310529026115513`*^9, 3.6314557694166803`*^9, 
   3.631455803426076*^9, 3.631455901631124*^9, 3.634002024530766*^9, 
   3.637027420467564*^9}]
}, Open  ]],

Cell["\<\
Of course, if origination rates also depend on the chromosome itself, then if \
Y-A fusions originate more often than other fusions, it is possible to \
account for Y-A being the most commonly observed fusion, even among \
beneficial fusions:\
\>", "Text",
 CellChangeTimes->{{3.623159261704767*^9, 3.623159337349907*^9}, {
  3.630704821400806*^9, 3.630704828255414*^9}}],

Cell[CellGroupData[{

Cell[BoxData[{
 RowBox[{
  RowBox[{
   RowBox[{
    RowBox[{"{", 
     RowBox[{
      SubscriptBox["approxratio", "Y"], ",", 
      SubscriptBox["approxratio", "W"], ",", 
      SubscriptBox["approxratio", "Z"]}], "}"}], "/.", 
    RowBox[{
     SubscriptBox["s", "a_"], "\[Rule]", "s"}]}], "//", "Simplify"}], 
  ";"}], "\[IndentingNewLine]", 
 RowBox[{"Reduce", "[", 
  RowBox[{"{", 
   RowBox[{
    RowBox[{
     RowBox[{"%", "[", 
      RowBox[{"[", "1", "]"}], "]"}], ">", "1"}], ",", 
    RowBox[{
     RowBox[{"%", "[", 
      RowBox[{"[", "1", "]"}], "]"}], ">", 
     RowBox[{"%", "[", 
      RowBox[{"[", "2", "]"}], "]"}]}], ",", 
    RowBox[{
     RowBox[{"%", "[", 
      RowBox[{"[", "1", "]"}], "]"}], ">", 
     RowBox[{"%", "[", 
      RowBox[{"[", "3", "]"}], "]"}]}], ",", 
    RowBox[{
     SubscriptBox["N", "f"], ">", "0"}], ",", 
    RowBox[{
     SubscriptBox["N", "m"], ">", "0"}], ",", " ", 
    RowBox[{
     SubsuperscriptBox["\[Mu]", "X", "f"], ">", "0"}], ",", 
    RowBox[{
     SubsuperscriptBox["\[Mu]", "X", "m"], ">", "0"}], ",", 
    RowBox[{
     SubscriptBox["\[Mu]", "Y"], ">", "0"}], ",", 
    RowBox[{
     SubsuperscriptBox["\[Mu]", "Z", "m"], ">", "0"}], ",", 
    RowBox[{
     SubsuperscriptBox["\[Mu]", "Z", "f"], ">", "0"}], ",", 
    RowBox[{
     SubscriptBox["\[Mu]", "W"], ">", "0"}]}], "}"}], "]"}]}], "Input",
 CellChangeTimes->{{3.623158856409219*^9, 3.6231590031507263`*^9}, {
  3.623159283782445*^9, 3.623159288891522*^9}, {3.624011857293323*^9, 
  3.624011873339768*^9}, {3.6314558330108624`*^9, 3.631455851035019*^9}}],

Cell[BoxData[
 RowBox[{
  RowBox[{
   SubscriptBox["N", "f"], ">", "0"}], "&&", 
  RowBox[{
   SubscriptBox["N", "m"], ">", "0"}], "&&", 
  RowBox[{
   SubscriptBox["\[Mu]", "W"], ">", "0"}], "&&", 
  RowBox[{
   SubscriptBox["\[Mu]", "Y"], ">", 
   FractionBox[
    RowBox[{
     SubscriptBox["N", "f"], " ", 
     SubscriptBox["\[Mu]", "W"]}], 
    SubscriptBox["N", "m"]]}], "&&", 
  RowBox[{"0", "<", 
   SubsuperscriptBox["\[Mu]", "X", "f"], "<", 
   FractionBox[
    RowBox[{
     RowBox[{
      SubscriptBox["N", "f"], " ", 
      SubscriptBox["\[Mu]", "Y"]}], "+", 
     RowBox[{"2", " ", 
      SubscriptBox["N", "m"], " ", 
      SubscriptBox["\[Mu]", "Y"]}]}], 
    RowBox[{"6", " ", 
     SubscriptBox["N", "f"]}]]}], "&&", 
  RowBox[{"0", "<", 
   SubsuperscriptBox["\[Mu]", "X", "m"], "<", 
   FractionBox[
    RowBox[{
     RowBox[{
      RowBox[{"-", "6"}], " ", 
      SubscriptBox["N", "f"], " ", 
      SubsuperscriptBox["\[Mu]", "X", "f"]}], "+", 
     RowBox[{
      SubscriptBox["N", "f"], " ", 
      SubscriptBox["\[Mu]", "Y"]}], "+", 
     RowBox[{"2", " ", 
      SubscriptBox["N", "m"], " ", 
      SubscriptBox["\[Mu]", "Y"]}]}], 
    RowBox[{"3", " ", 
     SubscriptBox["N", "f"]}]]}], "&&", 
  RowBox[{"0", "<", 
   SubsuperscriptBox["\[Mu]", "Z", "f"], "<", 
   FractionBox[
    RowBox[{
     RowBox[{"2", " ", 
      SubscriptBox["N", "f"], " ", 
      SubscriptBox["\[Mu]", "Y"]}], "+", 
     RowBox[{
      SubscriptBox["N", "m"], " ", 
      SubscriptBox["\[Mu]", "Y"]}]}], 
    RowBox[{"3", " ", 
     SubscriptBox["N", "f"]}]]}], "&&", 
  RowBox[{"0", "<", 
   SubsuperscriptBox["\[Mu]", "Z", "m"], "<", 
   FractionBox[
    RowBox[{
     RowBox[{"2", " ", 
      SubscriptBox["N", "f"], " ", 
      SubscriptBox["\[Mu]", "Y"]}], "+", 
     RowBox[{
      SubscriptBox["N", "m"], " ", 
      SubscriptBox["\[Mu]", "Y"]}], "-", 
     RowBox[{"3", " ", 
      SubscriptBox["N", "f"], " ", 
      SubsuperscriptBox["\[Mu]", "Z", "f"]}]}], 
    RowBox[{"6", " ", 
     SubscriptBox["N", "f"]}]]}]}]], "Output",
 CellChangeTimes->{{3.6231588815863733`*^9, 3.623159006048333*^9}, {
   3.6231592861379967`*^9, 3.623159289238988*^9}, 3.623159388752735*^9, 
   3.6231613302521143`*^9, 3.623166776203857*^9, 3.623963711860368*^9, 
   3.623963751964892*^9, 3.624012248368326*^9, 3.62401743323081*^9, 
   3.624022955797017*^9, 3.624131110920104*^9, 3.624238551414794*^9, 
   3.62876575539855*^9, 3.629324851224798*^9, 3.6294121524924307`*^9, 
   3.629412431522998*^9, 3.6307038806103983`*^9, 3.6310529026602716`*^9, 
   3.631455769470523*^9, {3.631455825780882*^9, 3.631455851901801*^9}, 
   3.634002024583415*^9, 3.637027420506441*^9}]
}, Open  ]]
}, Closed]],

Cell[CellGroupData[{

Cell["Biased sex-ratios", "Subsection",
 CellChangeTimes->{{3.6191157894716597`*^9, 3.6191158071203127`*^9}, {
   3.619115936007187*^9, 3.6191159452293863`*^9}, 3.619173682667852*^9}],

Cell[CellGroupData[{

Cell["Figure 5A", "Subsubsection",
 CellChangeTimes->{{3.6191157894716597`*^9, 3.6191158071203127`*^9}, {
  3.619115936007187*^9, 3.6191159452293863`*^9}, {3.619144412675699*^9, 
  3.619144416289796*^9}, {3.619173629427712*^9, 3.619173688937256*^9}}],

Cell["\<\
[NOTE:  A slightly different version of Figure 5A was used in the final \
draft, which held the total population size constant, rather than holding the \
number of females constant.  Here, we persist in using the latter to compare \
it to simulations that had been run under the assumption of a constant number \
of females.]\
\>", "Text",
 CellChangeTimes->{{3.6340020712915173`*^9, 3.6340021549111757`*^9}}],

Cell[BoxData[
 RowBox[{
  RowBox[{"tickset", "=", 
   RowBox[{"{", 
    RowBox[{"Automatic", ",", 
     RowBox[{"Join", "[", 
      RowBox[{
       RowBox[{"{", 
        RowBox[{"{", 
         RowBox[{
          RowBox[{"Log", "[", "0.1", "]"}], ",", "0.1"}], "}"}], "}"}], ",", 
       RowBox[{"Table", "[", 
        RowBox[{
         RowBox[{"{", 
          RowBox[{
           RowBox[{"Log", "[", 
            RowBox[{"10", "^", "i"}], "]"}], ",", 
           RowBox[{"10", "^", "i"}]}], "}"}], ",", 
         RowBox[{"{", 
          RowBox[{"i", ",", "0", ",", "3"}], "}"}]}], "]"}], ",", 
       RowBox[{"Flatten", "[", 
        RowBox[{
         RowBox[{"Table", "[", 
          RowBox[{
           RowBox[{"{", 
            RowBox[{
             RowBox[{"Log", "[", 
              RowBox[{"j", " ", 
               RowBox[{"10", "^", "i"}]}], "]"}], ",", "\"\<\>\""}], "}"}], 
           ",", 
           RowBox[{"{", 
            RowBox[{"i", ",", 
             RowBox[{"-", "1."}], ",", "3"}], "}"}], ",", 
           RowBox[{"{", 
            RowBox[{"j", ",", "2", ",", "9"}], "}"}]}], "]"}], ",", "1"}], 
        "]"}]}], "]"}]}], "}"}]}], ";"}]], "Input",
 CellChangeTimes->{{3.61917531899219*^9, 3.619175320890834*^9}}],

Cell[BoxData[
 RowBox[{
  RowBox[{"OriginBySex", "=", 
   RowBox[{
    RowBox[{"{", 
     RowBox[{
      RowBox[{
       SubsuperscriptBox["\[Mu]", "X", "f"], "\[Rule]", 
       SuperscriptBox["\[Mu]", "f"]}], ",", 
      RowBox[{
       SubsuperscriptBox["\[Mu]", "X", "m"], "\[Rule]", 
       SuperscriptBox["\[Mu]", "m"]}], ",", 
      RowBox[{
       SubscriptBox["\[Mu]", 
        RowBox[{"Y", " "}]], "\[Rule]", 
       SuperscriptBox["\[Mu]", "m"]}], ",", 
      RowBox[{
       SubsuperscriptBox["\[Mu]", "Z", "m"], "\[Rule]", 
       SuperscriptBox["\[Mu]", "m"]}], ",", 
      RowBox[{
       SubsuperscriptBox["\[Mu]", "Z", "f"], "\[Rule]", 
       SuperscriptBox["\[Mu]", "f"]}], ",", 
      RowBox[{
       SubscriptBox["\[Mu]", 
        RowBox[{"W", " "}]], "\[Rule]", 
       SuperscriptBox["\[Mu]", "f"]}]}], "}"}], "/.", 
    RowBox[{
     SuperscriptBox["\[Mu]", "m"], "\[Rule]", 
     RowBox[{"\[Alpha]", " ", 
      SuperscriptBox["\[Mu]", "f"]}]}]}]}], ";"}]], "Input",
 CellChangeTimes->{{3.6231590833409986`*^9, 3.6231591097959557`*^9}, {
   3.623159446765533*^9, 3.6231594470055037`*^9}, 3.631728683637693*^9}],

Cell["\<\
Deleterious fusions:
[Solid = Y, Dashed = W, Short-dashed = Z, all relative to X]\
\>", "Text",
 CellChangeTimes->{{3.619115812281579*^9, 3.619115815096277*^9}, {
  3.623157985383953*^9, 3.623158013348374*^9}}],

Cell[CellGroupData[{

Cell[BoxData[{
 RowBox[{
  RowBox[{"selterm", "=", 
   RowBox[{"-", "0.0003"}]}], ";"}], "\[IndentingNewLine]", 
 RowBox[{"plot1", "=", 
  RowBox[{"Show", "[", "\[IndentingNewLine]", 
   RowBox[{
    RowBox[{"LogPlot", "[", 
     RowBox[{
      RowBox[{
       RowBox[{
        RowBox[{
         RowBox[{
          RowBox[{
           RowBox[{
            RowBox[{
             SubscriptBox["ratio", "Y"], " ", "/.", 
             RowBox[{
              SubscriptBox["N", "f"], "\[Rule]", 
              RowBox[{"N", "/", "2"}]}]}], "/.", 
            RowBox[{
             SubscriptBox["N", "m"], "\[Rule]", 
             RowBox[{
              RowBox[{"1", "/", "\[Gamma]"}], " ", 
              RowBox[{"N", "/", "2"}]}]}]}], "/.", 
           RowBox[{"N", "\[Rule]", "10000"}]}], "/.", 
          RowBox[{
           SubscriptBox["s", "X"], "\[Rule]", "selterm"}]}], "/.", 
         RowBox[{
          SubscriptBox["s", "Y"], "\[Rule]", "selterm"}]}], "/.", 
        "OriginBySex"}], "/.", 
       RowBox[{"\[Alpha]", "\[Rule]", "1"}]}], ",", 
      RowBox[{"{", 
       RowBox[{"\[Gamma]", ",", "1", ",", "10"}], "}"}], ",", 
      RowBox[{"PlotStyle", "\[Rule]", "Red"}], ",", 
      RowBox[{"PlotRange", "\[Rule]", "All"}], ",", 
      RowBox[{"AxesOrigin", "\[Rule]", 
       RowBox[{"{", 
        RowBox[{"1", ",", 
         RowBox[{"Log", "[", "0.05", "]"}]}], "}"}]}]}], "]"}], ",", 
    "\[IndentingNewLine]", 
    RowBox[{"LogPlot", "[", 
     RowBox[{
      RowBox[{
       RowBox[{
        RowBox[{
         RowBox[{
          RowBox[{
           RowBox[{
            RowBox[{
             SubscriptBox["ratio", "W"], " ", "/.", 
             RowBox[{
              SubscriptBox["N", "f"], "\[Rule]", 
              RowBox[{"N", "/", "2"}]}]}], "/.", 
            RowBox[{
             SubscriptBox["N", "m"], "\[Rule]", 
             RowBox[{
              RowBox[{"1", "/", "\[Gamma]"}], " ", 
              RowBox[{"N", "/", "2"}]}]}]}], "/.", 
           RowBox[{"N", "\[Rule]", "10000"}]}], "/.", 
          RowBox[{
           SubscriptBox["s", "X"], "\[Rule]", "selterm"}]}], "/.", 
         RowBox[{
          SubscriptBox["s", "W"], "\[Rule]", "selterm"}]}], "/.", 
        "OriginBySex"}], "/.", 
       RowBox[{"\[Alpha]", "\[Rule]", "1"}]}], ",", 
      RowBox[{"{", 
       RowBox[{"\[Gamma]", ",", "1", ",", "10"}], "}"}], ",", 
      RowBox[{"PlotStyle", "\[Rule]", 
       RowBox[{"{", 
        RowBox[{"Red", ",", "Dashed"}], "}"}]}], ",", 
      RowBox[{"PlotRange", "\[Rule]", "All"}]}], "]"}], ",", 
    RowBox[{"LogPlot", "[", 
     RowBox[{
      RowBox[{
       RowBox[{
        RowBox[{
         RowBox[{
          RowBox[{
           RowBox[{
            RowBox[{
             SubscriptBox["ratio", "Z"], " ", "/.", 
             RowBox[{
              SubscriptBox["N", "f"], "\[Rule]", 
              RowBox[{"N", "/", "2"}]}]}], "/.", 
            RowBox[{
             SubscriptBox["N", "m"], "\[Rule]", 
             RowBox[{
              RowBox[{"1", "/", "\[Gamma]"}], " ", 
              RowBox[{"N", "/", "2"}]}]}]}], "/.", 
           RowBox[{"N", "\[Rule]", "10000"}]}], "/.", 
          RowBox[{
           SubscriptBox["s", "X"], "\[Rule]", "selterm"}]}], "/.", 
         RowBox[{
          SubscriptBox["s", "Z"], "\[Rule]", "selterm"}]}], "/.", 
        "OriginBySex"}], "/.", 
       RowBox[{"\[Alpha]", "\[Rule]", "1"}]}], ",", 
      RowBox[{"{", 
       RowBox[{"\[Gamma]", ",", "1", ",", "10"}], "}"}], ",", 
      RowBox[{"PlotStyle", "\[Rule]", 
       RowBox[{"{", 
        RowBox[{"Red", ",", "Dotted"}], "}"}]}], ",", 
      RowBox[{"PlotRange", "\[Rule]", "All"}]}], "]"}], ",", 
    "\[IndentingNewLine]", 
    RowBox[{"PlotRange", "\[Rule]", 
     RowBox[{"{", 
      RowBox[{
       RowBox[{"{", 
        RowBox[{"1", ",", "10"}], "}"}], ",", 
       RowBox[{"{", 
        RowBox[{
         RowBox[{"Log", "[", "0.05", "]"}], ",", 
         RowBox[{"Log", "[", "300", "]"}]}], "}"}]}], "}"}]}], ",", 
    RowBox[{"Ticks", "->", "tickset"}]}], "\[IndentingNewLine]", 
   "]"}]}]}], "Input",
 CellChangeTimes->{{3.619115268422617*^9, 3.619115293909421*^9}, {
  3.619115324083426*^9, 3.619115368521656*^9}, {3.619115414428465*^9, 
  3.61911550663794*^9}, {3.61911596520613*^9, 3.6191161554207563`*^9}, {
  3.619116241848556*^9, 3.619116402388073*^9}, {3.6191409640661182`*^9, 
  3.619140984177446*^9}, {3.619141030650414*^9, 3.619141035970482*^9}, {
  3.619141808731988*^9, 3.619141831749544*^9}, {3.619141937084381*^9, 
  3.61914195168416*^9}, {3.6191420635565233`*^9, 3.619142109714727*^9}, {
  3.619175348171096*^9, 3.619175389320451*^9}, {3.623159355574973*^9, 
  3.623159363711619*^9}, {3.623159450873436*^9, 3.623159453703886*^9}, {
  3.624011821521349*^9, 3.6240118406068974`*^9}, {3.624131131965686*^9, 
  3.6241311808949747`*^9}, {3.631728683739849*^9, 3.631728683872616*^9}}],

Cell[BoxData[
 GraphicsBox[{{{}, {}, 
    {RGBColor[1, 0, 0], LineBox[CompressedData["
1:eJwVlHk41Akcxqdx38dvyDFy/JChg0Zlsuv7dZZWpUKuJUrCUzrk8dSycpSV
cYVQWRuqrUnUtNrYyBKSiCI5om09jaSZ34y7WPvH+7x/fv54n89rHBq9J4xO
o9F8l/N/vxHtsKHRhBD9KPCMdSeBT1XvcncqCaHRzrGiroPA+1bq41e0hZB6
zETe+TmBmWHd1zhrhbCVdrjJoY1A534fxkl/IdA28PQkjQRWNgTP/MsXQs1A
eUnYAwJTs47/1R4hArcZ282vCgg8wevW1TslAk5cglxrHoH729ixhxNFIPAZ
kXuYS+AWqel1MpdEEOzf256RSaAw9nSpQ5MILALP1imeIzAwKDm5ehUFtXuz
boTGELhhbb77pR4KvstJev9iJ4H0o7b6/e8oeCM4ambpQWB3Zc+E3gQFXmyP
xCR3Ao9ba2aXSIvBy2ffLUsXAqvYWb0VG8UwGZK05MchcN2WXw7wL4khXCuo
/nuSQMut8fEvAyQQ2djSEzClicYhYdVKH6ZAwOuPq8zTxNosac2UhlnQtQg+
YtungeUqsuySzAWYTPC7+UBfA01Sssvyixbh77T5pjPe6nh9Pubctoc0DAkZ
oozc1TB1/dh7Wyc6KhtulxwZVkHljDRDqkkKnVtcQt2ylVEQlutbvVYG7Sy4
CZNRSqhet5/zji+L3Sbj/DXOisjNKtBWM5FHg5RIqZWogPfSv/WopSngEy1P
+b7d8mhMZ3F+VlbC+dCRg38Gy+HYdG2xMFYZTeXUetQyZHEqnCjvWlLBhVHv
DdN8GeTRrnDPnlVDxWHXl6wv0hio9JRTHKOO4UZ9idWO0pjmVUq7vVkD17Ov
iS5nS2FwYGVz3WcNLAtlDo1L6BhwrWRY5r4mSvknFw1409HqpxvhNcs7zS2y
HPiNK7CC8WEygsXAwzVPbIZwBbp+oj/b+5mBu+YpVnEtDbMTvcscyrWwkvvw
5CNXGlb+3jCRs08bC6Kqj9ffXQJKXTWdqbcSpy1D7N07FmF0U5bZzc6VeEju
y6i/9CJMFVOMqDwdDJCv8THd+A2Gco/GFHjrot2Jmsu8k18h2n1Vd6OCHp65
7ZJwvmUBVjtUJZt36GGzHRW/W2sB0kWn2BeS9fEu1VUZGTsPDXZee303MZG9
mFHOHp0D5mNGS+AsE58pCndYu80BSVfghN4xQGH11arrtbOwK+XdYsnxVeiT
P7HtD6tZMG8WNA5aGOJr3RzXV7dmoKtIeSZp0BCdWL66ATYz4NmbBlW7jNBa
wFB9cm8aVKEi6ddbRvhPoCt3jeM0DD+9F22pYoxLpsPXO55NQWHh8zzBEWP8
Sga91gmYgpvuNA6r1Rh5NvS++9MSeKZrdl7a0gRN90jyWrgScGo74LU/1QTv
lDwq8VovgfLGSj/hsAlGMHPMB1+LQWdgXJ6JJFrZt9Yy48Twvhs3txaTqBdm
+62IFEOJxQ/aP14hUWt1zoS5iRj8ErynRFdJPKSGmnwjMXSxIu/r/0ZiSm8Y
rdNADI8TL66PvkEiIy7zkJyOGC6vG1utzSexT8bFM0l52bv0CzoHO0h87xzp
XjpFgfpI/szsCxIlswMTbAkF7RtLe7ldJOYWsptbKAqcRvl5NT0k3n4bzhB+
ocDablhd6e0yn8mzch6nQHnMWuHeGImTsp/Y4mEKWu3tP7p9JNGDlWKUPkRB
co5ry4CAxIjO3Y7GgxTMf+efKvOZxMFjQYae/RR8vJi8wk9MYswaRY+q5R8p
F3BHPktI5NQT/du6KQiGwvqkaRKfO88XjXZR0DvOi+fNkbhdZUMN8YKCXKwJ
dFwg0az6CHHnOQU7C57Y934lseCqf5lbOwWKE+16UYskRmtNHhppo6DZsXdu
aYlEBX2DoNOtFPwHf1OI3g==
      "]]}}, {{}, {}, 
    {RGBColor[1, 0, 0], Dashing[{Small, Small}], LineBox[CompressedData["
1:eJwB4QQe+yFib1JlAgAAAE0AAAACAAAA2PFNMQAA8D9wwcVgMM8TQMYOr41O
C/A/8xSPa6jHE0CzKxDqnBbwP1HZ/zgkwBNAjmXSojkt8D/yUAgRJ7ETQEPZ
VhRzWvA/gDaYalmTE0CuwF/35bTwP0ubC3NuWBNAhY9xvctp8T/gHTXUR+US
QDItlUmX0/I/aiZ3Qy8JEkAhYWWxC+T1P9YwYCsdVhBAu48EEoTA+D8qTfaQ
JdoNQKQNBjOejvs/U3xmLUNeC0AihJCjlZn+P1SronKe8QhApvp0hki4AED9
SN7ZceYGQIUv5uI0QgJAUmp1flfkBEAMjIgf8sQDQMLDgUg3GgNA6WWSWLEt
BUCjrkh2VpMBQBC8YDnftAZA2s0Zn4MOAECNj5YWDyIIQNOyhbdngf0/sor9
0w+ICUATOVJZoyP7PyECKTl/DAtAdAkaiTHD+D/m9rua8HYMQLdBaqmctPY/
9WcTpND/DUBGdfIEHaL0P6wAnI2BgQ9A7IQaZRK+8j9cC8Y5mnQQQDc86aFT
GPE/iFSgAKs3EUCNqpfGi9juP19crsW87RFAsYTnJ73r6z9bop7eBbMSQMhE
6hZC8ug/K3ynZ7d0E0DEituoxTTmP6UU5O5pKRRAXmexsxbM4z9F6wLKU+0U
QMXsOsZBVeE/kIBVoz6kFUBk+jcm7lHeP66pwOyRVxZARjiPh8lH2j/yEA6K
HBoXQHeFOqKFINY/4TaPJajPF0CPv3H3TXPSP/Wa8hRrlBhA+6OEsHNVzT/d
km50llUZQANBfctySMY/b0ke0sIJGkA3Wjo+PwXAPyc+sIMmzRpAPlRzi5wY
sz+K8XUzi4MbQBcALR1+SZ4/wDhUU1g2HEBplNtmm+GJvxy+FMdc+BxAeAqT
H+/krL8jAgk5Yq0dQFL13Ll4dLi/T4Tf/p5xHkDa2qTLoGvBvybF6cLcKB9A
8h5ZEacQxr/QmQz3gtwfQEMj8XE2cMq/UNaIP7BPIECsxPge7P3Ovw4/pYKf
qiBAUzJ3e2SJ0b/exrJvKg0hQNFB9plkqdO/mJjMlOltIUC8McnEVqrVv6hJ
ADkpyCFAEB/u9v5217/KGSWHBCoiQKfCPKIWWNm/QsljVGCFIkBZmmDP3Ajb
v6TCrlnw3iJAcS4Nr5Ki3L8Y2+oIHEAjQG8EhpecT96/4tJAN8iaI0CPdPen
J9Lfv54oSxZdnCNATCV5Z8jY379ZflX18Z0jQMJ+mypo39+/0ClqsxuhI0Dj
1p68pOzfv76Aky9vpyNAytHOCokD4L+bLuYnFrQjQIjoouXeHeC/VIqLGGTN
I0B1xipgLVLgvxDglff4ziNAeuOjLm5V4L/LNaDWjdAjQGQAToKuWOC/QuG0
lLfTI0BeXZ+5LV/gvzA43hAL2iNAsZcbayZs4L8M5jAJsuYjQF5/ifAAhuC/
yDs76EboI0DjKXIeOongv4ORRcfb6SNAbqww03KM4L/6PFqFBe0jQFn5l9Hi
kuC/6JODAVnzI0Bva+ckvZ/gv6TpjeDt9CNA7DpYjPKi4L9fP5i/gvYjQIKL
bnsnpuC/1uqsfaz5I0DmA/Twj6zgv5JAt1xB+yNAWX+Wd8Ov4L9OlsE71vwj
QG7xRYb2suC/CuzLGmv+I0AQ2hsdKbbgv8VB1vn//yNAvzgyPFu54L86FlNu

      "]]}}, {{}, {}, 
    {RGBColor[1, 0, 0], Dashing[{0, Small}], LineBox[CompressedData["
1:eJwV13k4VdsbB/BzHPugTFFEfhmOWclNSIP3pVtJhgqNikihIi4qISJXMhdl
TGiWhG4KkTJThpvCjTjm8ZyzyXTlt+9f+/k8+3nW2nut9X7fvRUdPQ4489Fo
NDk6jfbf9RvX4jcajQOfYr2DBzwyjKpEX0RZLufAUPTgZosVgVCgJT6SKsWB
u6b1WnHzURDt3JJpuJ4Dp+++baxqTIMd7QdX/nGUA0r+Tq9u+jyH3HL7mf5C
DhgLnPF4UVsC12M8S+tdufDEPurtqpB68MppkZH14YKxmWhjt1kDONTq+roE
caHH5tWq6ysaYQvjpzZxhwuGXuNpLimfgOPrl2H0kQv3XiQtYzc1gd2JkJCX
a3lQcVl48LfSVti4PmHPnVYejNM17J1124HPfdOa9m4ehK85KZcR1Q4tua1j
smM8UFCML7AYbAdPHYnYdH4ShkIJeSKpA/J0Y9oe6JFgfNnc8td0J2hvueFU
eIeEYp2Njt2JXaC5OyCg+dgU7JdgZ0qX9sD8n3JWki5TUD4d3azf2wN1NcUK
tt5TcCoyNlZOoBdczeY/fIucAqz8pbN9Xy88tri47EfpFPzsMJv8p7sXVG08
70zIT8O2zUmt7Ck2KJ50frm8bxruW/e1H5nth3++D8YHTE6DZB/XdGzlACQe
dfOenJ8Gm+q5bNvfBmCZjYdB64qfkNFlKZHrOgBTuy6XJsNPCBJy1vH/NgA1
66JqNVJ+Qlvgt6dluYPgPlvYs/vADDT28I+fhGFQ9zH48Ob4DPxSlT9mdGgY
2Nw32VquMyBxdd5n1n0YDo++OyMWNAO3Oyz+YKYPg3FXzXjb8xlw8XzwMXp+
GFZ+/GfOWWgWAs6vC7/8fASKY/glQstnoejCzbcTC6OQnxDuV1I/C61TGio+
YmPwNEWYPdU2C4XvVNu7lcYg+dHKQufxWZCd/C3fcc8YXCpTPrhbdg4EUyu0
lRLGQH/y9+Rl3nOgWHKj/pHaOORZXleKU5uHVVtMHd4ZTsBjG6GbtRvnQU8z
XELCbALuHY0i6UbzoBFlZmV5dAKiTyd89LKZhzF9V3aQ3wScD3xw2iZ4HtQZ
EbXNbyZAM7fyqXTnPHz9sSJx26ZJyBZh6qZHL0BFqWRLoDAHAg1qxOuSFyAh
4GrFD0kOHD4ZMTH9cAHuXamf01/DAeFXok8tyhYgYB4CyzU44G0nrbg4uQCz
Go/v79nFgd+fqYvZ7f8XogYXVpsEcIBtundUZuUiEEeWpPXYHCjxEqndqbAI
qmnOeduHOZCY+vmh57pF+NHBPrttkgNmHGvH2t8XgafWHSy3wIH8O3btl3wW
oSXmWJqLBBeuDZyv/tq2CLuC7Me3AheUQmOzEpJ+gUOEQ5dKPBcGh/XiuNm/
wMzQUrAokQs5Vp2BFnm/oHjtMMckhQt6a1SPEtW/YJFzUGlHNhdM84vFfaZ+
QVjeM9rEKy6c/zEQYGO1BDVJC4emv3LBLn1tzg0+GoaOfXMnpHlgtJ+baSBI
QzfDZslyWaqu+D8m9YvQUNsl4po3VZf9rq5/GsvQUDysrLNOhQfueoWOcxto
uGrr5X3am3gQ3LBHxvU4DWeIsyVtVjx4OO8dZlpEwxid9ee7r/HAr2zA4MI7
6r7eUJRiGA8sQg8P3/lIQ+bjoHPHb/BgSmSb+WATDa3Oy4dWxPDARJEhETZM
Q/VRB9qOVB507Y5L+yBLR4b5lKJyIQ/yhRlWowp0VK7q6CFe8+B6szdNUo2O
3s+avve84cG6Y4edHHXpWCQw8yi8jJrfXV6Dbk7HPBFD2/g6HkglPC80CqBj
ssZar1QqV0aOyJ8+HUJHrwSGk0ovD0rXxklH36CjpnQo40kfD0499vb7nkDH
0orv7hnD1PzFW9E/l44+/ref7yN5YNlbW/+mm44NGVfulxAkXN8w0LvJhA/3
798Bk6okzBZ9+wqmfPi9p7+7WZ0EN5P6BjNLPrReSyrnaZJgaZv3l8NRPsz5
Z3u+vTYJUlf8IiK9+LCXiPa8SeXYwyrRjX2ZfLh7e4CW7A4SVu+jq00+5sPO
b9KJb34nIaKdXDOfS40/kz1ns4sE97FvhHgxH549UV12dQ8JBhJZ7Vtb+fC5
kPjfD6xIqDluEHyLwUCdPN/Tm4+RsGVQwzddiIEPvp3PS7IjIeeC3NknYgzk
v6tlPHOchNgQum3ZGgYuHL+955EDCUee1KuP6jKw7MK8b6czCSNT9k0mpxgY
X5xtcNeDBLvAA5UWbgyMSs4RK79AwieBnW8PX2Bg5n1d3z5PEvJlNbPd/an5
JPqXlLxJuIJTF5NvM9BE9In/xUskCEeGy/M+MpDPP6E8OIgE74Jzcgl1DCQX
9xufCiahs2OfzOYmBjYfdfx3xzUSnmrISAZ2MvDG0CHthRASTKufMJfxGOht
lN9h+icJIXz144ry/Oj3rHDFqSjqeTVejHxU5kdD9WMv10STcGD/rcEzmvz4
1lCotImyQsaxnud6/Cj6l6uybiwJ77aP/W1ozo+e22eut8eTMH9JpGT/ZX7k
OtWvfUH1FccMbtFUID+Wet79bnSXhNrqL6/uhPLj9/Tb+g2U70qlv/gew49d
MhsqupNI0C/UznJ9yI+aL2oiR1JISO+UyBDO4Uf6IN3tTCoJBGMm9cVLfpxd
hzM9lP/eX5Y4XcKPIg/91jWlkeA1aRUR3MqPZiTNPO4eCR1Sm/5Ubqfm2xVP
LlA2NlodWt3FjwtcPYdTGSSIR/0IEBnhR9Pd9Fva90nI1fT0TKIR6Don+/Bx
JnXeDti6b2MSOBFWXUrPIiHgsuHZ7uUEDmm15h6mbF5Dd1aRJnDm9E9VWjYJ
w87xh1+uJzDPxaZQ7wEJJvdWiX/SJTCO1dseQjn5293qEUMCVywZxXymbL73
nr7yLgJ7pFNe2T8kITtUaQLNCayEZ+uyKS+WPnhw/ACBh4JyYIByrk7Oyjsn
CAzI9dvp9IgEptuGhoJTBPoHbzFKp2yflR/S5EZgGjZ3tVEWl3rDE7pIoMcw
sowfk+Bite2pagCBxM7JBi/K78PLTu4Iod4vW14zk7LXQmWTfwyBZ97dWDZP
uW7TnvCkBAL7DfxvKT0hgeXeAH+lEBi7zbHTlLL/I6uZlvsE/jws1n+O8t8/
WnInHxF4NdK6IJryetmDp4VzCfRzXTDNpRxm3f4/jUICTcWaHtdT7oq0+7Lz
LYHWyne+DFA2qOqOdCwncEu9RMsS5dglx9+vVhG4gUu/L/WU+o7ZPLCQ0kCg
Dkd+pxZlYy/XgqIWAoM7ld9vp5z8bMztyzcCm09WSltS5vV5KPG6CCztzd9r
R3nvWrJdtJ9aj7Mp9i6Usw/5xmmNEuj1VuOgF+V/Y+dMTbkEjhkTG/0o29T5
05xnCNTTa5m+Svk5g1YUvEigSdhv2SGUmdtDPNIZTJThlsN1yid8mWrFQkxc
NSlbH0r59YsbXV/FmEhrbTO9Rll8WDhxahUT3xaFFwdQdlGKtVghx8TYpPcq
Fym/PyZJaCsx0XaXWIQ7ZdmExBIzdSamnft3xImy1ycZ7zPaTJROFN97iHK9
QJpW6CYmGh1qyjGlrGyswM7YwsRTsyUSmyn7+2UllyITi1tsrqpQ/lKgeqBj
FxN9tklOi1PWHn8iNGPOxJ+eF3zn/9sf1fXvJa2Z+Ed6D9H73/7Y513SOcLE
nZLtD6r/258kXR0Leya606sOP6M8tHzLvbCzTDztq00/T9l4Z+nBLE8mRhdd
XjCjnByIouUXmXhi4IiEGuW93F0BcyFMLLpy+F47db6yNes2SUUwca3ZBtk8
yv86WYxtjGWiPrm8OJRybpv1sXOpTFzhpH5JnbJ4iYNhdyET29UjFI5S5/vE
rS+zt94ycQef9d8qlHPczIpMy5lI5++bn6TqxVRmk0F+PRP3rs15dJVykK+A
3vVeJqbfCcqPpOrvk4X/lOEQE6cP7NxgTllOhVswMc7EJL3N65dRLmrt2Hh4
jom/WK8Kgqn6ntTJ1dESF0DDL9Nr7Kn63ybI4nSvEsBXPFarBOWI7jsvbq8R
wN3ep2UqqfxQjQ7W/qUqgFlTP4+oUD4xarOuebsAinwO7Pibyp9PDxbULp4V
QF3PRnMulV9yARcGtTwFsP9qeGk0ZTeb/oc/fAUw06DoqyZlJuOzitk1AQyn
fRK1p/LPyCGT9b8kAbx/paPgdTK1XrJ75D9UCaBOI98mLSp/o2ISpcSUBHFC
wS1cJYYEP61ImUdqgvhdzaAtjcrz09XBcrBeEKXm/ARXUcalc0oemwXR1yZF
nkb1A577Du3PloIYant8W20ECQctOTtjrggiX6CtuXoY1Q9EzHzEvgii06y8
k5I/1Z+ewKVHHYLYm3v02eUrJMz9rncFflDjTf1v6bMfCS3+CsEeo4JYdaau
8fJlEkLHfkZ+pgthyEtLtQpfKj/rs7JjtIVQfsurD6r/9cOIxVaxcCEcuB2p
uZvqp7Gb4+MUo4WwXt5Hz/MU1c8HVK10bwvheb8B02QnEjRM9tUdzBDCvpRL
0cMnSciYyyxPK6LG80177X+ChGgX0+daw0JofnPvHd9D1PruuhW222wZKv7h
MFFuSoIin4bhVeHlWPSFKJ+gvkcGfhYnc3yFMcS9veDiAA+mz0hmNy2J4Jnr
+7ozE3mQQ0uNCg4WQ2J+qGDIhAd2y6sMk73F8RhXVeADlwvhNhm0ZwYr8Fan
he8X6j/P3i63smR8BUoYPEuV3cGFY5npXUSBBEaJWaiZDXJAy//RmdfekigW
+rK+IYoDD1b2TbhqrMTTK4vjD27lwM5Rvjrr8ZV4r2HE6lPVJMQG2WYZZa/C
5ycVPL+qTELuk/KxuENS+HWe2O58cwJ44qIRcrLSaAP6Zu2D49CjH6Py+LM0
+o2dq1WyHofpZN7Ks7dXo7mYVvy+v8bge7y7d6KtDL6qTwpuVBgDjz1rWyqE
ZHGdQ1DdvqRRUDPKC1FtlMVnldVxOctGIYLro3szZA3WOvktD7gxAuWbbawP
68vh6NJB2lXREZB7t7LablYOF2NzDghGDQOLT8jQ8fn/UDfc/3q/9DBYhXb/
SvdciwJZ5OPa1CFQrRyu+EddHo+oQrzd+iFoShKeufaPPF6YlLO2/jAI+9rC
Ic9KAfVeGzZUWw+CKDy4du+pAg6qmbm0TgxAV1W+h6aIIhqdylxVGjoAd+82
3B4+r4gbQspdmuUH4PEemqFGjSLe21Xu7fOxH+pkVP7k11TCsOfNIQdO9YNJ
rZONw3UljD3/y81ApB+yK3KPcLqUcMsl3TL9t32wunNEUA5ZuO6+dUCpYx/0
tqBBTTILb/S1rvpDsg/S1fdKHU9l4ez/rjClJPrgSKDtNDeNhbZp9kpvxPug
ScOtYM19FjaLfuxcEumDd0G3Nng8YqFSt75NjGAfpGgPqEkVsrDCOMv2r0U2
2ETcXH2qkYXuazpclYfYIP4jYWb2Ewv3C2UWNgywoV4voy2qiYWslzUaPv1s
MOkpvP26lYX9J6VuVfWyQWdzl/jyDhb665EOZ7+zQXhARyh/gIWpLwvYJS1s
qNm6dWjXEAvPTmo3n2lmQ0jczurOYRYm+aYMSTSxYX7b0evEOAt7vNcluDay
YehWCP0IycJLMRf6VtewIXs46sf4FAu1tv2lUFnFBnu4W3btJ/V89NdhnpVs
aBvJCciZY+GMbuPnugo2xONrO+MFFvpEfsm/+J4Nlonvt7b9y8KsPwLKlMvZ
sGysXvbsLxaq/fluuvkdGyqN2+aWlli47Fqc7dVSNvwfFjeI/A==
      "]]}}},
  AspectRatio->NCache[GoldenRatio^(-1), 0.6180339887498948],
  Axes->True,
  AxesOrigin->{1, -2.995732273553991},
  CoordinatesToolOptions:>{"DisplayFunction" -> ({
      Part[#, 1], 
      Exp[
       Part[#, 2]]}& ), "CopiedValueFunction" -> ({
      Part[#, 1], 
      Exp[
       Part[#, 2]]}& )},
  FrameTicks->{{{{2.302585092994046, 
       FormBox["10", TraditionalForm]}, {4.605170185988092, 
       FormBox["100", TraditionalForm]}, {3.912023005428146, 
       FormBox["50", TraditionalForm]}, {6.214608098422191, 
       FormBox["500", TraditionalForm]}, {2.995732273553991, 
       FormBox["20", TraditionalForm]}, {5.298317366548036, 
       FormBox["200", TraditionalForm]}, {3.4011973816621555`, 
       FormBox["30", TraditionalForm]}, {5.703782474656201, 
       FormBox["300", TraditionalForm]}, {2.70805020110221, 
       FormBox["15", TraditionalForm]}, {5.0106352940962555`, 
       FormBox["150", TraditionalForm]}, {4.248495242049359, 
       FormBox["70", TraditionalForm]}, {6.551080335043404, 
       FormBox["700", TraditionalForm]}, {2.3978952727983707`, 
       FormBox["\"\"", TraditionalForm], {0.00375, 0.}, {
        Thickness[0.001]}}, {2.4849066497880004`, 
       FormBox["\"\"", TraditionalForm], {0.00375, 0.}, {
        Thickness[0.001]}}, {2.5649493574615367`, 
       FormBox["\"\"", TraditionalForm], {0.00375, 0.}, {
        Thickness[0.001]}}, {2.6390573296152584`, 
       FormBox["\"\"", TraditionalForm], {0.00375, 0.}, {
        Thickness[0.001]}}, {2.772588722239781, 
       FormBox["\"\"", TraditionalForm], {0.00375, 0.}, {
        Thickness[0.001]}}, {2.833213344056216, 
       FormBox["\"\"", TraditionalForm], {0.00375, 0.}, {
        Thickness[0.001]}}, {2.8903717578961645`, 
       FormBox["\"\"", TraditionalForm], {0.00375, 0.}, {
        Thickness[0.001]}}, {2.9444389791664403`, 
       FormBox["\"\"", TraditionalForm], {0.00375, 0.}, {
        Thickness[0.001]}}, {3.6888794541139363`, 
       FormBox["\"\"", TraditionalForm], {0.00375, 0.}, {
        Thickness[0.001]}}, {4.0943445622221, 
       FormBox["\"\"", TraditionalForm], {0.00375, 0.}, {
        Thickness[0.001]}}, {4.382026634673881, 
       FormBox["\"\"", TraditionalForm], {0.00375, 0.}, {
        Thickness[0.001]}}, {4.499809670330265, 
       FormBox["\"\"", TraditionalForm], {0.00375, 0.}, {
        Thickness[0.001]}}, {4.700480365792417, 
       FormBox["\"\"", TraditionalForm], {0.00375, 0.}, {
        Thickness[0.001]}}, {4.787491742782046, 
       FormBox["\"\"", TraditionalForm], {0.00375, 0.}, {
        Thickness[0.001]}}, {4.867534450455582, 
       FormBox["\"\"", TraditionalForm], {0.00375, 0.}, {
        Thickness[0.001]}}, {4.941642422609304, 
       FormBox["\"\"", TraditionalForm], {0.00375, 0.}, {
        Thickness[0.001]}}, {5.075173815233827, 
       FormBox["\"\"", TraditionalForm], {0.00375, 0.}, {
        Thickness[0.001]}}, {5.135798437050262, 
       FormBox["\"\"", TraditionalForm], {0.00375, 0.}, {
        Thickness[0.001]}}, {5.19295685089021, 
       FormBox["\"\"", TraditionalForm], {0.00375, 0.}, {
        Thickness[0.001]}}, {5.247024072160486, 
       FormBox["\"\"", TraditionalForm], {0.00375, 0.}, {
        Thickness[0.001]}}, {5.991464547107982, 
       FormBox["\"\"", TraditionalForm], {0.00375, 0.}, {
        Thickness[0.001]}}, {6.396929655216146, 
       FormBox["\"\"", TraditionalForm], {0.00375, 0.}, {
        Thickness[0.001]}}}, {{2.302585092994046, 
       FormBox["\"\"", TraditionalForm]}, {4.605170185988092, 
       FormBox["\"\"", TraditionalForm]}, {3.912023005428146, 
       FormBox["\"\"", TraditionalForm]}, {6.214608098422191, 
       FormBox["\"\"", TraditionalForm]}, {2.995732273553991, 
       FormBox["\"\"", TraditionalForm]}, {5.298317366548036, 
       FormBox["\"\"", TraditionalForm]}, {3.4011973816621555`, 
       FormBox["\"\"", TraditionalForm]}, {5.703782474656201, 
       FormBox["\"\"", TraditionalForm]}, {2.70805020110221, 
       FormBox["\"\"", TraditionalForm]}, {5.0106352940962555`, 
       FormBox["\"\"", TraditionalForm]}, {4.248495242049359, 
       FormBox["\"\"", TraditionalForm]}, {6.551080335043404, 
       FormBox["\"\"", TraditionalForm]}, {2.3978952727983707`, 
       FormBox["\"\"", TraditionalForm], {0.00375, 0.}, {
        Thickness[0.001]}}, {2.4849066497880004`, 
       FormBox["\"\"", TraditionalForm], {0.00375, 0.}, {
        Thickness[0.001]}}, {2.5649493574615367`, 
       FormBox["\"\"", TraditionalForm], {0.00375, 0.}, {
        Thickness[0.001]}}, {2.6390573296152584`, 
       FormBox["\"\"", TraditionalForm], {0.00375, 0.}, {
        Thickness[0.001]}}, {2.772588722239781, 
       FormBox["\"\"", TraditionalForm], {0.00375, 0.}, {
        Thickness[0.001]}}, {2.833213344056216, 
       FormBox["\"\"", TraditionalForm], {0.00375, 0.}, {
        Thickness[0.001]}}, {2.8903717578961645`, 
       FormBox["\"\"", TraditionalForm], {0.00375, 0.}, {
        Thickness[0.001]}}, {2.9444389791664403`, 
       FormBox["\"\"", TraditionalForm], {0.00375, 0.}, {
        Thickness[0.001]}}, {3.6888794541139363`, 
       FormBox["\"\"", TraditionalForm], {0.00375, 0.}, {
        Thickness[0.001]}}, {4.0943445622221, 
       FormBox["\"\"", TraditionalForm], {0.00375, 0.}, {
        Thickness[0.001]}}, {4.382026634673881, 
       FormBox["\"\"", TraditionalForm], {0.00375, 0.}, {
        Thickness[0.001]}}, {4.499809670330265, 
       FormBox["\"\"", TraditionalForm], {0.00375, 0.}, {
        Thickness[0.001]}}, {4.700480365792417, 
       FormBox["\"\"", TraditionalForm], {0.00375, 0.}, {
        Thickness[0.001]}}, {4.787491742782046, 
       FormBox["\"\"", TraditionalForm], {0.00375, 0.}, {
        Thickness[0.001]}}, {4.867534450455582, 
       FormBox["\"\"", TraditionalForm], {0.00375, 0.}, {
        Thickness[0.001]}}, {4.941642422609304, 
       FormBox["\"\"", TraditionalForm], {0.00375, 0.}, {
        Thickness[0.001]}}, {5.075173815233827, 
       FormBox["\"\"", TraditionalForm], {0.00375, 0.}, {
        Thickness[0.001]}}, {5.135798437050262, 
       FormBox["\"\"", TraditionalForm], {0.00375, 0.}, {
        Thickness[0.001]}}, {5.19295685089021, 
       FormBox["\"\"", TraditionalForm], {0.00375, 0.}, {
        Thickness[0.001]}}, {5.247024072160486, 
       FormBox["\"\"", TraditionalForm], {0.00375, 0.}, {
        Thickness[0.001]}}, {5.991464547107982, 
       FormBox["\"\"", TraditionalForm], {0.00375, 0.}, {
        Thickness[0.001]}}, {6.396929655216146, 
       FormBox["\"\"", TraditionalForm], {0.00375, 0.}, {
        Thickness[0.001]}}}}, {Automatic, Automatic}},
  GridLines->{None, None},
  Method->{},
  PlotRange->NCache[{{1, 10}, {-2.995732273553991, 
      Log[300]}}, {{1, 10}, {-2.995732273553991, 5.703782474656201}}],
  PlotRangeClipping->True,
  PlotRangePadding->{
    Scaled[0.02], {
     Scaled[0.02], 
     Scaled[0.02]}},
  Ticks->{Automatic, {{-2.3025850929940455`, 
      FormBox["0.1`", TraditionalForm]}, {0, 
      FormBox["1", TraditionalForm]}, {
      NCache[
       Log[10], 2.302585092994046], 
      FormBox["10", TraditionalForm]}, {
      NCache[
       Log[100], 4.605170185988092], 
      FormBox["100", TraditionalForm]}, {
      NCache[
       Log[1000], 6.907755278982137], 
      FormBox["1000", TraditionalForm]}, {-1.6094379124341003`, 
      FormBox["\"\"", TraditionalForm]}, {-1.203972804325936, 
      FormBox["\"\"", TraditionalForm]}, {-0.916290731874155, 
      FormBox["\"\"", TraditionalForm]}, {-0.6931471805599453, 
      FormBox["\"\"", TraditionalForm]}, {-0.5108256237659905, 
      FormBox["\"\"", TraditionalForm]}, {-0.3566749439387323, 
      FormBox["\"\"", TraditionalForm]}, {-0.2231435513142097, 
      FormBox["\"\"", TraditionalForm]}, {-0.10536051565782628`, 
      FormBox["\"\"", TraditionalForm]}, {0.6931471805599453, 
      FormBox["\"\"", TraditionalForm]}, {1.0986122886681098`, 
      FormBox["\"\"", TraditionalForm]}, {1.3862943611198906`, 
      FormBox["\"\"", TraditionalForm]}, {1.6094379124341003`, 
      FormBox["\"\"", TraditionalForm]}, {1.791759469228055, 
      FormBox["\"\"", TraditionalForm]}, {1.9459101490553132`, 
      FormBox["\"\"", TraditionalForm]}, {2.0794415416798357`, 
      FormBox["\"\"", TraditionalForm]}, {2.1972245773362196`, 
      FormBox["\"\"", TraditionalForm]}, {2.995732273553991, 
      FormBox["\"\"", TraditionalForm]}, {3.4011973816621555`, 
      FormBox["\"\"", TraditionalForm]}, {3.6888794541139363`, 
      FormBox["\"\"", TraditionalForm]}, {3.912023005428146, 
      FormBox["\"\"", TraditionalForm]}, {4.0943445622221, 
      FormBox["\"\"", TraditionalForm]}, {4.248495242049359, 
      FormBox["\"\"", TraditionalForm]}, {4.382026634673881, 
      FormBox["\"\"", TraditionalForm]}, {4.499809670330265, 
      FormBox["\"\"", TraditionalForm]}, {5.298317366548036, 
      FormBox["\"\"", TraditionalForm]}, {5.703782474656201, 
      FormBox["\"\"", TraditionalForm]}, {5.991464547107982, 
      FormBox["\"\"", TraditionalForm]}, {6.214608098422191, 
      FormBox["\"\"", TraditionalForm]}, {6.396929655216146, 
      FormBox["\"\"", TraditionalForm]}, {6.551080335043404, 
      FormBox["\"\"", TraditionalForm]}, {6.684611727667927, 
      FormBox["\"\"", TraditionalForm]}, {6.802394763324311, 
      FormBox["\"\"", TraditionalForm]}, {7.600902459542082, 
      FormBox["\"\"", TraditionalForm]}, {8.006367567650246, 
      FormBox["\"\"", TraditionalForm]}, {8.294049640102028, 
      FormBox["\"\"", TraditionalForm]}, {8.517193191416238, 
      FormBox["\"\"", TraditionalForm]}, {8.699514748210191, 
      FormBox["\"\"", TraditionalForm]}, {8.85366542803745, 
      FormBox["\"\"", TraditionalForm]}, {8.987196820661973, 
      FormBox["\"\"", TraditionalForm]}, {9.104979856318357, 
      FormBox["\"\"", TraditionalForm]}}}]], "Output",
 CellChangeTimes->{{3.6191154420475073`*^9, 3.619115497128624*^9}, 
   3.619115537799114*^9, {3.619115967802753*^9, 3.619116006508114*^9}, 
   3.619116055303794*^9, {3.61911609136656*^9, 3.619116156185038*^9}, {
   3.619116271305179*^9, 3.619116403083591*^9}, 3.61911661080138*^9, {
   3.61914096473538*^9, 3.619140984718376*^9}, {3.61914103223169*^9, 
   3.619141036795415*^9}, {3.619141816676668*^9, 3.619141832941943*^9}, {
   3.619141939827568*^9, 3.6191419521767063`*^9}, {3.6191420642002897`*^9, 
   3.619142093635572*^9}, {3.619175355224391*^9, 3.619175389941579*^9}, 
   3.6191851805977163`*^9, 3.6231579044003696`*^9, 3.62315945703909*^9, 
   3.623161333115274*^9, 3.623166776579694*^9, 3.62396949936495*^9, 
   3.624131181808428*^9, 3.6287657711555557`*^9, 3.628766481545887*^9, 
   3.629412440658205*^9, 3.629466089331995*^9, 3.6307051756808023`*^9, 
   3.637027420837564*^9}]
}, Open  ]],

Cell["Neutral fusions:", "Text",
 CellChangeTimes->{{3.61911581827204*^9, 3.6191158209122467`*^9}}],

Cell[CellGroupData[{

Cell[BoxData[{
 RowBox[{
  RowBox[{"selterm", "=", 
   RowBox[{"10", "^", 
    RowBox[{"(", 
     RowBox[{"-", "12"}], ")"}]}]}], ";"}], "\[IndentingNewLine]", 
 RowBox[{"plot2", "=", 
  RowBox[{"Show", "[", "\[IndentingNewLine]", 
   RowBox[{
    RowBox[{"LogPlot", "[", 
     RowBox[{
      RowBox[{
       RowBox[{
        RowBox[{
         RowBox[{
          RowBox[{
           RowBox[{
            RowBox[{
             SubscriptBox["ratio", "Y"], " ", "/.", 
             RowBox[{
              SubscriptBox["N", "f"], "\[Rule]", 
              RowBox[{"N", "/", "2"}]}]}], "/.", 
            RowBox[{
             SubscriptBox["N", "m"], "\[Rule]", 
             RowBox[{
              RowBox[{"1", "/", "\[Gamma]"}], " ", 
              RowBox[{"N", "/", "2"}]}]}]}], "/.", 
           RowBox[{"N", "\[Rule]", "10000"}]}], "/.", 
          RowBox[{
           SubscriptBox["s", "X"], "\[Rule]", "selterm"}]}], "/.", 
         RowBox[{
          SubscriptBox["s", "Y"], "\[Rule]", "selterm"}]}], "/.", 
        "OriginBySex"}], "/.", 
       RowBox[{"\[Alpha]", "\[Rule]", "1"}]}], ",", 
      RowBox[{"{", 
       RowBox[{"\[Gamma]", ",", "1", ",", "10"}], "}"}], ",", 
      RowBox[{"PlotStyle", "\[Rule]", "Black"}], ",", 
      RowBox[{"PlotRange", "\[Rule]", "All"}], ",", 
      RowBox[{"AxesOrigin", "\[Rule]", 
       RowBox[{"{", 
        RowBox[{"1", ",", 
         RowBox[{"Log", "[", "0.05", "]"}]}], "}"}]}]}], "]"}], ",", 
    "\[IndentingNewLine]", 
    RowBox[{"LogPlot", "[", 
     RowBox[{
      RowBox[{
       RowBox[{
        RowBox[{
         RowBox[{
          RowBox[{
           RowBox[{
            RowBox[{
             SubscriptBox["ratio", "W"], " ", "/.", 
             RowBox[{
              SubscriptBox["N", "f"], "\[Rule]", 
              RowBox[{"N", "/", "2"}]}]}], "/.", 
            RowBox[{
             SubscriptBox["N", "m"], "\[Rule]", 
             RowBox[{
              RowBox[{"1", "/", "\[Gamma]"}], " ", 
              RowBox[{"N", "/", "2"}]}]}]}], "/.", 
           RowBox[{"N", "\[Rule]", "10000"}]}], "/.", 
          RowBox[{
           SubscriptBox["s", "X"], "\[Rule]", "selterm"}]}], "/.", 
         RowBox[{
          SubscriptBox["s", "W"], "\[Rule]", "selterm"}]}], "/.", 
        "OriginBySex"}], "/.", 
       RowBox[{"\[Alpha]", "\[Rule]", "1"}]}], ",", 
      RowBox[{"{", 
       RowBox[{"\[Gamma]", ",", "1", ",", "10"}], "}"}], ",", 
      RowBox[{"PlotStyle", "\[Rule]", 
       RowBox[{"{", 
        RowBox[{"Black", ",", "Dashed"}], "}"}]}], ",", 
      RowBox[{"PlotRange", "\[Rule]", "All"}]}], "]"}], ",", 
    RowBox[{"LogPlot", "[", 
     RowBox[{
      RowBox[{
       RowBox[{
        RowBox[{
         RowBox[{
          RowBox[{
           RowBox[{
            RowBox[{
             SubscriptBox["ratio", "Z"], " ", "/.", 
             RowBox[{
              SubscriptBox["N", "f"], "\[Rule]", 
              RowBox[{"N", "/", "2"}]}]}], "/.", 
            RowBox[{
             SubscriptBox["N", "m"], "\[Rule]", 
             RowBox[{
              RowBox[{"1", "/", "\[Gamma]"}], " ", 
              RowBox[{"N", "/", "2"}]}]}]}], "/.", 
           RowBox[{"N", "\[Rule]", "10000"}]}], "/.", 
          RowBox[{
           SubscriptBox["s", "X"], "\[Rule]", "selterm"}]}], "/.", 
         RowBox[{
          SubscriptBox["s", "Z"], "\[Rule]", "selterm"}]}], "/.", 
        "OriginBySex"}], "/.", 
       RowBox[{"\[Alpha]", "\[Rule]", "1"}]}], ",", 
      RowBox[{"{", 
       RowBox[{"\[Gamma]", ",", "1", ",", "10"}], "}"}], ",", 
      RowBox[{"PlotStyle", "\[Rule]", 
       RowBox[{"{", 
        RowBox[{"Black", ",", "Dotted"}], "}"}]}], ",", 
      RowBox[{"PlotRange", "\[Rule]", "All"}]}], "]"}], ",", 
    "\[IndentingNewLine]", 
    RowBox[{"PlotRange", "\[Rule]", 
     RowBox[{"{", 
      RowBox[{
       RowBox[{"{", 
        RowBox[{"1", ",", "10"}], "}"}], ",", 
       RowBox[{"{", 
        RowBox[{
         RowBox[{"Log", "[", "0.05", "]"}], ",", 
         RowBox[{"Log", "[", "300", "]"}]}], "}"}]}], "}"}]}], ",", 
    RowBox[{"Ticks", "\[Rule]", "tickset"}]}], "\[IndentingNewLine]", 
   "]"}]}]}], "Input",
 CellChangeTimes->{{3.619115268422617*^9, 3.619115293909421*^9}, {
   3.619115324083426*^9, 3.619115368521656*^9}, {3.619115414428465*^9, 
   3.61911550663794*^9}, {3.61911596520613*^9, 3.6191161554207563`*^9}, {
   3.619116241848556*^9, 3.619116402388073*^9}, {3.619116527554895*^9, 
   3.619116549397122*^9}, 3.6191165838739367`*^9, {3.619141040833902*^9, 
   3.6191410435622187`*^9}, {3.6191418221289387`*^9, 3.619141827119133*^9}, {
   3.619142117559078*^9, 3.619142119322372*^9}, {3.619175393510975*^9, 
   3.619175400525598*^9}, {3.6231594619861727`*^9, 3.623159466613924*^9}, {
   3.6240118216200113`*^9, 3.624011840689007*^9}, {3.631728683972117*^9, 
   3.631728684105281*^9}}],

Cell[BoxData[
 GraphicsBox[{{{}, {}, 
    {GrayLevel[0], LineBox[CompressedData["
1:eJwUW3c8lf8Xv+52XaNFyk5IhCgqPc/HSKVIUhG+kghJGVGSiGiQVEZmIRkZ
hYh8nsrIqIyyV5nZd9rjd39/3T8+n+ec93mf85zzPs/rdWUvXDV3xONwuE10
HO7/vx1MEw0cjoHqZguLqiNmsEYoP8JUgIH2XXt8z9OJgBXuFBlPFGWgJ9wE
Qh5Ys+HLIx5GE7IMdPa8CCi9SMAeO7ak7lNloO+t4C5DEza8dVdzLUyHgYaG
XWEZBLGhc8pz6zYDBro9Nbdm3YQrcuYTt0T+BAMVURl9/MaODQ06z2z0OsdA
+dUeE/t49tRnS659cWSgjP7as8LTTojUBvEfwh4MVGmLsWaqGRsKqPvt+M+f
gXZeODbdncCG88e7770NY6CvJ/6lWngRsBEX3YHFpzz/+pSUWwk+yK/QJORo
MgOVr1PcZSHChp/TVuNjsxioSVI+4YYBG+Z9tpsbLmKg2tuPPPp8jQ0Tez+f
0vrMQKMPPK1IiWPDB4uyBXcbePd7n/ovvmNDH7FgenMbA806pcDhVLLhRa0h
Z+kBBnp/rn54pIYNzU8eqr4yxUCPqNyOlPnIhqh7huyneQZ6xXYhIyuWDVUe
UQJoRCZK8AocML3AhlsynbsshZmoG7HUrHwzG1Kr6/a+2cJEKQqzsc3vWJD7
V/kZdzsTPV8QwTYoImADq49mDDR490Xzfpa4E7CmrVPHnuoyUc8BkxI8z1+F
jmnmn8NMVLL9avxlLgtmn84nqp1iovvHuKY3KglYnKeI/e3/mGiW2NKFoEME
7F6kR0WDCxNNPJxTxuXx4/m2RXzLdSZ64GH38/ByAna+TtPHOZCJ8j0MJvo1
sqHJyPOWD4+YaBKSRNX86Qz3E2Z3kWKZ6LkRnVcAIWBKMmcfnUplotJmMZQo
XxbcdLB09FUuE834lfLy1kEChj8nbsgoZaLd289Gn8zyhgwfv5dIFRN1omx4
hJtkw75n3cvhjUxUqm4qzaqdgDUU6Fp1dzFRg81OplsE2LD0R1LxjhEmamI7
net+mIBljK+uu8Fkohccwh1mKPHIc8p595plJnrKJkwla4gFg+S/1G+kslBG
RFiB1FYOdNeTU3TYwEKLvCcnpaIJmM1/wcHvpFho0Obt9JjE54jxraH+tR0s
lCSYHijpyYLacYd0Tfew0MM+39Rf7GND+eKMuETAQg8pD/dpDLPh+hYKd/wY
C7V7WTqX4sOBa9POJ/edZaFHg0RGVU4TsEmB+tywCyx0+0yea4UfAetS2klr
u8JC2yt2lh56QsC+HQp3kr/JQs93X5UIeEbAii5MffUMYaG63juVhYMJWOod
U+kvkSz0C98uNYYdAYtMzL8lnMBC53O0V08rEzD/jyIdthksVDlK8ZHyTg50
bfPQevuOhRYuRnSluLPhWXbLk8VPLDTd8X64WDALGopoTR2pZaE/BKrP4Lie
yG7V6KOxv1joiYYjDvn9vPy4a23t7Gehb2UvVY+PE7CWvF+TWyZ5eN8FfCH1
8vDMeEKbeRa6fmNnWucHAuahvv5JMpGNLlhRpN2uEzDg8c7+jwgbLbVeFk7Y
QsBE3ptpykmy0VHhzTk6c2z4hzVDvLiDjZbVvDKx+c2CBZqRba/3sFFD/kFS
uBcTBnrvyhzVY6OfVzrKyBQiZlb84+YOUzYKfxzdYSRNwGRm3Y5dPsdGP2l0
brcgs+HMXrpkrhMbzRRhS/I/j0egb870tCcbHZHuVlg8wetPpcaf1e+w0biy
HSLPP7PgfwtjUZ6P2Kg4+C8rUIGI7dr/wKEolo1qDVg1Ba6y4aqf0p7ZNDa6
p2bwptiFVORn+TeyTgEbzbm0tEf7EgcmLzt13PzERocqLlunp6YjVw6Ss8tr
2agIa0Zg2xAb6ga8vrXym41KGZXVT0gRMTpmaIL+ZaOqW6Z2T15lwZ61Qamg
KTaacmotn7CDgL0FwYyvC2yUFdX8xO9pDuIfJPeVSOagosKOCn6RLHj865dn
Rus5qOFLk6E98xwoQbB3vC/FQafK3SyS5wjYhAFOu16ZgzZtwfY/C3uMlIWk
UOnaHNQj7q/E1F4WfFiNdJkYcNBAwqexal5/OEfuy4k8wUF/f1ju0iBwofLh
27ebrTlouB49I8CKgC2GSZzY4MxB++ji6r5fCFh9bbnMaW8OylK6k2POT8Ti
+a1ZMYEcFN0+WuqrScRcjBcrO8I5qPKdlF93dImYzqMX0VtecNCWXvvFjG1E
jPpd55LNaw5K2JI1+4hXTx30Dp3kdxx0j137U244Acs08aX9qeCgt5t0iNcE
CdiNx6I9svUc1MtiauA6j+8jjcW5Dm0ctI4RrDnfzYKbRU7feT3AQU0LHbwq
8Uw4asYxG53moElzV7OcM4jYh6hncjuWeP5Vv5uGehOw0JbdHFcKF31kKWpl
yMvPmQ0t1W83cNH5VtXfzsMMqGDhETstzUU9t7TYZEsTsdnnIi7qKly0JbgK
b+bMgTWt+fs9dbhoeL3ettRABowRPUEvMuSiH5ojF7wjCZjj2elerhkX7Ymf
td/pyIJacRH52rZc1GuPmLu/HhEjdqoE3XTh2V+NXC3TZsPf4t/Ny69zUdc3
Z+W0LhGx9HOX5VeCuOh7txzrc2Ms6J1Am0Uec9GEhqAE9yUCZtCT9S0wnovu
VJqiG7ox4XrJoy++ZnBRuXwLFWUOHhuw/edKLOSi27Nc4jUuFyHvk8N0jTAu
KniteNO+DBa8268gdL+Bi0YeKtn0Qp6AmcvU9Ne1c1FTj7L/TnURMVl7x3cC
Q1x0bDCsNOcAE/b0jj69PcNFGc+z3itjHBhzztV7ZpHnvxsx1+PVm1n75Gl7
8iwqlhZWez79NUKzuKr9a90s+urqRdvOBSasamJuPiQ5i+7RvTLZGMyBd0y8
Fz8ozaJRGVPuqacI2P762W4lrVl0d6Pa4G9rIsYxulkRj86i5sd+b/69qxjJ
q1xKph+bRe2rO4UuTs5AFxAQGHBmFo0+wzBY1WFC+QrcBYb9LCptGr+cCViw
b1+wwYUrs6jUifJZ3CoLxn0gbf99YxZNaG7cIBfAhqc075ONQmbRXXFZR5uL
2VCogPavJHIW9X6v1lCXzYa1KhF1OxJm0T97bzaNn2HDu1nCOQkZs+gbp4XX
Dp9Y8KDC03DB9zx8jm2Ttt1MOJ+60f1OxSz6zsxO5dhbBnwvHXuCWTuLyn65
5SG8IRpxSxTXcPg9i8oXivpPS5MwBfHE9a39s6je3L5HlTJE7E+0FMdoYhbV
R0WipRbxWML6V62ls7MosUt78GU3rz4jt5Uo4+dQecEerVgOA4rQefNGcA4t
z0wfyRYoR+rvK/kJic+hfS+QW9QcAhZCyrEOlJ9D9fd3buTIcCByV/UgS20O
nXebIVgQGXBhNV/q4oE59DvbS9zQnYgV3dqNazOaQ6v/DI3qN/Dm4XzR38Pm
cyhdWi/t/P0ZqHRdu/Kj7RyKHlIll/He10Hmx/SdLnNoIF2r428/Cya764Ym
efPwvS79uG4vCbOcgJeEA+fQ9aW3FW72ceB6Z72jQY/mUKfK/bgjGwqQ70OV
yuyYOZT/WrPzpi9cGGpvRHdMnUMVYsRMVH3fIHp9tVNtuXNo+pXucdXrXLh8
7ljjkY9z6IT/4hlpvTLkQ/uPgrKqOVTp7YWe1iU2vGZh9lSliYenhvS8LJeI
KTe3eCV3z6EO1gGafieYcMjk9GmR0TlUN1MlXUeAgKXUt++9y5pDe45GNBRl
liPnDp/bzFmZQ+1Lzd2f+bPgxqqeBUf+efSUyn6nai0C9hPYdbdvnEffbND7
HlD7FXlQ8ffTUZl5tF8xqkJ9kQEN919MLt85j66uE5NUXOHA1Q8jd1S151Ft
jcRaiz8ErFTTxT5Ffx4lSuj7Pt/3FfEqmNBfZzqPcrWaa5RLZ+AuVXf5YKt5
1KWHfi+lhAX/ZTFI3IvzKP+NbP93x7kwVcFr1OnaPEq+dUpckKfPbNO4tR23
5lF3vVdv3xoQsc0yN7KNw+bR3dftbJylSFhL4uKjT0/n0em5XYoXQz4j4eK3
r+xKnufpE4H+7Ut5iFHMmunLrHnUQbCOv97pPoLbcFd9ffE8WvNyKPb3sWlY
HklcH/J5Hh3lf/fxdtY0fB993+9Twzyaat4rM3mAhGUn0Ac5bfOoEna9xUuC
N/9fPTmmOjCPRtffyNb+w4LxbzYWOU7No6cf5IRdFspCnubGSSTPz6Mh/KGC
rbz5/aBQ4l4bYQFlSl/MzP/BhoEfX04JCS+gKmQ/lWuHMpEbmPyZw1sWUJeu
ybPpyQTsWnUmvLN9AW09j3//T4QFnRtUFEvVF9DwuLP3zl8kYeebCyIZBxbQ
K9ML5h/xXHi2XWte6fACGkGxs+8rfIeY9paetzdfQKueJx5/8W0WGg3q1r2w
XUDrNPc211pMQWTss0aL8wIaKhdX4rGKx/bOGMbTvBfQxghFtaa9U3AXtxZv
cGcBXW0WNORWzcLtS8cv33q4gNoPMqzVDxYhEnzNvwqjF1BPPY19vyY5cCPl
tO7kywWUXG4Ly11IGF2wM13+7QIaVmwbH/yLCYkbbAVtSxbQHt3cJxVPCdjy
5r/Xo78uoBJHBcrWnAoQtpRj348fC+gQ2fyjKG+/GJcfMyJ3LqDCKhIrD4SI
2IDylXxkaAFVMPzywQMpQLrUmWK+MwsossHoVmwdC7bsvR6Yv7iABqJmPwN5
eqJed+HfKGkR9Xx2z5AdScK+6N8+KbNuEXWwTSIK7p2GpUf4yiwlFtGUBnX7
qBNsWGB6Ty5KcRGtSPZZKWzAY5kW/I/qdi+iqVm0PG4iEUs5F8HmQxbRqEuV
DnX7qpCY8+ts9h9dRC1fbytqyZ6Cj52iqzwtePf1jYWv32fCUDdx1Ry7RVTG
vqJ5ls2GAZ5J0YOui2jiozv7PTbNQp8bsqtbfRZReD/gWbA4AbsS8NrJImgR
jZCsNxzpIGAXQ3Y0hocvojc2Hb/59DoRs3mYq10du4hy5L4ngjEiZvFE4+VK
Ks+elsJj2h4SdjymmLo3bxG9e++O8nFrEmaYuM/D/eMiqltcuCpjScIOpFZ0
ZlQtooeP/BTTUCVhuzP19PsbF9El8TVLU978U86rzhbrXkQfF94lrtoSMbmi
oxvMRhbRqulHaFopARMv+3HrPnMRpYnMXzg1hsdEPp8c+rzMwyvE8PjE62fU
mtbjC5QldEV94GJYIBvivlsVa2xYQrXTMmOt/zHgfHOvpKvUEuq7rlotCT8J
Ge32oak7eOcunWKXcuuR0d7h6S6tJTRw/TrN2ptErG/Q5ewGsIQaFkpY21Pm
YNvYFHbs2BIa8TtYwfUXC/6c8VAKObOEnrt7M+52+CSs4XKffLJfQvcXNVFe
55IwuHRzgeO2xNPPjc3lmwhYMd+qveqNJdT5cMsPg3QWfEu5W+8YvISOVL4R
G68tRNIFyZrJj5fQA0t87OfniFiAdq1IffwSGql/rWFYjwUt7R9OczOWUJ9Y
srdkM4+/R8e/yxYuoeaoiXmYKwfSi4WyTbAldPGj4pGel3XISF9T2M2GJVRG
zMrAcisXfqY+c3zdzrP3YdKx1aUeid992qB5cAl1JVZGxB3lQG8bMdmVmSX0
8RaXzqIaEmYa2rmqtLyEEnYE+T3nMqFSQUKPBXUZfdz453LjASKG77ItC9y4
jHKbmBEMmUnYQ5CJeyuzjG6NjFM1oMzCD6oD1ztUllEt54yltDIS9uRs+ini
vmX018+PW+m8/usa5KShfmgZnXj0IoQDZ6FhjpKwzcll9NLTl4zYhyRMqnV8
Msx2GTU4VnBcI3gSzq++rS90WUYbO6dKuMIc2KJ0NbP/+jJ624PG9HjF0+/m
GqECd5fR6uCrYS5qZCzUn+2g/XgZtaUIL5pVTcDzGcV6DvHL6G+2UNygLgvu
b/KVjsxYRn0N9LzWH5iFGxf3rZS9X0b12yDFoJaATW9b7hqBy6jHcV2Jfa4k
rNYElq5vWEZvpgctyls2IKm+gTFI+zL60zbQLf9qLuL/St/bdXAZXcpYfU0t
noJnGojmMTPLqGJ7/beHCQyozq1R+7q0jB6Q9rETWGVCmvQDwWnKCsqQdhG9
hGfDwSPHJsQ3rqBHy9Q7G9PZ8JOnYN0hGd75JUHXS3/ZMCaxMcNDZQWtdTr4
/Eglb/7WRIUk6aygUjH7SGJ6bGjMOHWhznAFDcDNXzW0YUH5LaKAa7aCPlDA
57zbwISrBh2SsrYr6HxEQIDA72nYcSV+6bjLCopvqQwx+DAO38fadN64voJa
IElWmTNVSPgXqZL0oBU0ER9vHiFHxpwm/jxvilhBt/WybfMeEDGwKc1z+cUK
elBj+VcvYR5uQR3NlDJW0LhvU40vSRzIcVbcZfF+BV2x7ntYcnAG/nw6JhAI
V9CHVv5uEsLVSOannLGc+hXUWX7/56siJOzuyJVv7W0r6KVsjaZBhTloI6L+
mjC4gt67eTi5aicT7t3Puqs2s4J++ak2FDhUhYhcLDpvvbSCTrC4MRusiNh4
hA8SRllFS/ZrdA0rcmBViY5E4YZV9JWlyiFb8TGY/HdxoU96FS2O9f2n8IGI
3RCoaKeprKJ/W2g5Ge/Z0HzPneK9Oqvo3BA1k3y3ElGx03t2wXAVDb8SE8g8
Q8DIDwgej81WUb3iHyYXgmbgn/fVpmU2q6i11u7LMrz6KOsJUxlxXkXpMW2N
0lJs+JxsTFt/fRV9lLhKuYqRMXd1+r+DQavoqNpsqtwSb58697PaJWIV1fB8
nZ4f1IjIhTxJi36xilIXaypvnebC0bE9Ucz0VdRE/OvQ1GYGfHuiO8CkYBX1
Vu5WuB1RjVwrDnTLKl9FWR7q2xVpJGzPVoVzpG+raKrJxA7PxFm4GNhw2L5l
FbXV+5GsPj8D4ci1PRW9qyjjnsF/r4uakODjotvEx1ZRPhs9w6c8/XrkfbnI
dc4qGiS6TaIrkAXpm+1Xm9ZW0RifauOs09VI823ypIrAGhr843T6FTYBixnM
6bwvuoY+ibzrq0dmwXNHT34bkl1DmVZGz+OxJkQ6f7YIqK6hkz5j+CvH5uHQ
xsTURJ019Ahn01jb8iTM9NN7Mm+whoan+BCu7CJhV/6M3LY4sYbmRmr++l3J
gruNwi8XnFtDq2d2vYnEU7DZHA0rutMaOliTGTJUxoXl69qNnD3WUL6lQ7Ov
r39DAn39tar819AfR1vczf6bg4a9snIy93l4hme9/T5iCL/BN2H/Z2vouZnK
3qycOfgz022lPXkNbZTGekeUKpGnQusnNLN5+IpvoZ3Js/Csd0lHZPEa+t/M
xLRwZBMi0WVTM/F5DeVmrhs9fpAD/6D4osPf11DD0ag/mopk7PXrN6/S2nn4
VVQ8PvsyoKuASeTawBp6CO34tDhDwHZ5sPytp9dQS2o+7iwoQ9htsa4lC2to
R3yJJ5DjQptkqbcP8DgQwZegbV1PwpCTzFRtKg4cDzPG2w1NQBli1YthQRz4
vXJ/frpxFuJLYp4824ADU34FRZ+3k7FhF5cwPXEcyP4A3ZRlJmCthG7AjBQO
dNi8MaXc4MLsRqHrSfI8+5mooNoSEQu/+/fyMWUc2PbI0Kq+txpx31N0YUEN
B7xwKff91jGh2b9Qqzd7cOBQluSOLyVzUDPByuz0ARzY6Fr8c+waCRM1VTlM
0MOBAguSLGNjPTKPWzv4zggHfKIk99remoZdhc1adsdx4N13PXmZGA785JS+
U9AcB7aakEw8NAlYsrivXPlZHNjQ+PCxZQQJC/p+VNzFFgcISFDSyVO/kIt3
JETEHHAAv/7lvWrmKDTaPUOudsaB11XkrpsnefvR8JcVT3ccqCGbKpXxsyEt
7jlHxhsHfmCHf9wTm4WTxpcmft7EgYN2n1Lqm+dh48q+Af87OPD53fYvLbx9
/n0BvVP5Hg4EK2y5iZJI2HOH/saOhzgQ17Q/V2SIhPmIvq8JfYIDsQ+lDARi
yJhlXUiFVgwOYHfn3LbJUrD9/meLBhJwQPaGWAgxkIJJqinnPHmFA+k/rKOv
ubQiuIHlV8gbHJgVZ2/XUmhFBp43xk2+5cW3+Cx2r3kbUnU4NTL+PQ68FA8H
fScpWMaid+iRUhxQXn9u/UoPGfPDRrSvQRwwyNMhvuqZhyYhlmOxVTgwkF0y
7KLLgDJH6+OxehwoJPvr1VS1IhxB3eOjTTjwrx8uZAsTsNqW3BWhdhzo749I
8DsyAxNipfP39uKA/qPFwe4ZXj+yiTr/3yAOoHJz3JHYWagvS1gfOoYD7un8
6HbuCBQd8a7MncGBPdMZW58eJ2Jj2SPerVwc4OwwkAoUY8BPVy0VVpZwIH9p
9vyoLhl7olXfLo/nA5uHQ39Pb2PDiwsHHhyn8gGf3dsP7rpEwbRh7n5vIT6Q
ZLr5n+IbDqQFS08mbOQDmqETKrcK25G+w1FJlVv4AFqspXwrgQPf0wknJmT4
wK6cJO15Bwp2r9kbt0GRD1x6tfOO5hxPD8WMvNuvygcqE5qGRDXImIq1pcMF
TT7wcUeWlymvP+Nk6jc+3McHjhZ47vXQImK/hg7UvEP5wINLG3t3DQzDjKxc
385DfECi6Iegy3+z0M9degffcT6Qo7nbLo5Nxkw1o7qUzPnAT7+xoDf201B2
Hh9uZskHOv58drdawGOcT94Hb/zHB45Vq+dJqHYgtUEj0ykX+UADa6+KZ9cM
TDSyfPnNlQ/Upid47VdYgFcF6k/OXOMDZsbCUmfVKZh+0wGCmC8fCJfMfNB3
dByKRucWIbf5wJ3D68Q9tLlw3EraySmYDxwqqiRWZhCxCqkosccP+ICQSmtY
1sk25Mkgvq44kg9MRqo4j3hPwIuZ3n690XygKVnKdYqn53SujOwkJfIBcrTa
extnAiaw27JXJZUPZEdXD1qeJGN9s3WPLTL5wPWx3047LZqR9+UHgH8eH+B8
Lw+rFBuHoYG5zLQiPqB1zISxs5gJrQ5JpzWU8fL32LeYucKFKrQoC/ZnPnD1
nFA5upWA4Rrx5K3f+MDyq+oXD3uJ2O9n3iX6P/gA09ZYNtGDjL2xHHF2/cUH
nveI9gr9omB+kpZbnnbyAUmDgqnxDy2I6UBdw8d+PmDYWLnfK74akXtz4Pbf
YT4Q2la3mXxgBHIv5+7in+QDATKrxGdZ/2CtuvQfdRYfkDEP0T59fBwmcp9E
Wc7zgbiq9pBrChPwWhneIHCVDxBqInqvqk9AgzvenDdEPDhd4ss6HMzj23Dk
dSMND45NzDIFaWNwnGp5dk4ED1TLqMzv30Yg/FFHlRbDA8csqiYp9SsS9fRA
mZEkHpgFT26VnW5CLp7Nvey+jWdP4/edLOUuREdCWjJmBx70XYt8wl0mYwJ/
n/ysUMODtcci/5n4kLC+1/jA4T14MCU+8PBCOa//uHprCOrigc55yWiH63Pw
ntrIgJY+HjjUn9EK02bD+dKOdvQIHjwaWDU5MVaFuOo3fDc2xYOu7danBZ1I
WE9DxZfTFnhQ+P51/dABDjQ9XfDh/Dk8OLrV6OH8YDXyuS815/J5PHi28GV7
ez0R2+0c/dLHCQ+KiJbrJ/uZMJ0ZFh3khgeK06SVAf5ORPSW38NwTzzo7dOV
ezs1D+8Tr9yJvYEH3UYJUWzkH1yMsPNODcCDy5vr/C+bkDA3MXOX3BA8uBkt
/DptkQH7Xhr+V/oQDwqcrM3Z9hTMTFn7VOUTPGj7803IzIYDvxbuOPIzBg++
70kVrOvsRLQOShzsTMSD+nU93R6HZmFGjdDuoVQ8iC1YHTXUb0U2m/EpzmTi
wXjgJN/W8ln4sJO9dTGPFy8Ot+deXBuyfGFEhFSMB0RVRm1PDhe6T3aQRMrx
AO1v+ll3mor9ud6wuOULL38xPdZtSjx9t1Yxs/0bHlgMRd8//pGMVd0vGFL/
gQcUhuf4qYPTUHt9WueBX3jwejQObTtLxLITon8adeLBpYeGeV95+kBi+/3K
k/28eG45jDz2m4WP8/xKbYbxwL5PBHnN6/84nSu5lybwQLNCZ77GYQp6frFL
9WTiQd3l56k/AQEbMjaPvT2HB+f9jNdLi3UhZ34bht9fwQOXqnbH6CgGrLXV
DnpGIICZCAFTqzQCtn90h08yPwHUyVFc5193I2+vSVzOEiaAj/uScqlq01Bq
Ueh80SYCiG/ecsuDNx+eBPOdxrYSgLDS0tttGykYXpBztF6WAA4q7O/bGzsE
vWNGkFZFAtC66rCVs8SCI9Kdmn9UCcDsKNffLo6AWWU1KE1oEoDOQFzA+TgK
9n03lJzdRwD6lVvzP3kPQuRTwXre2wSUDLJHny4zYMGhNArdiACcihVzZCbm
oFxj9LLocQKwOByjarKDN08t7zNlzQlgW7f7bL0RFSMP+I2oWBJAIsFL/mxV
NXLj8pVu7f8IwIYrqR+mOAXHOXZN+hcJ4OrMCvnKRza0CTCvNnElAGyABy9k
Hv6kHCqzvEYAun/H84T+4+0fUdr5Dj4EcF9w7fB7ZzL2fotyurs/ARReMXnd
qk/F5NMlXty8SwAC3+geVvg2JEZV+HHIfQJIvo4j7/YagNQSvuDIxwSgaJAS
IJs7Cm8Bjm/8cwKwfVo1GKk8CafrRtxexxOAXtaSWRqOAc+f6rQveEkAD4GP
Yf5DJmzpaThTnkEASUv/NFY+sKChEzxW85YA/J+dq33xkA0/zBSA5vcEsGIp
zde1xIZKN9P29JQSwOVBp03oOg6Mx8coj0ICaMraYKTzmw3p4felWVUEQHu8
NdtEjQ29C90kousJwAQzlK7mkrHuLjNxnSYCMH+Ud/h01yTUx+8R7W4lgPUd
+nzGRrx63SG+IaCbADYRISwwqEfWn1wRlv1LAHEkKOW3dxbevPGXXjXC8ydn
cHmlmIL9SanmvzRJAMrbJ3v4HkzCI9+yyDQWAaTTixl57gSsYDqCkDtHAPKs
a+pjj7sQMVFPnNkKAfSbOd0Xt2LCgINnVlh4Isg2L7hyLoyIjVzcvxhNJYIL
rhShxoJWxCRcak5HiAg2SYbaZaQxYVEhntO9gQi+TkezIvcQMYnuEUaAOBG0
bS7TfgZ6kGB8w5SsNBFUNBYO6KhOw/Ed+eNV8kSwMiRwD2+3AM1PPhu9pEwE
DftYsc+uU7CPN3yHaOpEEMzZs83XbhDKvLT+m7uHCCKUUy9COhve/4b2mR0g
gn+34qoKuwjYzPS2bjYggsUu/+ZzCBU7I0rtiDEiAjA9ee5q9SCEByd/7ztO
BJS8w7oDBBZUcGxq7jlJBKKjJo/OjCzAiPCin3fOEsGfZBlKTiAZ4xTGNcjZ
EkHgvIo3kdqF2HT711ZfIIJbxb8O+M2Mwiq8fbWzMxE8/rqQ8yyZBXcqH/oq
4E4E0deefno0Nw+fntyB5XkRgWGKZC7tMAlbvCH46eRNItg4GN3svYOKXXjJ
LOUEEMEZ1tTh8n+/kbpvrcWxIURw4NvlFy0/RqD6zMf3+x8SQbvx8dc6+xkw
TjQ5vzeSCPrnPmp6fuVAHHL3bWA0j5/6MmRmZR5ecnTK2pbA4694dYebJhH7
GW6cUfOSCIziT74dwpOxvUW70lwyiGDvVsP8XXkULLl7/Uv6WyLIi1LZ6KLB
j5EIc4n574gg1CCzwWe0A3FT7n5hXkIE2+PztI6X/ER+n8RiuJ+I4OY2s6DK
K4NQ92bas7ivRHD3cbqa4tIITHsZ9uRALRGMGOuMve8ag7TayxF9P4hA3anm
9n6NSeg5c+Jh0C8iKN98UVuCNQW7RLXC5DuJ4ElGgpMk3wzUQzaHfOvj+X9f
s1MueAZmOi4Hug7x8O2y3XjReQaKRPy5LThOBN/sE5kKb6bhjaIqv4IZIvj0
VplZZDoF+7szfU9xieDaTxvDc5YT0IgQ4T27yMuHdsq/vSX/YJ6yh8cLHAn8
Uh/8ceDhMBQ1P+2uSyYB3SPcpiOZf+Htm/su9wuQQKiPZuyS3C9k6KWk8911
JNBl64w3OdyLHK/lc9wuRgLfL6tlHv9HxQpnhu1rJUhAOPp+I9WSgm0Rq//v
shwJ3BYWsx9KImF3kTxrISUSoB19E0f8TMDGHJ9avlMlAQNhs0s26+ehfsom
kZ+aJCA7Mhx/514vEt8R9218Hwnc/LzXYp7Fgex1EncogAQEL/2ZT/KjYseP
peyVNyKBt863K7gXGDA9RG4aHCeBOfWiLzZdJGyl4vVrW3MSaFbfqk2oGYJn
5pRs/SxJYJfZePRozgLMU3+7MfY/EtCUPrr5bPsfhOyq9r3wIi/ezYtzjEAm
tEt7H9zkSgKkl9bUC09IWGnPngNT10jA54ZM5iWffigi+pHF70sCWn93a6n7
caHzCd1shdskkHDn1eRmfgr25T5mbxBMAqxXixdlTw3CLV/1xc8/IAHb03Vi
pbz577lU3eQfSQKijt3Bp8fIWL3W0fsvokmAXpMhsePBH7jN/Tv6IYEE2tK1
Xay62dD/zYm5llckYE4L/BC1i4T9/tOSN/OGBLDg0ZV9rn2I6pYzTvQ8ElDM
dnR44D0JQ091Su4oIoELMinkzivzsC/cpvVQGQnEXbgQHdBAxrRr+sMvfCYB
7dU7Qp7R7ciTtQuGd2pIIC27lW1En4L/dEaWEr7z8Ph4rCQ5zkE9T5fC0hYS
OKQTmJscRcLicyZdWztI4N4if4NgNj/GGroqx+ojARWlK08NjAbgMSl2p9Aw
j99ugtnfdF5+zvpE7ZwgAebyXFBczRxcfrJw5AiTBOqTBf7eGyJiFvX+OMc5
Xrx+3exsGSqWS8CVBq3w6qu2a3fNlh6EfDD4ajKBDG5bH/GS/zkI//MhK5bz
k0F50fg/voxpWJL/oK9dmAy2jPiSrrlwoMgYPYaziQyEK+o/X1VdgM5yT0zW
SZBBsM/5l0XWROyL9QbSLjky0PNuWHJwJGNbomM+GSuRwY/wDaG/UCrm+VPc
+9IuMph/wWYGFw8iDZSknSFaZKA/41/lcrwbkdeTGXy5nwwkIm/oKr1rQvz9
0uIrABmQ8veqnwodgK2FCuZdRmRguOpjPOE3AndNZfHPHSeD3VvT1yo/jcFQ
BdUvG06RgTJRbOThsUnYZ1dwQ92KDFLFb2UlS/D02QtNdRM7Muj9h+zgms3A
Jy0fRl0cyUDoTJOuR9MM/CewPyX0Mhnklh26XxjP6xeHKs6keZCBzsmB2LX0
aRgfAIQ++5JB5rHJtagNU5BVUlndc5sMTEYDjau+jcNjTKPbC8FkkCOM9FhW
jcJ05Xot0YdkQPHxv7iePgSXHUwmdz8hA8XMjTUqZv3wdFJT2okYMmC6GW2n
yrcjeW2nrN0SyeDmmwd7h6z+ImSR9vUPUskgSFv9Q9Ihfszu6Ln615lkQN24
lCrjR8FK7/YGfc0jAzt9r4DSYBIm8un8vv4iMvAqOULxsydg/z1rnX9WxsN/
/XDj1elO5K2rcemRz2SgFp829iqDCxf1MN+VajIwm2LY6FRQsSPiWtrvG8jA
2/JDl8LrSRjDyJx1aiaDJ7cfxafUErGhb5IftraTwYY28+gw3jzZnfL0elMP
GbwNecUku3NhoA9lz70BMug/KD6oO0XBfpr4c/b9I4O/ct4bR+VGoMR2ZuH0
FBnc+3aidevYAnRddvRKY/PyGWN6KbCMHyv91bXbcoEMju1VfMfvOwHJOSdY
9DXefcdDkSfPEjCLu1XvvhApYExl8wpjDw1Ltdrn4UOjANOYm2SlKxNwRj1P
facIBZyKztlZ1bYIdanbGP2bKMBqY+glx9P82MP+2PznWylgp0xX/zryCOz4
QL96VJYCLoWoRE0cm4MKj4N2rSpQgKu+wYlyGQrm7Tg79V6FAj48d82OONWK
fNW9nHtpNwVMnxKaayYzocjGP24SOjz/b0efPg7n8T1hodJ8kAKGQnPkglap
2NuvdRP3DCgAx9TbFLLxD1x8geTsP0oBwzm9fcpWLHjEo9B1xpQCLvslxOmn
ErCYI0rK6RYUkO0uWnvwLhUbkk4aszxHAUzFzwKHfXh8z63LEjxPAYknV+/H
tE/BwJ+hzl8dKSB//eXSuOY5+PP1kqLvZQoI2aJ6/sxrEiZx+9roTg8KULaU
VaH+4sdcLYYz/vhQQI0obcFctBuW7jznFO1PASPBf+PjlichmdC43fguBfRs
PjSQO82FFl0Gw6thFODya9s62VUClvquNL0wggK+Vm54fcOTgjHuq150fkYB
OlMucHF1CEHOp26TfMGLR6dJRTClC4Zriw02J1PASmPCTv3zY7BLKDw1NJ0C
3hQuWZ2/yIJKI7gLB7Ip4NEX6/DCjjnoU3FdlpFPAbdva0ikTRGwqufjf9KL
KaD14q/9C3ZkbL2b3Uurcp79M7rnH+dRsfMGv+2EvlDAq+dDuD8aw0jelqPS
lTUU8KuurTLYpAtZZlb0+X6nAGvHvr6Unn5oXLc7WaWFAojKfeBV3QiMe/nG
9m87BSSnH/roLzYFR3wlJGN6efk7wNh05gITap2I6jEepIDMpWcOx3n6+64C
OXHtHwU0jPZ1ux2ehU0rftZF0xRQ/9T8+cKheSjVOrPFhUMBcgpM8lX8InR7
e7FLcpECbMG60v7LS7AsuPNFyxqv3s4pGh/KI2BUa1OrMBIVrDG9X+pIEbEz
uys36wpQAdlK8WCnExFL59fpYIhQwa3aIMUX94kY68/b2NeiVKDxxv3tU55e
BqWyZ89JUMHLE2c2OtkTsYjIGFFhOSrYVeRqay1OxPx2hou/UaSC8Tqng2Ke
c9DpW5AEqkoF/q7ysjs0mPCUg690+24qqDB3KvfSG4ZgzU3uqg4VvP5Qtse7
oRtRSbiwnYJQQbdN5PP82/yYuLalUooBFbxXM2OzfpAw8i+TndpHqcDETL3U
cdcCZLkb7Go0pYK2tk09S/uYsI+2T+OSBRUYJ1Rk02b/woaMXVprVlQgqmt8
lRIzhJTqy2vH2lFBlY7T3MH1FCy9T3y/miMPHwYLjlovwid+wge/ufLidzn+
a2yBAW+LkoDdNSpQTSrMfarcC13fL+rPXaeCIuAV8ZxAw86YMg5F3qICByi6
4+MYEdMfHz6iGEQFRio3lxziOVAttPsYFkoF/1Zoz/ieD0IJuWbTs+FUIEO6
gV+to2FUWHNyJooKLIIdDt/ZQsK4Vp8swmKp4PCNGjqBpxcGuO/OSidRAWWs
/blCej/8GfXmXEkqFXySTNz4z5IfK1dNsj2RSQWhHt8bREKXYGbd0/OjuVTQ
usNabdV3Cj53vO9wp5AKXBGnKUAcQIL4ApzEPlKBQcKjQ6YlJMw9ycslH/Li
yS3f5CHLhuf2ubgdrqKC5RmqsHtfK3K49b+r/XVUULnpMVOe15+0PCw8fRup
gBuPPgiW4kIZQePrwq1U4KUzd0X/aCekZ6E33nRRwYmSWzs/mVKwBcM9t9A/
VECL6Vj6lM6BI3+UA9qHqUC81MKuMaUNafGXCbo6QQXeBl4f7x8mY3CzaAiF
SQUhctbimYVMmFMkEJYySwVSfOpgT9sAEmfG91B7mQpwzWOJNUQiFjI5G97I
xw/ejOb4Ref9g9fuT0ZeovCDXdNbxMt4/NjKDzxdo/ODMzMalhOes9D4c3t0
7Hp+cP3mnXAl8w5kr82POLXN/CBdWp+iIkjCts1/TfgmyQ/s67+1lPONQ5Hn
pcl22/iBZPHUwwJBfmxZLe/VnBI/WHYQcfjvOgeONaSlR+7iB4+KNhy/tzqA
tF168UZRix/IBfQQnX4vwq+EyGxsHz+INKV2mIV1w/yUkNyzKD+Q31XVGWtP
whIP8OS+IQ/vlrWwUftReL/9amGYMT8ITFcmRd2nYNe9HD9Im/EDvar8Ubdv
0/CCsPXHktP84O3t551vFPgx0xyzTyes+YH69cGzBetZcP9hI2z0PD/I0xYN
i9KlYYqDB77eceL5f9JrWZzNhhvvaFSLufGDi/hD1ZdraRhuq2Jtvgc/SHzv
gkvR5cDJDxINh335wVQjXvbrTxrWab7+Z78/P/hq0+BnV8iGNdOUZt+7/MB8
/ZROtgkNe/9w5ZfwfX6wdK9Oq1qaBZ/oPI2SfcwPjM/V3L4XOQ3dRxROaD7n
B4NmiYXVtv/g8efl9EPx/OD4u/nPsc5/4Q59s/ozL/nB6BsR30i9NoTMGApz
zuAHD9a+3kk4MIgMJd085PeWH+TajN89lEfDvh4TIoS/5/Ev5I0KnaFiLxdS
PyeV8gPP+HXTsS0kLOCNdkA+5Nlv1A9f6lyCNqe/H/hSxQ/KIgc84rRn4X6C
/UJLPT9o2rjhyTOUAcXecT8MNfGDo6/vTYgNDELOfw+9Z9v4wYVfmstk/x6k
hS69m9rLD15lXKujNNGwgrLCGfFBftCMoltPalKwx85HcneO8YMNGoOzde4E
zE201/XgDD8Qt3iU+PcxBxpXeSid4PKD3wlW/a65/6CSJ3nk/BI/eD34q2bS
qgshySSkefLRQM1Au6PKQRo28EPNPoRCA0IyNkDoHQn7fKtKKkaQBgqDDJhe
t+Zg8g6rnjcbaOBRys+WBecJ6N8+9eKjOA10VuWd2H6kGzl37+7ZBmkaKIrJ
vpd8hR/T0RTb1LudBp6+zDaP2EDERP/mtEzv5J37zeJulrEg+zF4gttNAwo9
3aEmTr2wSbfVZL0ODaDk1XQ/jIbljbsIyCM0wKkVk6BWE7HwuNXaPYY0cOHx
u4mfzSzoavQs9LAxDbhqpP32+tIBj3AUDa3MaCCWryigPpEfU0j9xHf5DA3Y
l2Q5iEYvQaLZSczfhgZUB662Za2bhH9Xhv0fX6ABXcqf5uZnQwjM8dv/0pkG
lh3vZWdQyFiilfD8O3caCP5wYD1Hhg39KOnFld40cHItctnrXAdiWazj1epH
Awdi/isveE/B9jr8UB8NpIGAFj09iQgu3LjuwvR8KA3g1C87Phxrgyw4m0OL
oIGkc7JasQQq1uj2yEXiGQ14S8ocFN7PhW+3yCjuekED0a+mJZ40NsOHtUVD
aAoNHGFdy/vHImPOPkdTT76mAbmOLXh3eRY0ku+zc8ihge8DXORo9yAi3+Ip
ef0dDWjkEKJvhxIxfCClO7SEBsr2dQUV5P+Df1QT4+IqaMBRrOE7Yy8Nq+hW
P5Ndyct3nu4Ok61zMP5B9YZPdbz4CqRz/XW6kBva55p/NNLAL+GXR/N4evvM
8PTj/lYa+BJw4QjtxhjUehZ8nNlNA7/zvZrRj/zYer3NNMIADVz5outCe8CB
M9Nvv238RwOVzLDMOw7DyPdEvXsK0zQw1FtqckZ2CWYbt+nrcGhgVUqiYP5U
G7w/74ozXqSBh6rWRIoXCXPKWKuwxgkAP6k7Wqd4+7ehxfNbV8gCYHnsefdY
FAWTxe/Yd4cuAMb/MEhegpOQY5K/qrReAET8ybrpX8mFtS/2VLWICYASwf7Q
f98IWMJw+QN/SQHwfIvJr5NuFMxdQ/+EwjYBEGZRJn59mobp3a7d2KQkAH4e
7Y7afGoA2Vhn2nVzlwBPD65u/2fWB0c3tqZs0xIAJkWlJvdyJmDZeWvHH/sE
wNGLywfKvrNhxNu/yr6oAAiau2C3HLEAz89fYsgcEgA5jedFvNOJmKbhdHG9
sQCI9z3q5apPwchPvG95mwmALS9mes2/8GOd3YtA6owAIG46NX4ifgJ5qxhE
rrUWAFdmg7evvB9A7nhRvnvYC4DDKoJ2Yea/oTkWEbX1kgDYp/10+NK6Abhd
YOPZajcBcLy+Uq3r+hicPxMvcdVTAHQU5yqtU2bAhlSZgc03BICUxQSp9AIb
Jk9nvPl6WwCc6S1pWTabhR77Va+4BQuAy399XXtW5qFhaOFu0QcC4Nm68M5C
np7b3LJvHnssAJTtvET+//+KCcnPFS7PBUCz+4UdBoNEDLoYBW+IFwD0tCSB
olIS9rT4+5GKFJ79jJuub66RMUe+U0KXXgsAzQtn1DyIFEzHpPOXSI4AeMS9
G6PpT8EEXti9KCsQAINF+VagmYL1DQ3/d/GDAEh5/PNvDomKvVN3kxf6JADW
56e8mxSjYiH+rLGSLwKALRPmai1Exc7W3si3/8Z73up3bGM/BVPeuOYt8EMA
LOUZv25+QsFW7O7tL24RACekbh58I0vBmnIEcHYdvPuqVTYBz8hY2lxUNbVP
APD1vlqXNELCfAw2P3o/KAB6xQ5R1DaRsKORyWY2YwIg+dg96SOy//8eKy9K
nuHlr99UR5y5BGcUcrrzOQJg+4ROyuTTBfjVU+OV1aIAKN2gIrRzeBZGwxIn
Ao4OtlOL69RX2NCZhqjkkuhAembCcLKFAQ+cqWKeEaCDsh4NxW3141Ao1bgE
t44Ozgd2hLMvD8KBqSb/bFE6GJJQHMnb3A6L953Vt5Cgg4XMn00j0n+R+/d6
KauydBCoXzpiJTqO2DQ7/HijSAeZ/c9SP7fSMDXJ8acnVekg95l8zPVzVAzv
cs1yaTcd6NhU5HhVkbDWolnJ1zp0EHq31a12jKfncLcHTRE6yNkYfuTO7ll4
6zgha96ADiaG3r4JAgxoGvfAPfUoHZTfkr3YuzgIZYeEtY6foINLaRdlPEjf
IUctZoFrQQdVaXfoUhXjyLdbEljKOTp4pXHVqSqHH4v/lhpy9DwdxMSLvYoT
JGNXNuwwZjvSwb2v43N8dxchsMsXTrrM86eo0Z9YzoIbcva0Gnnwnn/4I22D
8zAcmS2PZ/jQQd8XWXe/sj4k2+Lvlo236SCDkHJpQ8kUdH9PTtAOpoOQ7F/P
J6hLcLeIylbrB3TgdEmccTmEis1dOZkQEEkH3/YIRKiXjyCfGny2pkbz4lny
sTm5cQgG7khMqE6gA+3E3v3yIlxoGPZl69grHv+IwvchLhGjDo8k0DPpQKY6
eJeRFg37rk+XUM+jAz/aL7HrqoPIk5caiaeKePZn7aUTPw1Bi9UzEr5ldJD9
QDZSnMSB4jb+ifGf6YAyYXEw4wMB6/v4SgLW0MFlxO7LNkMqlir2LfHvdzpI
uew4a5tDx5yuT0qQftHBVVdRtaqcBqj8a12SUicdYEar5YfNR+G0urbk8X46
CLCs8l+KZ8P3j22Srg7TAS6YXz/52BL0mQySfDbB4/dVh0STFRk7YPwm6QOT
DoT89ROmpvgxXOZ3ya45Onhg70SIok4iVSRW0soKHdT4GWEUWh9y30FMSpYo
CIY/3Ij3uPcXHv+im2xIEwR5c4JPJq9OQRHpC1LOIoIgdLhGW9KTA3/7hyU/
EhUEIS98dHb8WoBxXW+l8iUEgeLOU8y5O0TMVqcluUVOEDwub40InyJjcjFz
UrNKgoD1rblgWpMfG2FLpIirCYIH6Zef1VgJYNkn9aUP7hEEexQ+v3teOIm4
519KOX9AEAiP4j94Wg4juwUjpEP0BIH9PXn637keZNb1fcqbw4KgV3W5KTmx
HZbVtks3mAiCq7Jh7C9hf+EdhZWU6VOC4Nr1kk1qySPQMEROZv05QdDxm3XL
HZmA1IHDL/ecFwTE1apQxsEZ+B29ImPlJAgeNke/bbzIhE+Snr70dxMEAa+M
u8+2sKDFUonMS09BcEse6zi0yIabrXpfVt7gxe+x1N8ywIE9H/CyowGC4PZI
wt9ft7nw1UalV7R7guBdIkO2tIMLnTxNZHc9EgR0T4aDWg8XKjd5vjoZJQjG
rV70RqRy4bRqnOz1WEHgnG4bHSjNhe8fVbyKSxIE9zTMlT2MOdBnbED2U5og
kFC4CPbuZfP0ODW1P0sQPPvvrN1sCxOupqvKEQoEwcCc97YoTQasxJ9KVfgg
CI7dTTFtdJ+E98/fkDP+JAiK0R2WaxSeXoZJqVe+CoK7Nte+QMIgFJGolIuq
5eF/VKKH1HTB3zf/pRb95PE98aU6ifsdxrULbuv4LQiGXgqLCF8YRGz2aKYt
dQmCU1dAjvj7cUTmmeU26b+C4L/Uagnz63RsiHE7TX9UEFRI/wgLsqZhmaZp
25ymBIHkat/telkq5va2Nu0Bm5ef1cO3NTESpk6b3pa7IAjEX0gFbo5chtxL
G9Kb1nj18Od8zN4Dc9Dy4cdL7SQhYJWUlVbhMQbL3trt7BMQAj/WIdOc7n5E
spE0M7ROCFTezUmdKBXAApk57yfEhED7gZqDrrz+M7jB3IclKQRmK9XcOS9m
odHe+X0L24RAb873loOXh2GWZfLK2g4hYHxvvV555ghCv2X4hawuBJ7V1vq6
XePHriaNhwjuFQLsd16FDgbLsAV7cmSjrhDIyxV2+vNiGmoN7KVv1RcC21K0
Hsv79yOxxN5G2SNCgGv5vbn2PQ1bVAh+pmQqBOQSB3QeNhAwm6M7zqpZCIGi
/6g4LdUZiF1u3LL3nBAIMDv9LvrIX0Tu8fU+3fNCwFPsefmVFn7sXsHWVAMn
IZ7eDXy0eWAR/mv54mjsJgQWvmcp3DQZhce4l3ac9BQC3/6FjROvTiB5YkJT
Z28IAZ3hZ54prWRs3f6igv8ChICQPHb1AcaG3jbnvB1DhIC28AaH9Q8aYFsA
TsftoRBo2nTpd44kDdv3KmPJ84kQKPHyUpO7tQATK49jN2OEwIF/cZuO5f+B
q8Osu4GJQsDDtfVfmjYds6e+MApLFQJip90LdMaXYZUySnucKQSst56529Ex
DBVNhn88zxMCW1e+fd65XRB7ePVRVEKREFC4c2ILaZiATUVpnE4tEwIsi8UX
JgYj0KyofXPWZyHQt/O7BN8IHStsu92TXyMEQtKX3njFL0PRhW0vP3wXApcr
Q1YaOH/hza31DhUtQmDmXYHBqI8A1nPwmmJVhxAAT884eI3OQ/S86ER9nxAY
+Tmq1cPT36l3P+U1DwmBYxy+8oe/qRjx9QXPjnEhcG2FdKu3nQUvfaPu7WcI
AVKcqlZl+D+kfixvYXhWCGw5Wn5AnUjCVOinKyaXhcD6Ltm9i1+GYOSupUA2
XhjoNlH+vNsjgLHMXhkuUoXB+pG6DA10Fp72OkzlExYGT5tZbtRbQ0hp9FQD
ZZMwIB6X+XzoKgnbWvosUmirMEiLVLihkzYIA7r2ndokKwxEbp6qvnOOhv1d
7heVUBQGv5A3Ipuk2NBQOrRLTlUYdFw2+C3rO4W80VNJ3qEpDE6460s+d1uC
tIst9ur7hMHedRVnXmrUwCuhN7Zro8IgYyJ1ywGEjDVlSo0dPCQMPvxSW1FZ
HoC7G6reGh7j4f+uJlFgzY9FT7leO3ZSGIgPtJQZuE/DeeF1WuZnhUF8rK9h
5LIAdm53yZylrTCwJbgoCc2wYYWFbbmdgzCIu//VS9GDgcj4Eu44uQiDdeo5
f0tezMHgF1n6V64Kg6lWtXL/hHFkpPwE2fu6MFAhuL+6Bhbh0T5und8tYRA2
8i5DzGoEeYtLjAgKEgZ2lhFI9ghvv/uiaSUTxvPX9jfNPJeK2QQ1yGPhwiCp
1+SCHJWBFOk5MGyfCoPHitoVGb9+QUH8UvlyrDCQiTz2483KDHT6+jQsIUkY
zOwTcrvavAjhXeVT+9OEweeyTrgSQ8FEDb5KdWYKg4dfcFzlBjrmTjg37psn
DKIOk7rbYweQmkpmsWgRj/9pnRvU1iEoFfIgqPgjj/+YsMFrarz+bChrYoEJ
g1k9HccDJSvwJ/HjZnaVMNA67XK2yoGKKVSbDUXVCwMzraOjUVw6FnDvX756
kzCQa5NrvTw/hLQdCrzV2CoMKrbGOrAy+6EaefNh925h4BtcY5/kzICdJOPA
3C0i4KDRUE7R/yiu7niuvy9M2fOzpyIlpChJEm+nRFJGhaxKoqRFyTcU0lJK
NKRCSlY7URL3RkhWyo6y995bv/fvz/u693XuOc95njPIfVikndl+bhEFciuY
q5X625BmftP2HQoUeNI5Orty9QDal/DqHX8pBV78M7f4NjOCrl/xYfcoUcCD
ccrAb8Uk+nDI6HyGCgWagtIqfBfPomZjass1NQoUDrZNe5H7uIzyHxM7dQqs
GlnMnb0hgnVFk1+rrKGAjuzSiifaYvhQhxdjci0FbhwLLYj4Lo5vfwPfb9oU
cMr13zOlJ4lRolRjxAYKWNPv/Bq6I4W7r9YYHdKjAPO+I/19uTRmuT17sc6A
Ap+tL3uKBQ8Sm008qMKbKfDA6+a5pQNk/1fR+69iCwUmxFesf7a3i3goJvYn
bisFgrYWuHorthP5neWbT5tSQKKjNinIs4UYLnictNmMAlHeYSNb779Di5OP
ytAsKWCzwrO37fQXZHptvVfTLgpYakZpFB3NR95HFv5+a02BmoxPL45ZFaKn
234YBNpSoDSrIPB7czEqVX0Ub+FAgT61pgDlghI0I35YUn4fBf4l0dKOxxcj
lW5Nz34nCsytMR4M+PsdWRXOV2UdpECv4PawijN5KPB5od7NQxRIj7mykDWL
0MvrEU8dj1DAV2uJRcOfV6jG3Vls5TEK8JfW3BrMaSGEtqufmDlBgZfP7YTY
N9qJ1WrT5YWeFCiwzQlg/ugiHCXzNzz0osCWw9/fNHr3ERe8ms4l/EeB0z5W
2peLulDCn1mc4kuBDwdy9MOVhXChMWchPk+Bxj+GDPkhKTzwZq1xUSAF9M4v
3NVyvgoxuBbXqi9SoKRoKep+PY50gtyLW65QQC3x+yad22J4b89l2cFrFJA+
eTh3y5IeIsjqya7ZGxRYwKxPKsjtRAlZmffEwijgEDAhUndlFhUtr6lh3KGA
1YeFh5cskMSDt0b4SyIo8Hq5iV3N3RaCMSWzf9UDCmjtSeybc+9HG5xXPN0Q
RYFy6Ufxu53m0b4iozajxxTI2n8gv5Ss30FaB1R2PaXAjvKS3TvnW4jE6HNH
98WT7y3O9AbRelGxSORr9yQKuI6U3PtmPosGT74f8n5BgeSs9oyHA+KYWVuq
dfE1GY9aonPc1l5Cd3P3f7feUWB84OzhvbVNaN8L4c+PUinwXeX91Zsa4+gi
Y8l84kcKFNVPtb5zF8FJ5/U2pWZQYHLngafhv6RwcfueS1+yKHBuAb4xeqWF
GLI4/a34CwVi195dNWLYiVifQiVqv1Lg1I2qiwJak0hX8blZWz4FpuevGheW
iuD9IXlhQ9/J/1dpCNGeSOFLo43lc8UUOKpw5oHVgg4iae8sS6KMAhffSB4t
MWpGJflse1Y5BSgJzT1r6KNoWGNttGIVif+8d1emkhBmPzBvVK+lQGvZVy2P
veJYb4H70o31FNi28fOLcF8Z7HT08qGtDRQIUHLoiEVH0OWK2OTdzSQeqlsL
PC+0oOf6mb372yhQ270tcmLdCCpNqNY41knme13w/Ud+s2hEduTU2R7Sfw2D
m12XRDHHR+bDpX4KvNI9fMejVRLrNatOhQ1RYKv6owSJXYPEge1GetGjFPjm
pabi1f8RXUl1CkieoMDxb+0zj/nkf4vO5aRNU4CoLt33wHkI/bhyXzhnjgLB
7uLVw4OTaHQgxaRUgAp2dSs+3esWwhy70pDfC6lQ4zd8SeusGNbP6SptF6EC
Qy1zl1+3JHZWE6aNiFPh9eyCuzUXh4krdxWs/0lR4VHSz6gG9U7ixdzGSEkK
FZY7bozwu1SMyg7tqWPTqSBp3T78saMZjf44tXgZi7x/c/ae9ZZ+xN0QemA1
lwoeAWaV7FujiHia/ExPjgol1ydF0r5NIWfJvA4TeSpseM4reYDn0VWvxhXW
ilSIqUkZMA4UwS//zBw/oEQFR4HYcl6OGC4zZr87rkIFCb0tjymtEnjsjeao
jxoVRixijB07pDCPa77+ijoVuhZG7z5bJoOJoCO+t9dQ4XOg5Ktsg0HiYM+l
rBgtKoQMGhRWtnYRwVaxAi/WU+FU4nDDq+oWIulG6taLulTwPRNsNlgmhb/l
FoQ66FMBnXVMWJ4ijNtn6yvXAhWCf5jr8z1GkMi6ITkpQyo8vXTudblsOVI6
LuzSakSFtKLbhRbSsnhLPPdFpgl5Fvx0VfeyKHb5s2r47nbS/4yeqx/Xk/pg
bt5w3JzE23z4fmH6b/TUzCbQaCcVDgeIZV6+OUzkXHb/tsiKChHvMk3+eyGK
m7L8ZcZtqGAauXjl9KsxJDB+27rUjgrSTR5t26cqkIJ6YlSCIxWqowN6n9yW
wQaHPrf476dCxSK675CaCN4X82PFHmcqfDhiS+/+MYT8q1o8NVypQH1TNmVv
FotiZCbTRd1If/++yH5bK4mzjKUEGt2pcGPGnrLs5iyq91fYmn78//FLTMnp
t6HZD1qhYR5UWFlar1q7YIjgD5hUup2mQsDylM+/vEWxrvJeuU3eVNDTL/nw
sX0Y2e/3PMj1ocKrwOmPhc/OIp/7l58P+VEhP77LulhAEkf+eDD03Z8K/z3q
GCu2mULpoq91nl6ggliig1hMWDWqNsgJ8L1EhZ872Fr8OGk8/l9V/q6rVOgf
U3YomppDrLfd0mrXqeAQcXJp8vcWtK5z3mrhTSokhR9aklo3Qlgp0KPqblGh
XXfrfswXxl62yi3vb1Ph2W33V/r8TnQ3bOOKG/eooC9b/KPEYZh4X2Dh6RJJ
hXO93aN6j4TxLwGXdL1HVKgL3ewQXdqJhnXO/mPEkPF1LNyYkjBMUD1vGPfF
UqG2z0Hv8Apy/0qOvZkXR/L5QRVFOq8NWTalVkQnUMHc21/iEk0Wn+R+53sn
k/nK2hcdAfModOcfZ/OXVCiqO/a+QP4ven1tKHn5Gyo8WdD6WniZNC7JFh6a
f0eFhL3xiymfplDvFFenOpXk6y2zDhn6VySlqR7w5iMVCvO6A0YMJbCa++b8
qxkkX3Z+163dP4JMn9pIO2VRoanEXUhKvpdw/+1upfOFCgMx3zt3B4jga7SA
R5SvVLBYKa130bQdJZneae7Mo4JJxfqero0yuCAoUTW7gAq/Xl9c0rR+GnVk
fPZ4UEQFz17eYtGhd0hk5MdHz1KSj0++prV0kfOZWuv8tp/k+d6m4S/dfcjo
4KSRYgUVdq0TO3JNfZRweSR1c7qKCuNm4Q9eic6iS+UKFb9qqZAc9q8jtT4L
xUmu47+oJ/V60WDHpd9iOMdwm/PFBiq4Jm44sNy/BzX77U12aCbxtMlxOBol
gwVTPQfXtlHh6kaNvb8rJ5FC7+X1Up1UaHlVTg+42kHAsof+rd1UWDykvI1v
TPYPx9d5mX1UWPHIa/lI6x/kvYjW/XOQzP+e2+l7T7wlQv+ekekYIfldJ//d
kzpCJDyu1ZwdJ/1Jc7PPGyHnMSf9PdRpsp4xkx++dBLFVUue+C2fo4Lq+ZoM
0/EZ1N8sFLtRgAZnO5vY4lbDSOSZW67lQhos56v8W/ejES12Le50FaFBc/VO
eZ5WO6G9fLW0nzgNzl38+ql0jyw277izJkyKfO+jPnFTUgIfSpqwjpelgeeA
oNfRWCHsf8TBN4NGA77u7d4NJaMoYgWO+cGkQZwuK1mdrMevexS/tnJowDL+
Y9/dSc53L690TPFpcKxpv5nMLRn893i3pKw8DfpfG83IXxPD4+rmq5cp0kBG
Wuuk2MkZJDP4zmqDEg3yt5x4qtfYh5a/Y/qYq9DgfmxkrZl4NiJO+UQfVKNB
5ye+R8GGUcJm7Z/ss+o0+Mh0WX4kXByfGIX2m2toEBSte0ndbhZdSXsmEadF
g8rhNtM1On0oxltMI309DUxd5B26mp+hD+uP7S7RpYGi9NraqGEZXDr5479m
fRqsjf39MjRDFLd/Whs1ATSgV579b+2ZCTTve/+L1BYa/Bn3O/VLrgmx9GZa
l2wl/x9ItfnaOUCoz+0TX29Kg4E3CdYtvySwMcpZtcOMBpOsQOeKV7Nob8Dy
XQcsafCp9bKoaGQX8oLr3t67aZATzWO82dBF3BDsfxhiQ/pveGOvC0UKP8vZ
iWPtaDC17HVN/uZ5lHkxrSXNkQYJ2crxD5u6UcUWrljRfhp0ZKX3aXV3Eb3C
51c2OtOAYZ9svPqCJBb61mg55kqDrbs+5T1Tm0VywVvOSByhgdCJ1xf0v7Qi
rW1JD+SPkfl6m3znff8gsUNCCmmdpMGT2KVUvEgcuxSdbN52igbUnskdXqfG
0bkb5SL7z9BggdVsxP2YEnTXbL2a11kapEomZ5oGyuCXMo8srvnR4HyqdKt+
mxDO/TF/OsafBtv8MtLCZLtRfZhz5PsLNIhZafPqdtcAMbozP7PgEg30h1qd
6R1iWIq+ounPVRo8rYnY6r5/FC2ruCk8cp0G/3XsMhtZ6kXo3RtSFQsl8V+j
fcpyQBJb2VibLwqnwTP/QwKH06fQMfanU5p3adBz78yHuI2/0KUauftb79Mg
5csas/xRaRz1IPCz40MaHHA5ZGpLmUOp9q0NntE0iBYyy1LOrUfFfBOhq7E0
qP63atX6cRncWv9CJSqOtFd2MvWF1TyajZY1e5dAg8hC5yIatwEx9p/2zE8m
8Qh9b6c1KYNXKlTfq3tJg0fHTgvciplDW5p0Mwbf0CB71/EF7/fVIoenMX+F
39PAgWgxjRyRxjl5Oc+kPpD8Nr4Q0OA0jlZ0tbvTP9HAZWOp1FhaPxEuJbmG
l0nGzxvWf6wqjCc1NCYUMJnPtREPvKLK0P7du7OUc0j8NJNKxDgSON/7v4vq
eTQY4l06NC3dg+5lYVm9IhpI9O5a2yU/jmYbWyo3l9Ig9reYlsyGIcJFSCxq
208aqC1JXPC9eg4VKa90tqygQemimruzwkmE5nZLlT3VNFij9Ky7cFYEPzjh
1b/3Nw26lws7H8iuQgK3I1Nd/tCg4fSbsX1CEvhHTSOcaqHBFUFXT49YKaw9
KyTq004j9/Hf/BrZQRQjr1oS0EXqP6uzS7xcBgsbmt250ksDK57Ny+OjI+jY
IU+7mwMkHxWDf/v3jxHl1+7J3x0m7atf978vMoF0X31qezhG1quPqh8Mto8Q
T8v+vHgySQOx+nqfFvMpJD4qeCpphtRLiayC960hwoO9XOfNPA2OElHWiW+n
UY2u6XyaIB1ke27vkYoeJAz2ncjNFKKDX3dgz8+NMyjhwu3rX0XpcEPG/bXw
9UFCOv6DZaEEHTZOF3r5d04jr4LfrJ/SdJiIOvM8wWSIqO+Zr6+m0CFv/9tA
99wpZCi7NO4vnQ6W00m+zJZh4rnm1iNtLDoonj0u9fLbBKLZHNXo5dKBvr/P
OGTPGOHjc2tsWI4OPnk+3cVDo6gx6v3nKXk6pKQr8qKuy+KtX6ovCCylA+/P
683lxkPodcvMVtHldLi/cFn/+Hly/xZVkJFRpcM75x3xgj5d6PyKLRWMlXS4
PPozdI+EJG41c3vI16BDiXbenW27/qAdnjecFDXpQITE9+gpi+H3d98uV11H
B/6JH+5byX7KS6/o1dChw6pbwjF51UL4Qt1kivZGOghe06tYZdpPdM7L+egT
dOhosi0KFZ5CloqbDLZsosPPAvecHEMK/mjkKrx9Cx3ydZvLfbMG0eIj14p2
bqVDqYFNWLGqFL5y41W4rSkdrBtfXk1b9Bf1vfm5Z78ZHeLsS4SbDopiq/Kx
RYcs6fCv4qTujoavxOdxbuux3SQ+5zyqU1bNIEUe8fy0DR1ybjgxrG6ME9f1
nT187egg4bxL5cGfATTkdEX7giMdVG/fNJlhSWLbS89nr+4n8fb7sLvRuRR9
SSzNCXWmw5n+OZVdVUJYuWg4+J4rHUQ+Dr+OtB8mQvtZFlFudGi2XvpWVWUE
jVE3MuOO0uHLUgs7XQMp7Lhuf13yCTqklq+vlksoR7m2F5+89aSD5N97sWbk
vqN2LvHwRy86HFY8PsHZOULcOJG75vp/dBC2/3dNyfE96ndqmnH0pYPOOoHR
FnL/ttw9n6dxng7BKxJ/b/5vAqUY8cMWBNJhUaPK/OwnYczQ0bGvDKJDY+u6
uqsMSey9wnpZ0mU6fKqP0+5fScE1cqf6fYPpkGYJuj11PYSu7K10sxA6KE3+
9+WrVSWKEnwZpBBKh11o+7YX8f1ofqRgx0gYyW+x2dXb1KaQU3sbK/8OHU6c
a0gQHxPGOTULmiIj6HBLTCBlNkMCLyuSf3H0AR1GNHKqVQ7J4itZemeIKDq0
uNB3JjgMEZ1v7Ayoj+mguzLoxnO7BHLe8xZvfUL6dy+07MvCFvTy7p3yD8/o
0BkmpCAiN4xkrr6NvpZIh8iYUF3xsGnk4VNy2PE5ybfjM4f65sh592j3Go1X
dFC+aXn4l5QE1tonOiv49v961Sr/sEAGR1guy69IIf29tTBOMHeMmNy8KSwx
jeS7T69RhnkvYbdun71vOmn/wf6ktwdzUIay3zKzz3RoixJSP7msBcnxIvvl
ER1EjRhrHB4OIn+ptPThL3RYPMycqg+dQI3zP4PyvtLhxV8jF+9N82jzUP+O
yHw6pJtebWseFcHPWiTZR7/T4Vz/8+5qJQksUqXSpF9M4rn+8ju5rdLYrcDo
BeUHHYSyzm2uX0rBhRnOZ1p+0mHrPmTy89IIsfJVgMGHCjoUVSrcot/rIUIf
R4lfq6ZDcrbl6QVGSWgw/FO5w286CHinFL72q0G7LlVFq/8h61ON78Hvd9pR
qvfIYcFG0n6DvbOS6SBiHaFoVjTT4SPbT6CLM4b+c1g1m9BG8v33XVtW8RSq
MTPN9+mkw4H6rle3yXh04XDYjh46nBYYSZSqFMZRmpfs5fvp4H36c9D1LlE8
v+zJsuFBMv7VjjJzHeLYiY36c0fI94Mv9WN/SuIc8br0++N0uHLZOnT9M2m8
bHYiyH2K9M9Ub+imHcmPfoaZ/iwdChU/jGwPpODOxjVsyj86VC6pZNx3GSNM
y82bmgUZULYtz1TGe5h4mXf0RZoQA2wU/bIprgOETHrwmWBRBtRUX7/3eW03
4fE83sBBggFa1UqbvUY+Eb+icsTVpRmwvnHnq7/tT5HWrYZyAQoDfsuaVZ8L
z0MRF2ajy2kMGA5zdau3+IUmT3PdEpgMIJxNOpvX1yL7Q9qaPhzSfsQ1a6Wz
DSjTdvfsdj4DHNftFXwS3IwWb/fIX7yYAU3hP5c96GxFgfo3w4YUGCAjbLv1
3lg7atZ4bp+7lAEBxoOCYb860RbFb8vuL2fAh2HXup9K3Sie0dp/RJUBK/w3
1Ysb9SCBMMsIn5UMEFrm9DVMTwDbS2bpX9NggMPDLs5fWRmcekW1LVKTAdeY
Z+5dO1dMyC6IuJG0jgFZUo2rdDz7kPv5BVrpOgz4/mV6hN9JzlOTJ+q+bWQA
Z4+cjUCVNF7sVRdUTTCgLu3aududPYTPwNYVHZsY0L5w1dE3a7pQhXvqz/Et
DChcVVS87/ccUm9X8BExYYDhteA390SkcPCBmwqs7aR917dm+68MEy31U9+U
zBmAbb5sNW+sR4TtoZPrdjJg4apnKya/TKDI8l8sIysGZNZFr22/IYaHzQ2Q
1R4GzOprPMvfRcFmhS9cXewZYNGwh/VD5wORZMSR9trLgK2rh0MUs3vRguxL
qRedGJA35XRwxfAcctQbcrhzkMSz3XTrIk1J/PHj3oVxhxig+PTvkNaWcYK2
tvB5yhEG2EVenmwf+oyOvdbelXOMAZ1HDCamwgdRvmrc1M+TDFjg9uXp3XX/
0JJ42SdNpxig++3dt1u7JfE5hXMmQ2cYYPuxeP/c4gmi6lHngIAPAx5dtzS/
8eoMsZptfZ9yjgHJ51qU+0N6UMjtbEIhgAEuTGvLzadnULu0ertGEAOCDzb4
uc6LYbj28KbBZTJegvooN0EWPxQSXWcRzADrJ27ntF4OEGMBp+v3hTCghe6j
LipZgyxnGi6eCGVAbINEetSXYfTce4eafzgDvC36AqvN/yGh4fRfN++S/CtM
M7KwlMD7jyv5Rt8n75+nqDSsoeCMzvAlrx4yIPByuvYV2wGC4TJfkBnNgMc+
53xS6BXoRIO7R3EsA6LzN7T6xgyi7/bV7Po4Bjx1VQ6qnp9By6oMcU8CA9SC
5a5sZYth/51vD80kMyD8nveiy1HSuKZYTkbyFQPu3X1k2BU7Tqw1uZbGe8uA
RRfoDVMHCojQr2OOK94z4KwPY7+q2x/USTgL6X5ggHY692rMsyG0OaP0xbZP
DDjP6DD/mTqDotdt3G2XyYCTMYNlM5tF8eTbxGk3TPIr2uKUhJwU3rWS8fRs
DgO+TupeGjpJwS8TA7cF5zFgzoL+Jn1iiBBd2jd4v4ABqNBokdizI8g5xi4y
sYgBHsqMBzelmlEmN9/gYykDpIVP9xz+NIRY9zQ78n8yoO/Aa4W9RtPIk/I4
tKqC5ENWhb7yN2FcHCKp3V7NgN7SRXVnG8TxctGzf8Z+M+Aq4v9JrZfGgUGt
l4T/MkBBIPynfQsF181ZrmQ2MUC5RVvXdt0woe2TVb6slQF+lfGqNgKICBtV
9dPqYICZ9Kqcaq9K1H0yQnFLNwOqnlBiJF50IqOeBYW7+0j8JDxiYlaMoIfr
3M5oDDJgtf1d8zWxrWgwoERBcoQB892r5kUepyKjQs3i9jEG/Ax4cE+gcpB4
yIj8L2eSASVDGhJFjRQ8sG9OMWaGAfBp8L+hWSm8Jdm51GeeAYKyK/8bXSqG
H4x887EWZIKGhEP7+ZNzqF9/ldIaISbknucKau0dQYbBt8ukRJnwj8WqPw3N
KPLXhF+nOBP46wLkmpVTiX65vcq5Ukwo3R98pOv7KGF4OOfXY1kmrJBeoCC/
XhZHvlP296MxwZj43V6aJ477Z26o7mEyYXfji5g1wf+QofFwhSaHCWLR/SFB
20ZRZNieQBk+E3ryHhwKSWxCfb8z1boXMWHh0nf76Nr5xGYlxeo8BfL/lHub
vwdNEPdPXg16spQJCU4CDQ37pHHvp95V55czAS0XibhrJoo3Ce2qtVVlQpR/
/Jp21ykUYf7xktZKJlTtLZXdXtKFeiPlVlM0mJBT9G946e8wtKnlQl3PGtI/
hTW7ik6MERGrOq5802LC7QXu+3dOk/b/26EZt54JBbJxhlKHSfs57/746zLh
csKjzMT7kyhCin3NXp8JFa225xeubEc9Nue0tIEJvzXHtmuO5RLwpKmBasiE
N106dty9U8S9HuOQPiMmRPiMzMvFSuLudS+1v5swQaJq87QZTQAbBFKbn20n
7cnamjwqHkJ3C71vBpozQTjrimYJtRB1M+p1HHcyIVLbvO/S/lHCYP+m1vVW
TLhvqUhbkCeN7yYn3KLvYcKQfMAtExDB3SOSGwfsmPD5YvOFxwdHkQHh2V7o
yARnh/jHhnXl6G5wVXjCfiZsPyDyKOfsCNH1a6N+kDMTlg7635RrlMbEoied
e12ZELNPYvGtPmF857DI3Q1u5H3HUPvO5mHU+e6oAfMoE/p7hh+/rclF+rNl
3YPHmVAim1YQlTlO3DbWjij2YIKry/6HnwYlcWfYo01Jp5kgetXweqbmPNKv
E+i76M2EounQxeevdaPbSoci9/sw4b2t1Zr0jFKi82SR4cZzZDzSg3/ad1Kw
fsbqAVYAE0x8DbX2d4vi20IRD4cvMEHq2trF1D1jqMN8xqj0EhPif+m3b9xW
jPQeOA0lX2WCy9/+2y93TxDhLXlRl68zIVnt9rt7QpK4fZWayYGbTDBsvOB/
on4abTwbNqIXxoRTmfHKZlmNKCxnLIZzhwl1i/9NdmwYIdqlHExH7zHhsB2r
93WJFN6458vYj0gS38pdnSNf51DYE6UnLx4xwfZV6KLD69pQe8/1HVdjSL5U
NWk/SBwiNmoPTjg/YcI3HaMTG82kcVigdRzxjNQPc9vkTt480lrlNyiZyIRy
tQXBQ53VqLY2Vr82mQnHrz4OGFxDxf5X8q8nvGTCxcZlue/WimDFtb3Vp98w
IW3pw0X/9bah/Aaq0qYUJsjJzeD56HHi6I31p2TSmLDzceXe6k1imLJhL677
SOqpyVpLRK4PpbYFSSVnMGFvTPQGl+sjhO3tJDvvLFLfy2S/lEaI4zmiNMHw
C4mH+O8HUbmD6GnPyAjlKxPGzI4OzFQNEcaR3E1/85igLav6+aqRBO7eYhD6
ooDM1zJxi7zwIXRryKXubBETnvGFc25fGyK0Yq6rGJeS8QwcbjihI4FrTN+e
of9kwj2WdtknsSF0bqIyp7GcCRdc9AWdwoeJJc9mZF9XMeEROzjyjp84zrdc
stevlgn1oVb/VS7pR+5zxs9N6pnAiln7cVxkjJB5fmyC2cAEeq/Xzg2y5L5q
c3tLSxMTXnGsrNd6dyDbhenhb1vJemGTXs+tniRm3/z5e76DrFeSHV38cWEc
67hw5fZuJlj3hZ3zFa5HRuKqPpw+JjSt9bDb+ZyCu9PM89sGmDDhtP5mtvcc
CnX2or8fZsKmmCup9CsvkabsQ6fAMSZk+/p3fOXI4KrP+JXZJBMSy3+vUfIa
R75ubdO8GTIfWmqeV/v7CXmmpEnnHMkHw5lEwcUSODd79b00ARYcOZJaTmH0
IrcTNs1BC1kw9NBiXurQJCHFP6dhKcIC4h8+nHhWGL/99uTcInEWcAhN2Y19
ZcjK69v3bkkWUFgforN1ZPGUQh8rXYYFA1dTncpdJ1BMCc3lMpUFW259X8hP
GCA2++q828VgQVecuST/hDhuX75vXp7NApOZhCTek3YUUn5xex+XBcEh5gkr
N1Lx6sDkyAw5Fgxu7wtokZlDFSt/tF2VZ0GhDkgIn88mztaOalorsmBZ+IRL
wiVJvOgKL1BRiQXnqn/nqtj3oRxNKBlQZsEXmad3BP9OEYcaXHlZK1hAlzI+
eqdzHkncCDl8fRUL3uUW+k0SKcQbnXepe1aT76/XRrV9ksRWbVWCSmtZUMlN
yVH6rxdNhs+aD69jwR/lBOak3AwRRShGYR0WnHcyWnxOag5t6tnadWMjC8pW
li160VBKtN8/rm1PsMAsImprpKgEvr7lzkXlTSxgn2hbryjXitSH0stGDVlA
vfuQdfQoBZdH/12UY8yC+RzHwgVOE+isqdDRW9tYcK35c2Kn2gghN6Ga7riD
BebyP9x6PETwlzgL4RUWLGjeoFTt4PwFuVqe2TWxkwXc8slVEiFSWGLu4eNc
KxaohSScLijoQa+Tv/SG72HB7X4nWrwqFW9vWMeOsmfBaZu6Zf5k/+xkvNiU
sJf0v+p3xXmyn102VTj21okFh/XRukMxDUgx8F5ExkEW6L1hO3s9GyZwmkR2
7iEWuOiKRdu0yGDHnoCe0iMsmE7MjrMh97cphTFm7TEWuC66GF0UP4gibNyh
5SQLbAeud2fmZhFrbzS4951iQWN1olXODiouy7a6N3GGBZ7FWitS14nj4xPf
saAPC558SJD9Ej2OJFYZdEueY0HF9iTZR1FFKNE5lcEKYEFGT7tvw+dJYkuk
qoFCEAvktT7qa62WxM0lMUdWXGbBHjOL/eq/p1DAQsZdrWAWKA85LR9/UY3k
NlxDRAgLjE0qJS9MjRMZJ+Y7TUJJfuQGHBD+Kon3PDtN3x3OglTFgkU7zafR
aG2n/t67LJBapzfnm1yFwmX3uR2+z4ILI7rDHjMThLpR+W3PhyxwuiM+9n5U
Ahf5mmT5RbNAQXH0ruPQBHJ7m9VxOZZFzodr/Bqcc5FwuyYtLI4FvPfHKsa+
zRBP+Ul6DxNY0HT/7nWnr2LYYOeiw8+SWbDthpV/069hVH/ldvjrlywo8Voj
6nqmkPDJFM1Mf8MCK63+Kq4OBbOGz7XnpLDgnyu/6nupAH6vPEwpSWPBujCD
rUtb2pDl3sMbq9NZ0Pb6b5FWxijRd7vetekzCzaUtFXLkfvz9YKdYT2IBXkH
N+hTXk4g5fn8jLFsFozbXBU/OXcd5a7Va/uXy4KA1gvHqVUUfODIO1mJAhbU
p4+GJhQK4/mY5bqMIhbgLbtEj1e1oUcVj1wWl5L6IL6uD50aI3QkqLdUfpL6
tmAZFsRL4EqDK580K0i+/VxT9VBiFJ06M9OiV80C5rdvtophvwjZFx4yW3+z
QHss5Lw5ksEvG9t0dv5hQc1Qq/TvDzNoG8vhoEMjiV+J0SOBuK+ofXvZTdcW
Ug+09fM7RKn40gWj9JPtLBAqey3R0iKAl3zMaPbpYoEIO/Wg4IJGhHo1pC/1
kvXClHq9/MM04agYvz50gAX/2U6od94UxVN7eM6Rwyzokf5WvpvRiSJu3rrx
dIwFwyWsV9KrJoi1X4U+vpxkQemNqo+THHFcNunT9GGG9LekbNxQrQ8dVx+Q
zJ5ngeAT4+aFa8YICRcX7SJBNoi+LW+b/SuOEx/UOlUKsaHkYpimvMkA2vLD
PKRBlA0tjUuLBbJGiSah3LQuCTYcMllvsqhbHPvrbmgckWbD5T2X2eJ6/Yjv
8VpinsKGvCVZ+n9Lxoj0+KXrxBhsOMXasTdvhTi2rovcT2OzwUOne81tjW40
TJG5LsdjQ8izJQ8sHCaJ68xz6cNybOCbrBAYrptAirzu9gJ5Njxd739GL26W
yFhsy3ysyIZRGSePMrMRtHNpvuEZJTY4mbf2xxVRcKey1qntKmyQ+qN/bci+
FwWufBq7RI0N4jP9WwTJevB2nf9cyWo2qEfFPcvrlMQmur1qz9ayIcmY5jM3
/AU1Evb2vtpsWGG/8UlmtBg+a1gQbLmBDSco3q2JG8sJWRPtj8v12PB6hsaf
eSGAE3Y8a5sl2MDJ4k8vER8jiJ00RvkmNtyI0O5LCZlCJ+z7PQK2smHJVFhh
uOIQEtnv+NjalA1Xl7oVJCXL4piDhSVqZmxQg2WNZnsbkbabzqygJRumxUOr
XGQlccmxhBU1u8j7M1hHKTSNcPFk2L22ZoPvxTZtHQURPHsm6OolWzZUF45F
RW0cJe76DqbZO7AhfsQo8J7GFFoZsK919T421H1eZkZ/RMW5F4tpogfYsFDw
r6z29l7kGKy76c9BNvwyL3rmHy6NR28knXx/iA1BzLiFBQVfUUg4K+baETb8
qArGq+JEsWLEpeL9x9hwZYXS62KXYSLj4fD0upNkfiJZHoWcabTrsZOq1Ck2
WCft33E+hoq740r3NHuxoe+ZRtS57i4UlKR3Jf0/NjS2Ka/XuCGFea+ep4b6
sqHq1XBYBDeeSHnHaXE5zwY/fcGj9+4J420frlA3BrJBcetI8ev4CaIxY9SA
epENgvt/ee4eGkFnsfOJjstsMHBiemz9IIspuWVRWcFssPumIF9EK0dJBUTR
nRAyv9seC7cuEMNQ8nLqSCgbJDdZI69HI0TNT54KhLMhum33YQnbCeRRFWzD
usuG72HWX5OvUrBo3fil3gg2rN+bXirf/RvFNLi8z3nAhrfxicrDcWJYu/VX
U2QUG4wv/PfnofIIUdoJlJOP2SBjofY2lj+BDvW9JoyesmHAsFrrnyUFzw/J
HefHs4HiP596TKICRYxffzSUyIY3ZUvbLXxEsfrM5Pdvz9lwJukzP9dwnMj7
d2gy+hUb5GgHov85jyBHocrlXm9JfY56P1H1kMGjYobWpu/ZIP1W+Wz+9svE
Del3FxU+sCEgTy5Nc4MAXkaTTxlPZ4OJiI1FufAckcm62Vj8mQ01nAU9cbRO
tJs/IxOH2NA0hj83nSDnV/kj+j7ZbFD29FxllTBEBC2rPmqRywaxogTXjolx
xFM1eqj0jQ32Lz/evoZlccqq9wUz30n+fQ86Ym/6DplqLpn4WUzm57vqmi12
ArhJ+5ZS0g82lN4KluGvpeFTuTvWfP5F8k+1a0V23zRasEtCv7SSDc5Ufc3b
q0eI2w3fTJpq2DD+0uL+vBjJt+OXrUbr2KB72PSk3Mb7RMr0ZifRBjY4ftor
v1hIChsGCxzjNZN82/1tr+rJZuQS53cROtlwSylzYY3cMBpdveHW7h42JA4d
Urywc464hMYfHupnQ5hKG8fKZhoxdqQm+AyxAYL+ZfUdGiPiaz1TboySet3b
+sF+RgBrH9ZAjyfYoPnjQYyRbBWRP9r7PWWazF/h+x8nf4hhm6DnlXlzpH8G
125scEtB7bJuTTUCHIgcGW/6Ny6JvaOV+noWcuCLrGye4sF6JKLWMjkvwoHK
AJvpF0UyOCI9VogmwYE/il23HYs6kbLxPoqSNAfElHNU3V9QcHo5X06HwgEn
oltxQn4ImRyoVd5O58AGI1OV81+puKY/Yu0+FgdWqeV5PFk2htzOWRl4cjnQ
srtFOOrfLDEpTtt+SY4DhOkFv8yQSXTt/g+b+/Ic4F258zV4ZIrgKd10fq7I
gaF5N7tSyxn0PMX0RJYSB8qWez93j5wgdEHMt0yFAyKXWnT+HZ5DhSV5l1vU
OKATce6sd90YYe9wMXxcnQOtHwqDTv6YRz2dEC2uyYEHmKmu9mmUOOc9nyS3
jjyLLxp5FPUPSQllpmrocEDRZ0noN6tRIirc58vmjRxwEI8tdCz7h1bKry+2
JjiwsdD7+Ylro0Tmy9Fqt00cKEmOC3fd+g+Z6aa0+G3hwNLd69oc3caIv99O
DoRuJfGOF5qPXT6PTlivmnliyoGp9HjugvpxYr65WyTNjAPzIwcklZxnUahH
Eq3AkgO7C44zv4hOEYvnXRfX7ebAz1WhYkYtU+hNyNIV/TZkvlh/KB9qZgjg
Nq0TtOdA8qd3p50rxlFZQswmxl4O3LAp/qK0h4adtBzNlJ3I9657JGxlR9Bg
NtdO9yAHPIsOm4fZUHGgRbWL2SHyrMzwuLC7D1H+3PVwOsIBtYO1c4dUKXjN
pGzwlZMcUElwnCpJksY5l0vuPDjFgSNFFkF2J3+gXfSQxy/PcOBMRl2xe4IE
bo41eYHPcqBY6azzJYWvxCl1kY+//DhwL+/+Yz8bUbwg82tOmz/pL0N13nti
iLiz7ULp5AUO5HjMPz1RPI+WVRO/JS9zIHPzeX7Gsyki1WW2bXEwyTcPVyzc
MY62DH8aWhPCASXx49mrK6m4IuC/uS2hHPCpebBXNLQXuUivE7cN50DcV/vM
xVqyeOzhMOPoXQ4Yp/1draFXgSque+ScvM+B5v3ZlUPnxXCqb/9Jr4cciF69
MVpy8xhx1/3YIp9oDqRo65lp248jL/vuwvOxHBhwUX86f4qCrUzdzgbFceC+
L/2NPVGC1uq2K11N4ECgloVy9nFRTFvhUh6SzIG55HjPY2aTxDC3OTDsJQfO
+2l+Gk8aRr/EndTvveGA1NlEGbNPMvjd1J+6Bykkvu5qjme+ZhBhXQ7XYtI4
cNzBTcJMRQB71NZqx6VzYPuco4KT3D/C8vue1sTPpN4i1Bw2LW1Hqz9Vhr9E
HKDP+ucwoiQwJXm3wbtsDsgvndjUaDtCDET+7E3L5YCrC9WcEzSOSoMtHmZ8
40BTbJkiSFHw67MlW3EhqS9nUde2VWFEqNv2sa8lHPi79GVfuKkAPmH7/WlB
GQfcBIYaIs/SsLnJVsuScg5wrJwaWRlNaJVO3tzPKg6EhxT8cewXw1Iqhi+q
ajlg2L51IpA6SfSys23r6jnQFr3y34Jng6hY1ECksYHk98MWYZk4KfxiIvN9
azMHFK6ayrtrNxHXO3QPdLVxoGred2ae7E/u1eky/Z0cWG7tdVw0QRabftPO
HO7hQOGmqS6/Jd+JFR9Tj0z0c6AnTrSgRGsWSSRqsmeHSPyrJX1DBKm4K+Jt
rsAYyS/dP59G/N6igivqp4QnOaBclqItvlAAJ3m/lJeY4cC3H+UEm+RT8KEV
JTLzHOiPmvE/f/EHcrNJ8qULcuHXyVaicr0gNjFersIR4kJI7H/J2rY0rKz9
rFJOlAt0mw6PfRcqkchyxYtLJLjgt+a/+tUiIridGbt6uTQX1O4mn/kTRMP5
wov/rqBwYdt7h/U3dlah+LFHIRp0LhzZcP3Cvm5hfKmNu0GLxQW5jwOiJvY0
7FJ5v12HywWbeb0nVxx+oi15zLv6clyAW5Evh8vJ/pl2Z9NmeS4svn/HaH8V
FQvFUweMFbnw6ceO+4uXZqGWu7eititx4XWQ/KPgzHmUc0na1FKFC2sfJWZn
kfg89QqZsFLjwjXHN1k5GV+IIBfxeDt1LojtPhtj5T6NnK2u7tq3hgtUrvED
9URZvHmLsMBBLS4kxm/cLmb+h1iidfHV4fVc2PTRTjK3aBQJLBN0OKbLBZWc
zv8sH0rhRnqAmKc+F77Ulzo3eo4TXxbOpZ0BLmyIc5yIvteDHo/4HvQ15IK6
5F++UrcY9m+ZpAQYc+HdidK3e2zmiX3l3ujiNi4sidonb321EhFfR48G7+BC
zSPxfDGSn4vfn+LetODC0q3fF2QKU/H808H88F1kPD32aeprfxJ/bp/wirDm
gl2AtU7aqXGUvrNN6bAtF7o+vsgODBDEtymO1esduDDrdW1f85wkPvbjV7DY
Pi4E+vqKruNSsXHoNt1aJ/K+43Cwht0MoWD2pSf5IBeqPlj8rvn3m5iRXB/t
e4gLAlTd5uCcClRV+Mp8+xEuZCarP/9FG0Jvry0TkDvGhUiZN9fXl86i6yaP
3vWe4MLCgBP+R73EsIso7WCWJxcuHHfwu7peBhP5wYxQLy7oWYTvlR6jYu7l
f3n7/uPCfsbTyhqlKWLU0Ps/DV8uXF916cNxoyqidEGfisB5LnyzuHPEsLAS
JWUf/F0WwIV7lyzute8aREGBv0OeBHFB64cwSpWdQY4GO/VPXeaCUOPzc9V0
Uaw9/61/czAXrOwWL1xjK4UpWUQsPYTMV6mv25J8Cu7xS9vZepPMh24LffOy
f0S+7sqFaWFcUO01nDklOUbETj1NvXyHxNu1XHBEJZfwTecesongwqrz09sa
Df4gq//C2MoPuOB5ZFEbkzmE1LVFv0884sKrVcb7LQunkdjYed+CGC7k5bsW
cQ+K4Ob3o2oPnnDBxUqrKpwmibNOHf1z5BkXjOWVFDQzZHHkmuZQ3UQu/Fw3
m9anQs5rg7Yg+ZwLp1eo1GmsnCF2vPkxVPeSC59nOoI5D1qI5SeM416+4YLr
mcUypiJvCIFVWVbnU7hArAxcov7wL/rds1bEPI3kt1U7/NAZRKnPn39cnM6F
iJ+rPztETqJbR5YcGcjgguk+XfeDXgLYXSWS9yWLC7eerGm4VyCGt3TIFId9
4UK6daS88U8pvDjh8vkDX7ng/KOLFepGwZMus+qa+VyYxoembjnS8K+lpxsX
fOdC1IXPgScVZomXzV3h5UVc6FdKm157dZS48sTJ8FkpFyx2yj7STvpFHHCq
HvX6yQVvh6M1aR55SE/ePMGoggsUdpZtZGkLYv3N3cOq5sL6w61fDvQPosGo
jeIdtVx40LC3l9MxgQodUjI+1nPh36mmQtnsefSMp3osuIHkp9vX9rEpEexf
+3iRXTMXRgTWCaqZSGDbSNYP1TYupOTcD2dflcZr99wMnO7gQvJ40Lff1hQs
wxLSLOrmgmJMnpBTGxV3Vvi2POrjQn7BbP+Kf/+InDtDd48NcqFvBh/IFJkm
ona5GeuPcOFisFJc+MpRwpvaMCE9zoWg2dIX97uriZ1l1sl/J0k8s7hDfob3
iZW3iu3fzHDhcdeC5sprFUjE3FAqcJ7kY0awSKdoG2qUysiyFOTB+Bb14unQ
AZRRtPrkEiEevP14RxnXjqK71xMVhkV4cDf1x0HH1il0ctviXzniPHB/Ypjq
XDqPNoe3OpVJ8eCrshChQ5XBjNrnA39kefCc+YlWqT5HdCh4+vfQeLAkzzyC
Ve5PZLitl55i8mBa3itby3wU3Xw790iEywM5ya+bNO+IYafJrysYcjyoWzj8
Tc+BitfC9U9L5HnQq/delvg1SogEW5poKPIA7rhcOmD+F9X+YFXrKfEg58K9
idk9M+gl+4+rqQr5v/iByrlsSRywP250jxoPaoyGX1/KpeFdiUcuuqrzIPeC
e9JFy7+E0oAG7fQaHmzZdXr0rkkHmtQejw3U4oHKjmMp42R+C/0zNULX8yBW
eHdLJ08aR+cHoUe6PLhZnbpQ7ruAgYfMNrNkfR64GcSrf/9aS2y2ka3/ADww
8G97td60EzFjKt1zDXmQbcz5khg3jzrbHk39NOaBwtIx/ei3UvjzKufghm08
qM3fMKXSRsOhZ1TYfTt4MNz+tcvmURNxIKs/ftqCB0GfPw0fUG9GWsJpWmK7
eXC5b9U3dvM0EjXz+8q04UHIjMopsf8k8O+7m3YtteOBSHuij10UFb+qF21a
7ciDZd8viwVtmiACl5WeJPbz4L7+46Zh6le0+9jd+e3OPDhlXuC2y28ELU+1
v2nnyoN6e+1Ckf9E8OSMgtxhNx78qagru90kg4sMO557HeXBgQ5+sJiHgEFM
yKsNQSd4YB735XTliwbCo/x0wS1PHvw+53jCTroJGfJ190R78WCpp1K9f9Ek
Yh0UaH/+Hw8KG/VH+e/FcNfzfK90Xx483vFEfMaOgjOHbyzMP8+DYsOBtBs6
88Qt3d23ywN5YOGn/WTP3hrCOYi7pOkiyY8XsedOU1rQusKGN/1XeEBP4dgs
k51CYrQEYvYaD56J7RnIOyCG6+yOlYjf5EGqeXCjzAJyPnui6cgOI/lSFY0P
2QsYXOia7F52hwdNWl+jPaKaCas12Eczgozv3bEq7fRKtNznshg84EH7geKg
WvYomvqy/b5ZFGk/rPCv1W5BXCxGW+7wmAes0TW1RKYUjrGsSXV7yoN74pOF
esNU7BkZY+gdT+plkcRw+cppYkujy6+LSTyQcAjRvFBTQrBV1A6Ev+CBoJfZ
FT/FVtR9cmgg5jUP9lirp8XUT6Csjx/9X77jQbS+xQTRKYLD/p2XzkjlAXFX
1dIgXhof3Lol6ttHHlgLSS0wXU7D2rck1CozeHBa2uL6ibPThHh12afmLB7Z
DztqVy6rIOoX3zcZ/MKDuV+uotIODejNob3Vc195YOY5EbcqfhQFvV56SPIb
D45y+CWmzwSw1XjXKKeQB/sT3ke4KUhiZeLtxeUlPMjTquybekbBo1YnWQJl
PIhLrnXCVhScc1Q9ufYXyR8rZaNnQ7I4LKhv4/tKHjzaeeeeqYYs3vfgZemN
Gh7kv1Z8ft9aBq98e/TAoToebI9eOLDAQxpP5a8YNfhL6jXAXEMkUArfHU3i
jrTw4Ji0WlmaqwR2lnR7WdxO5lv6zo49JuJYQ1HZIKGLBzYG7+g6TDE8q9P+
M6CXB5rVu/8OV4jgQot4F7sBHvzcrYA/mAviyEMuE5rDZD4MF9GM//xDrueX
XpcaI/1/GPyydGgWCbx48gZP8+C2zmt1zVxyvs922vxgjgfaaXfvrggaQY9q
5CtPCfBBvmrd2qWqg0hbJGZaSYQPw58vc8ndBAkt2nvznxgfRqxMeUi5Ev1c
K6dQK8mHJjGNPMkFH1GMaV1KigwfIk/3yi+7mUscO/DQ6AaVD2WFgeVDk78J
3bN2Na4MPtTeUfS//LuNEL3FOWrA5sPkESuDps8TREV89RyHxwfxDe65a/Rn
iaeZEWHDcnwo1vmbvfAIWY/KrZcWy/NharNJ4bwAHet3Mz7EK/Ihe0bdrqOE
iiUEK0wClPjgfMOW1RtGwTXsO3W2Knw49311Z0GUDE5Q33VCU40PK/y76uYX
SuHTRlRBKXU+HEwIz5SwEcfgWHanbTUfzn63TL0aI4JlTt9ajtfyYY1AIVvH
6B+qv2b+KVKbDwJjGibKD6ZQcqz0jlMb+PDv1m6thrwRtKU0xFPJgA/hoynl
BzUbEK3NVOjfJj6oTNu5XDqagRpmxO/XbOHDsfP71y28+Yt4SfuumrKVDzsi
ONvoWu2Er2pwZogpHxbwnbjRc1OECWy1cDXjg+7i9D3VNgIGrD0izYQlGa/M
R+ODL2i49XieF2c3H95blYS6jVDwu0uXRIet+VB483u8mLMM9n9k+LDIlg8B
6U/LORUSeEfKglXxDnyYHkvdXKspinnfs7H/Pj7EvpJME3hC1u+GwF22B/gQ
2J9hOak0gT6MG7StceGT9cfmr8zCAXRR+t9/kof50O7ae2F3+19kuQxJtB3h
g4JT+MrZJxeIxRvPR6NjfHCz1NVo29FI9O7UWx15kg+WBiXHxSImiU9uMzme
p/jwqkLWaKengMGVgAzr7Wf4kGWQ23XRjoatInw6l50l8WZvWLzUgIIVX+n4
zfvyQWh5D0t/pRQe+DohXXOeDwalm7a5/xTFmb8/xL4L5EN9d2+QW9A8uj50
Zm3IRT5EsI4VzgWOoUT3scM2V/jwQfX5hezjTSi3xStqyTU+jG683X86r4xo
chwt6w3hw2bv/tXJF6aI+crTwumhfDheHe7lSKdjvsXIhovh5P+pyzelh8pi
nYJTJ8zv8iGdHtsoWC+GrTYNP+Xe58MJ54nW0P4Z5JnhWd36gA+/3R6PhKb0
otC1Q5Jvo/gQtok79CL/GXr+0gP8HpN4Vx9YWHB1jPimNOhl/JT8v+/h5Hks
aNAaczKZGs+H0k/36rWPUbAgZ+BPfSKZX/2jjWNfxPHi8BO0pOd8qFK9mS1d
P4s2SvQbn35F8k/EsrNCsA/ZXjzuR7wl87H4VNviyyeIM7O9b8Tfk/8lnuvL
Y04Qt88ca61I4wP3Se7dVe50/Lq/hxObTvr/vHPdHSdZXHT4qNnRz3zAJ0rb
BDpEcWdj9wVtxAevkGH9DstJJGTv/kEwmw8Vtiw+d1MzWlLe1V38ldTXc/X5
lYtrCWLHEfnIfNL+nvVp76XmCYe8zt0Hv5Pvne+vs7pAxWcJt2D1Yj7wbJP1
9TUk8b2PHZlTpXxonl1qKKExj1JWHx7K/ckHjavv/iqF96Ifye1KYRV8uCa2
2uHjRCbRq3jI3qGa1FNXZjBj2zQhFtUWuvw3H7ZLdz3p3E3DSkzXr0P1pL5P
XJU54CeFN4e2TmQ28EF/ra2upaQA3ifqsjK4mQ86zbLpW0g++wW2OO1uI/Eq
SasV9UslIqec7y3u5IN9scfBoaBpIu1U8/eubvKcp7P+J9l/fvUcmE/t40PK
psed5wol8YBLk2bgIMlf3Qb1r2LzSOqv0+HtI3z48S+vVsWlC6nuaXzEGudD
deiRpb78csK4bH9Z0yQfXmsI9Lg/nyectzUIvZrhg8j9n5pB/yg4IGffhrPz
fLD7ETGiSBXHURv/HjcUlIOoxM+H7/dPoPTUvU9lhOQg5Mvk2vCUalS56k9V
rYgciEzZdbjd7iSGExwl48XlwFzFkRFxmI5lFeoNPKTkwP3bgZ7wRGm88oGD
10ZZOfhdlkJsIATwNlpdkghNDjjDO45cTutBh0Ls//xkyIGVc4DTxPVy4qLQ
b2o0Ww7abk14LaIIGMSetzN248mBd8wXTRF3cp4Zr/Fdu0gODMu2zNItRHHt
Sds38/JysOxlWfgC2gga76xu+a4oB8Jbj6YLZoUTNOc9nHtKciD6Ujv7l9Qs
oVFXtcNJRQ7eDY52K1pR8Q4rmwtqanIQnYNLjlSI4SMllWnjq+Rgu8VGpemH
Y+iKsXV39mo52NC+YBnNNwPF4YrFN9fKgUncAfHzj6eJLzpWu2215UB1QjXD
6C4VV+kudXXaIAfJFd46x/aS+6nesLebnhxI/XD1y9CRwQIG2cEeBnJQ7vNQ
OStZErM2hT08u1kO6LIFcv9ruLrjqXyjuL33LnffSCXhR0l578kqUpmhkCJJ
UhJFmYWiSCKrkqRBCEmq98kKEVFG2Xske2X1e/+8n/t5n/Oc7zrn6eXiR8p6
x7KCDIj7k48npKlwoD0GKviNfSR49m3JxL9hDT+8d7X+zn4CT8ovGY1tf3F3
o9qehIMkeH9PjOl8fAYP2Z88k2pGfG9yOcppaRS/f8CN+4UlCYSZgQdMCjvw
rEM7ZV9bk8DoWZKUyJUCvNSMb9O7IyTwM0wQEVb8gbVYtGiX2JNggi+seUVw
CBuzyjCpdiRB6qnUdlmnJYzDxtuhwYkEXRJ/LCzvsLFkj+if/+lCAqkxi8c+
npJI2U4ypOc0CXTCd/09VCCOdB16Y0fcSVC91mc43C+KrB1fP506R4Ik28tO
b/YLIfcTQW//XiDBOU22T0IP+FCI86Fqdh8SXCGzMfkQG7rvQmnj9yWB4IHP
Thf7/uJZrn/GxK+SwNhLr0iCMo2Xun1YWxdIgtAHJ6dOhPXjre6RYowQEhR+
UolR/FOC//E4wtgcSoIDj4K3CpxuwTg8N2mo3yDBfyTZ28XO85ic16KBdiQJ
XootiUY2rGEq3pXWulEkSDce+Oj3ThLpXYo/bRxDgmSh0dEnMeLIxvfkFfN7
JMDYgu3HkQjyuKJx+8h9EnB+ov8SNxdA1/05H51IIkEd36bvbzLZUWJgY67b
AxKMyp/qOb15Cc8Oflx6IZUE5uJtjtrfJ/Hya+d/+D0hAX2Ikiv/ogP/Fcoa
DMkgwbH8B0ffbC3BJsJFFiNeEPrRs478njSEcUV08MdmkSDI8+7Yu85VbP2t
LPnkHBJc7tosGpUviVSjrmx9kkeC0z9fqhqoiCODO8aszDckWBpSKdA3EkZH
7q4zyy8iwSRkaj1m8KHz94ZPvH9P9Le8azzj1ioeGv/2YhlOAl0Xt23KE9N4
UkJYWE0JwXdhsNesXzeem2SV8L2c8GdrtGjux3KsImXDy7ZKEtzpPE3uVP6N
/Xo4877vCwnenPHCCgPZWJOppV9/fyUByzoliCNfAnE/iema+UYCkkP/9ukP
omj9U8ep5e8kCOnKsNL4x49Un23j5Gohwa4DgsldQmzI4MWalNAvEsTeLTP1
cJ7Fj2R+VZTqIEHb/v3bhP504+dfpWiRuknA3seM1rGpxcJyzhhv6CP6sVFY
6ZxawJJfa9spD5Lgi/hlrz4pDlZuPr+HxgiRH8Ne0iM54ujzm9bA3WOEfwNc
9fiYwqj97bMY/QkS9FirXDT/zoOm3vk8MZkmgTplx7L8g0Wc54PBG8s5Epyx
fngx0XkIJ+FSlXaLJAhgTMOlvjeYcnR7u+oy8X/W/d97f7KzdjumT3OtkUC5
z97jWbcQMlFz5/vJRgZjNV7hQPUF3I5Dg/KKkwxSN5Yavlh+wdy/L/8XzEOG
wGq71SkRTtbV9DIjK34y9J59ciDeXxDd8o48tkmIDDNbhjuej87gDwwtvFdF
yBDZ+Wry90Qbli0rH9kgToYV5/bFf6clET7cm/pUigy004pDc3v4Ud27l4W+
smToV3o+SZUZxzsjLtQeWE+G1T9P4zQLhrHxo9q9dDIZlMbTzS4vi6M1ZY7F
OSoZDE4N3iPxcSCRtWrhLwwy2NdpoJ+53TilPob5UIEMaj/ZLirlL2MqqbY7
LyiRIY31liePIoYwT/ohwy1kSMkKfDqhuYIf1B1xXq9CBp/4hI021gdxB8nX
fuOqZDh78tPSNl0Olkf/5Tul/5FhDf3np/pSEAW8gYz47WT4MC6arBs7jUeF
8X1w20kGr07qieM7+rFH1t8asN1k0GsuvWVnLoFylRKGJFhkIO3exD0uyYE+
/T22OriHDCYmDT51L9vxb182Sr7XJ4O8zV7hyt1rWHfyhFL0XjIUuzMitSJE
0KT7W8zJmAzbKs53eN9ewNmwQMsdB8igm37x157HLZiY6F43QVMyTEwzDp/U
kkS0bpGgLnMyqDLmhhISeZHq6+a4fCsy0P1+3C7R6cUh5GFmuA0ZnpOSHQQE
VjFTC5eSo0fJoMKCJzNNIshxg0rLNgcyrG/csbjz4AJ+fm5ujPM4GVqX63PS
XrdhQZ8/crQ6Ef1fkVvf1CCB7twPlctyIcP1zlX9Lwc50GPXAypBp8ngNn2r
YbawBc/bKa1v6U7wPR4+ZXSDjVUq0GGrdI4MXWeRLkeMEGpsSz+34kkGrtxH
SgETU3hvlnvot4tk6PbeUFi2ZxSb9tdITr9EhkeP9H5NKIgjjkMruZf9CD1Z
lTZwca3iErTyzyb+ZFjcPMo3e7gMY0xFttOCyBDFzqX/qVQSqZdaTM+GkMG8
4rLY33xepBsrz1cdSgZe5wTZtJsduLlzH/nBDTJIZv3pn3NmY53QzPzPM5IM
wk8quM8ZC6ELPF5GBlFkMLvdvn1NbRIPadE+ti6GDIkO7MK39ixid59zeP+J
JUO8ZuDJ/O1iKM33S0RJPBmilfvKJTUW8Tzju6lxiWT46Hv5+39furFS+SOF
p1PI8LgtMvyKKLFPjdFrdR6RoU3O/9Bt7X9478eRHvE0MvB/vf1B+f17bDrq
9cJAOqGfX37zB19KIg5HX+HiZ2T4fTFQ2jyDA0mo7WFGvSRD+Z+ScyvYN5zJ
wb/zxCsy7EsK15+p52Ap29GUvXLJ4BE3u77eWQxpFO6gXs8n8AuCG5cu8CId
sUMScYVkONcTkgqVM7ihmwt3xjvCH50hV082PMMPlvsvFn4gg29P502xJ0uY
NSXudyUi/n/3Yoc3vyRyvJzV2VpKhntq182vHxdCro1lDSMVZMAevEyn863i
nspt5UtVZLDRyVE0re7F/cKm3wrWEnhfI4XcKe/HQrr5M0n1ZAj7Fes9bsTJ
itSmP9zaSIaf2QqzIq2i6N49rRisiQwXd0u9f5jOjlLGD10/1Er4xTjbaavE
OP5036lLjm1koJjs3y36ognLTgtw8+wkA8/xoq2869lZb1fi7EN6yOD4ipcS
2y+GPh1+ZRrbT4aqjd+ndzrxoqrccr30ITIo0OitMs+n8AaB9u1vRsmw86Xd
4IWvNdgv55lNn/+QQWLGUE7nLBurFxcgt0ySQW5PPft5sjj6LccQG54hQ13o
e4F1Abxo9sJOzr/zZGj3F+E4rjGFr9SazvMvkeEgRf7xGfFGjHuj68j6VTL4
vV3pldjLzhIJDmzfwkYB2dzWwyF3xZBMW3z9bk4KTGhZ+vIusyOqZnbpAR4K
CIWnpFxP+o0rRVe8ceCngI3Kw4EkRg+mOtL+/JwQBQ7YCZa9yuJk7dSbTQ4S
pUBZq9hR9WgRpPtAMDpGggIrB6UtqIpruPECIyRNmgJS08/claw6cAszbe98
OQoUi+qdbu5YwOwyzVzL5SlwTLe3JIFPEjlznz7aRKGAhISrQrO3ADp7LOjg
IJ0CW0m8a7tM53Cfd/f3LGyggPtGUnUNowQLkMzR4FOigHnYv5AhfnZW+NnP
G9dtoYDvRnW+DSfF0J3KjvWbVSiwV+/ZLcpnNpRAnxPepUaBOKnnF+KWevHH
V4TYTTQoEOHJU9Do+Ad72cSctdtBgTNbk6vs5SVR3rZdQ2e1KbCT7VvA8Ao/
en/T/FeADgU2i7mp/to5Q7xvT3+NBgp0lL0yqKtrwr7qBH9K1SO+VwvKebid
k9V8PyH/tSEFQkuHVhVVRFDnVE5GqREF5gqLt30gL+ND+ysTv5tQIP3mDfKG
ThyffNp5q/8QBcT6TE/03/yHLf6bC5wzp0Bm4aUxo3fE+/SIsBfPYYIPxzwF
23tsSKBgg4usLYHHYR8RNNKBS4jstlWyo8C9VsU6v5glTN7VwmTnMQqcLrR9
+KlHHG0odWMZn6DAcWNWWA7hZ2VSiPrRkxTo7EMeakaDuKZPooK7KwX6D2H0
ZM9xDPuWK+d/hgLD8mxCT+5LIMPNVYJRHhQYp/pkWHXyokPXu9YeelJAc+dP
09yXI7j5q4m5Kxcp4GOgW9N+lJ11uPnfmM0lCpjmaO76I8GPbP+J9mv6UaB1
qWJL3Kky3E6J1ibhT4FLPh3zpe8Jf5upNk4EUmConPvq2vwa7uQH1bUhFPho
cDCTutiDuTwx/fQilALzloYaWk1iyK3W8W3YDQrUGfDf+TA3jZ+dO5/tFEmB
ptiMLZyRq9h5SvBTiKLArPZqRLa9ILq4NyaFHEPgwSiq8ddpxS+dfxy7FEuB
O6RO3aZAKeSX+DqiJZ4CqeTT+8pvsKGA0pLggkQK2B8dyXGx7MKCfzdcjkkh
+Nh633nTrBi6LtV7zuMRBWDjO+fRkGn8hs60y/40CgT8rTH72LaGRbpwOCg9
pQCWyX5P4bgAioqWsOJ+ToFynndXfm+uxu8WMUx6X1JAfrZ9e0GyJIrrUddD
ryhwogDO1cau4AkCetopuRTw4Luuvi5kFEv5z0LNN58C1tXxkZQeEfTIzknp
cCHRv7l/XvCOITwt1Iv63zsKbLjp5DZ7gpOVkX1NRuwDBa4Gfjlhz8uBXrTE
Cv/BKVDo0yRUZPITy2JL5/pSQny/9ABZSIuj3E0FyxnlFPiq8/PhzugpPN+8
fPpaJQVquWukBzLZWIVXfow4fiH8UsixpzSBDxWn93frfKXAuwyac50KwvCv
sy3rv1EgLDVGRFVcApXMc9UvNFLAuSwigWdpFi+nSn/+0USB+6BWkxG5hlXt
U/j4upUCOcKSESe+86MaT82CqDYKGHfbZ6+N7sbqkgwyz3QS+pHyMjW6QMyv
Mqu0fT0UWNyxNfd53xzeNHYyUaGfAuf+ix3tVlrDWqV97nAMUWCbhZbXgTp+
1I6FhXeNUCAkTyH3UFU61nUqPuDDGAW2v5BnX/xPAvXeyfBOnKBA0Qk+FXfT
WXzwXaG7zzSRb1saLx3dxMYa6f3sZDFHAf5Xc4eOXONDY4ItR1QXiXp3lS9J
VNZhkxpDZsLLFPDuuZ15/IA4mrVf2De6SgHynsz7S/9N4gthvFDJRoWUcd1e
vxAO1lKO7I50Tir07dnsYNDHjtZaN6oE81BB4GjY2AbxPoydQ0vBgZ8Kh/7G
qHomiiKuLftIu4SoYOZ7krJNoA/ns7SRlBOlghqP6ExWkBQS9HcVmBOnQvzd
2N0+/63gIhmX2RulqHC1s/0pq/kvJlF/YzFblgpl1aamSaaCSHoxYSJyPRUu
7H/zmVV2H5ejvxh0JVPhlH7m5VKyBCIZv+swoFFBrn/Co1ZyGqd6Vf9gMKnw
IcpeYEifg8VI+VnzT4EK9AzsTdczdqRYMVLarkSF4u1vMkqTB7HLpsVHM7dQ
4efDcofGq0Kopi1i1leFCvONKbn/0gux89NbFGU1qFAiFX4oidaNv6d63DRj
UWF8rUdjw9JfXCQTY9B0qXCRLuYumMTGctwu+n5cnwrnscyaKQ12lF/SZfFx
LxU2SjeYF/D/xXgO5I5FGlNBuawzbsyIH9m0BoUeOUAFY1LCvvPyvVimkxll
kykV9nafneEjCyNTv+lDn62o8Fwv16uV2E+ecJcN37OhgmC469K3niZ8/k5s
sNNRKnBdnT8cKi+B9pGc16s7UEGLl/rsif4wnvxMI5/tOBVenE3/JIsk0bg6
t0m9ExUONKXjQ4HTOOBN/Q9cqJAss67s8SFpFGuU4e9+mgpbDSfVj/gv4oM/
fGR2uVPhbEn56yu7OVhajntz+M9RIVz5cb+D1Boe+Vt2X6snFR6XiFPXi/7D
On2GuzMuUsFEagzan7IjVY53vt6XqDDF5f/0M9cSdu32TQl9PyoEfrSDUxQ+
1Cx3JFPCnwr3gw41lYSPYkrpm/V7Agm+yicLpJwE0JVty+05IVRgW6mh+Sr3
YnXFNd4BoVQQH4eqUTchRDNMETlwgwpjutncCx4/sM92OjB6mwqTmT7xot7v
MLlh4Z9Fdwg+o/LFTyyKojNenZ7hsVT4o9fwJP1tES4WEfhkQyIVLEuP5SVD
A+4kbbp7JpkKip8yPaZcxVFhKq2p5CEVcn5a8Fe1/cL5lKfO3nlMBdk6ej42
L46Ovi3hOZZOhSCRJB21oB48W/fuo63PqHCybKewjqcEYqs7obXygui3i8OP
0tCPW9j+1/Aliwr8vzvVmuslUEY/p1tiDhW4N+sY7fUYwhfP/eBwzSP0LU1i
SpIl0f7l9OTtb6igua3gZpzZCP4wzFuDu4gKM090B0+YSKJJccOv34upUCki
aX3tyiiu90DGJe0jcV5WUu+xk5IoXmlo7fwnKuj3VlzS/jiKD+e/vc8qo8KE
5JWCda6SaBfrhqrIZypYp+D7vnqP4lFfbKrbq6hQw77l5JK5JOq22nQis4YK
ZxwOpTw5MIL/1/N3ybeOCktlArE3lSRRmPuX2H0NVBhBvg8jLg7hrQtJyrI/
qDA30nj+fLcE2nLtTMVAMxXsC7RvuPT34wEiux0KflLh9OOzo4xrEuhbotBC
SDsVnPXDq75d7MHls5XPRnVRoYjf8GbwDm6WS6lJX2IvFVYekCRlY9lRXrO7
7dMBKty8ecuKbNuNrY7eqs8dpsLuM3uqWi3E0b5/WQYffhP4PmfPkU2bwu9J
fn1fOU6Ffes/+ikQ+27Xxj9q36eo4JBEir19kx9t3i38vHOWCrs0fAb1NHMx
H9OtlNEFKlzbWtetwy2JSpwP3JtbosL+Ua5k+/cLuJDvWQH2NSqcsx0wsMlZ
wbI+G0IYGw2uCV3bL7eeeK99O7wsyEGDh4yd9w8drMUXfrkUxnDSwHHP4oUi
ASlEGvDxlOWmAZdSVP9znWVcdyJM+QEPDfBSmQi2T1OY69/4IQYfDVwukD90
GQmj25zP0p7z0+BjldzpYy5NeKtspVyBEA28NS2Xyewr+Bq95ftOERr4tXJE
3Lo1hW1QHopCojSwuHyPVKQkjIy3LxgZiNNgXl55PXtpA34OeLlrJGhwX5xh
8lhECt0zlv1kKkWDoE8LXGSpJbzYcuOVZmkaZLbphpI1VrBuhx3b7WRp0KZg
NDX0WhDxnN471SNHA7lbAS8z1TNxZS/rrFPraVCTN81WLS6JzPxPnfojTwN/
ctte9wBi/w2/xPAi0+A/dfJw+ls2VkpMeMcihQYvQzdXrvzkQ6XJ9xMCaDQw
VTCf+i+oCRt6+syCi0GD5YS1XPPj4kgo961IBJMGpU7/3rFcxnD14spqUQUa
+I4sSDzO4WLZlLdcj1Okwc9bv64tZBH7T90QS16JBmdfGLnWl45h6a0LS6mb
aBAmJZCQLSWCqnt5CxW30IDiRRIZ9f2Gj4/JemYp06Bb5Y7T1VRJJLWwUVld
hQbQss2UfnAe12bXGnq7jQZfae+7boiysxwF96XpqNGgQu7D2zo+PhQmbWNf
pk6D786qXX/Ze7BMqquckQZxXpaQl7S1GPq26fL3Ok0alFzN2F0m14PP/3cj
ynIHDTxnD1r1RRN6wBKMfmkR58V8P3Fc/S++Z99zLkdtGuT65R5uWv6HuZgX
oYFdNChiHxsgl/KhW3ZVfmd0aHDQUEVaIaULy3Np1ZzCaDD4ymIxy0YMtZ4f
nvQBGpxWvtOqOtqJM0P5ToXo0eCPimah7N95fF+0HIPPgAZe3DOC5++yszwS
lTpuGxL4bJqeSGvnQPeeaCVI7qPBivN8he74MFb8ap9FohENzhnH7TpFE0Hd
b21EqPtpcOVOpP+RxmKcu9S1Ot2EBgUDr+K+R0ugzbWXr28+SCP2D62grM5x
3LT5Biv3EA2ku73ZH33iZs3sjVuRNyP8ETjLNzQ8ice/e/wu3JwG5+dJwrv2
SqKdW7J9Zixo4BSNDzbnteDtKcX/HbOiQaoi5cjV62IoUKRy8sthGmzf0RMr
UN+EMYK+v9puQ/hppOD1bT1BVDHV5ZZmS4O9/yQ7J6iEn5zGNoocJfzk7lgk
bM6OBJsW+33taDBkKaU6/YiDlW3InTZgT4MW497HzS7z+OwmCumjI8HHSjl5
/a0+/H7y5p9KJ2ign09RY5mKI23hHfH3nAi9intdPT5ZjXUE6FmwnaTB+gDe
J9f4hVDQ5CExdxca9BcczE59PokxT9h9bTlFA5/Z7HL7Xezo83fXCL3ThJ5V
/O7Xq3OyTht4781xI/Shu6UoL3kWF3obzCXvToN1ehZ9Jd2SKEcpqiTsLHG/
wIAu8Q0/cfOkpIBpDwK/iteWb/eIoTnBZ7scztPg1XZVaO7sxhL88xerPQk+
UPGGSgo/2jWB3mh60WCDertA/xViPjvWXnh8kQZ6leKV1vNLeHBj6zZhHxp8
SwwrptlIow36A2OXL9HggOJfkZvPB/HKN1Mv+i/TYMcPka8qLuLIbeOai6kf
DSauCcxxH2zEhBIFNny4QoOT+ZNDp94JoBwB2Z6N/jS4YSsg+2ptBTO/ynwY
G0D40S+7dXFpBZ/9s+3ov0AaCCu87xl4I43uH9stdyaYBjqpz7CbysO4dsO+
puYQGmCtimecvcRRh67VXd3rNGhQutjzldqEBRUcP5QdSoMI9DjeUU0AMRU9
hNaH06BXuXOD3cwa9vm+X3XoDSJfEuRHun2X8NP84WFTN2lw/ebpU+8WpZDQ
lVg9+0gaND3tFmG97MZzxh6xVd+iwd/ATzIbHMWQuUPWR40oGtjuVz1Ai+jH
5uqL/FKjCb18uhLFZs+JEvZU7BCKIfJcmj518gkHa1d+w+ylu4Qegzkxm+QZ
vHND5+u+WBo0/ndYaydVEgXHj3ociqPBkeDo8ydHg/ENfAtb3scT+eIComLO
QqjSl3NEMYEGQj2Cwpb1y5jbb9GMu4k0yGuY9Q6sXsGF7UlOa0mEPwt/isqb
SKPcOiWaWwoNrFy9DluWdOMWoNnR9IDQ/+MG0t+NYmj+9Z6kPY+IeSEcxDm7
OIwlMg9av0ol6t82+53Xyo52xx2RWpdGg9uB9hFSDVysLp5TDdef0MCmV8xj
MXcMD7nsFTWZToPjwTfvvr8njhRGA/fbZdBAg8Q63nK2A6s6eouv6hkNeH/6
jjPV+NCZrwkV/70g5st/m8d8SjlYIqynIY9e0iB2+UfoHulpfKu3bfamLBr8
kD5vsbVbGplkCv/Kf0WD1rbDmUv0BTxS1ketKpeYPzrs97JeLuMvD2y2N88j
/OewmnkmhoP15VrnjfZ8GsgEmCDvX/9wvknD7slCGtB7D1yWrGNHGxWXBa8U
0UCt7dDu8pxVzNAuZwd3McFfXm1GoS8ncrnr5BT9ngbcqa+lRyKmsdAq2eh1
H2kwM5t0KnOFD6Wv1RQ/wYm88H0mPfhsAivXCBrc+onwa+5E4GttAdTnpiFR
VELouVCA5ib1G+N4PKyjW0aDruvClQ7E+4TeknK6tpwG8eb1AWyWQxgIm8Ud
/kwDHlrhTwZTCDnqcZd0V9LAcnfdbYGz/Vig77sxt2oir7mYpo1fhdDDnLNy
c1+IfipNg5RsejF8gK4fWEuDYcUHHZE7hFGHfPM5/joaUG2uVnyU78FWzCKS
Y+tp0GxSEeztK4zkb2CV5Abi+0Nr/ddedGPa+PT0s0YaVC1s33wxVBgdmc2g
qP8g/LyWHpfc3o35bj5q/KGJuC8rZ3u0uTBKcBT1MWyhwaaNW9jYBHuxoviy
x99aaSCCe0aHzwuhltpLX4/8IvRQU+C+wNePzXMo/+1vI/Sd8NK49agQkt7Z
veFcB3GfmJuv9fmGMI1z90z/dtJAM9xdY2u0ILJ8uu/qtW6C/62fF0efjGJe
bSvPhHtp4LbOa0bttgC6K/76+/0+GvQJ7lJ+xzOB5e09+Y8+QNT799Hjii0/
avBftyVrkNDDDkUrA7VpbDL/6+Htw4SeWeVnN8/yItHR4JBPIzTYuuS+bp3B
KqZC255t/JsGSc9vOq+z40AHD4/+/DFGAw9l76S6Y2yss7cech8bJ/LU+4wW
CmVDt0rN1UYmaCB1TjzhsQkHK2uRx95rigaR28x3H1pZwUedzxWEz9LgoqVI
7mDEIs6fzOwWn6dByHxUyqlmHpZSQ4tgygKBb4hpo87DGfyUDjjlLhH5aqnF
bdA4hod5zUZprxB4yOZa7+mQRBkvnheXr9JgVwe7cCerB++XFpf4yUaH90Xr
vBx9ynFOkwodJw46mElZV098FUOMEN/TfzjpIDBcX36nuh7TLdoad4mbDmmO
hkEj+0XQ8fGeT+y8dJjsMZ1Kmx/AgjbEj0Xy0aHh9nffOVwApR4xlpMRoMPy
i8WE9XumMXRnTS9VkA6WFi9HuRc4UOfnvHObhekgKPqeYsHPzlJQ2ev+SoQO
izNdGzO/LuHucW2uqmJ0uC4rsCzYJ43yV86dzBeng9zdyd8fRYbxJSeuE9sl
6cAxPPz90UYJtKcmweGdFB1+NPGYXt1Ujd1Q33p0twwduBjteS2PhVBdYok1
kqVDqzQMl+HTmDT7YUvddXRQHa2z3V3KhuxcR00r1tNhZq26XdKRm5VWH3Bg
H4kOVCdx9fLzU/jIdknjGjId9hhd3PDMVhKpPnxmeJBKh+kaK48B80z8Evdu
vQYaHT733u7/ckwE4e7fWJYMOnzlqr3XvnES4/7hvLuFSQf2SVcPZSI/THb9
1TqiQIcKCxODonIuVmzabc0ORTpQxOVeTwhM47/4GeqOSnQoNy9b10m8p+ie
hSp9mwj8S62TPIw9cddW4y0uW+gwvLkkZfKdMMohXhgjykT/W56tq9o+jc1n
eG1wV6HDt6Lh4hO+bEhHhI8+sY0OesKTreN+PKzr3inkC2p08AuR5XvKM4bX
tKuun1Mn/jefQ+swCSShXyFzWYMOTi8UHE8dbMJsM20llzXpEP57uncgl+BX
Ylw0YAcdtnxdeat6h4015BsixL6TDrfo3b8uhf7FVXpk+K9r00Hj5o7ps5zS
6OK+TG7e3XQ4qMjRm774A3+fw+KI0KEDX3GSanGJKOKQ/bEmxKKDkHidk6TQ
BLYvwHU5Ggh+Z1nDvfbsKHpgZUFClw5ZfDvdXMx5WM0mMbNxenR4bbjm4N8y
ipMLFKbkDOiwdvmhwtsWceQsX/wn2ZDQ44s9Ri4l3VhmyMFRyj46lE4iw1Nl
fGh6pHfwsRHRr8tB5+PbOVk7zS71bdhPB5Kytoaf1gweVCTY/cyE0Ofz/dXL
qpKokpravvkgHXzVtb3Gx2owkXCNn68O0aHuMMfnh9MCyGq8qknVjA5jUX5a
EwbsrBQr+8Z8czosLTn7GubN430fpuq2W9KBM8Jnrm5WEm3eEFbzzooOZS+d
XR445GKekeurdlvTYTf5pittWRAVTWeXIxs6WCU4eX++wcb6Z6tXonuE8Fvt
EcOM0gXcsKTlY8VROvj8eQHZilLotpJ78T57OgyWhDspUzKxH9Fsb2sc6PAo
bUTuQacgWr9wL/+gIx0UZLkGLSfZWMcdNuU2HKeDMPsliYbb8/jzio9Zlk50
KJ7725P8ThKNK5u/aHGmw3jW1W1zpGpM897g0yMudDA815L4IEwAXV32S+s4
RYePx50WJWM5WGUnRB85nqZD4I0zvt8Hp3GBL0+S+9zo8Gz7kk5aoQQyU9NK
cHEnfit55fLwdmEJCbX3Rs7SwVUs/NcZQS5kd8o+1vwcHe5tkRywJUkj2vbx
mPfn6eBvOTC6ZV0/1s8VeGfDBTqU2CVJRW1bwl98F42+7UX4+XUIj0OsOPJI
S709f5EOh9XMn4qpsbHUPdVuHfOhw/OI1X/z9CF8nlUaUXWJDm84Ow5pZAmi
YhGLm2q+dKjxTPvvbgsvK6CjLzzJj+Dbi7eep4zIu6yLYZxXCT1FOzed+vEP
57nCHeruT4ewhfhC4V8SqMYo/lpTAB1kgn6B2fpZ7I7cxhAsiA5aW1Q1Drwb
xy2H3gY9C6bD3GZ/1tpRYSRXuC9Q7BqB3+nND7UieFjt13/6+16nQ1DRqx+B
8R+wVAu3q72hdBiBzet8ctmQM2PZb384HRr/5nrXyksipalI34IbRJ7tmr96
Bp/B/iDSZXIEHSRiDkXpu47ja0vHLpREE3kz8+RsN9s/vLR68vzmGDrMH2k2
1DgtgcISgs/F3iXwtPlbNmD9DzM+JeGxEkvw/fffmKb+IC66/Yn7yTg6mLqt
qGwoFkA/uDTO1MUT/DRzLM3OS6OE7+WndyTQ4Yb1gXF27j7MLs3KNTWRDqsW
GdYf0hdxmuegC38ygY/HcIJGnhjqZ106eSGFDubB+LiNOyfruQifc9sDOhx4
vqxgRa3C3TsSTug/osN5d7s3BUEcSC1r0/FXqXRA600Xx3Ik0bxf8TGZNCJP
XqVKjdrPYMVG+x0Cn9Ahtr3dEX0ZwwPk2u2G0+lQNH0dOzEviHSH3I+aZRD4
KDDfxDrLIJ7CVdviZ3RQTFOZyt/Ui325HmXDfEEHLJL8W/jMIh5lQbW+9ZLA
Oz20pdRNDFkwcq3mMom8/7V9X3k0F0tuCiwdXtHh9t6ncveKLLF21GBemU0H
9yPaW4WS2FBq1Akz1Vwif/M0uDbekkDO9jOHEl/TYZSVfc80hI2lpHz9IEc+
HToXedr27+rCx5akDpwpoIOulpxriTUfyq1+uv/HGzpINaCRGgcp5J2w3Vjn
LR2Uvfn9dphNY9qnKvdlFNEhN3+ildY6hq9p2uwVLaZD0+P12uiSICrlGjG4
/J7IT5Nlc9MOaRT23Ve/5wMxL6/I3DK6OoIZpwnoGeN0WLchtT02bQYX8Uze
k48I/OdUYXxCGDWylIFUQof/FItUmdp8rPsiH7HQUuL+N7Bz/952Y3YdB3TG
y+iQ4f9h5iBawGlZnbusK+gAn14bzNWLon6/c9qfPtPBJcHgonUSD+u5EdvO
TVV0SMzQsq71bcKG27UycqvpcMqtsHF3IyfadN5TUquGmF8mqvps2/hYbpwv
g1AtHQZIJe9P1zTgL+N7/xjW0WEXj35wXpwQGt0kf7Sung55j61FqJGcrC0f
LaqsGuigLW8uE1U7irub3tLsaKRD6F/Z3K1+YiirrzzN+Qcd7h+zHwjNWcPG
fFZFx5oI/ZSby/Pfn8O3Cmz392qhw8bDdhJslyWQxwOP0aVW4vvN7l9Cvcex
bNVn1iG/6PA24dXrFu5VfLysq5y/ndiH2LKfPmVJoW3WcuoxHXSwfZpSHzbQ
jZ0fNX0k10XkP2t3gCRiR7n+N4VSuwn+ajUWL9VLo0mxUt+NvXT4s+pZOyRV
jqmlLw1m99FBXbd+Y0s0H7qw4z/L7QN08NLb/WLkDB8r78uZko+DxO8zancz
4srxaft0FYNhwo9b3doa2AXRf1PtybUjdGDwjA2UbeBhXbwuzW/5mw4LyOiR
EmrDC2QP+rSNEX7QwNZ95xFGsy/D+k6ME/mYbxOftY+LpYkh09EJOhwZ1Mz4
NNiP+zQsfPScIuax7SHZ1VQRVOisuuXvNLH/xPHqBzVxsBYWXBOCZgn9Cq+b
1ZYexbUiH3PzzRP1vXOsm7pE0WXKrwvRC3SoV58W+VjLznr3WqJb5i8xX48/
amD/9gdf0t9/4OEScf8SsYhLlmJIu/VascIKcb8beDWmzM66cubDxlerxH6o
0n8ltmAC/7A2e0/jH6FX5Xy+tetiaCVmK8cHNga8PfO0TZ6dnaWj4HJOj4MB
ed0Cb4/IT+IBRQ/bv3AywKhRuflZsBjC97cYmXMzIOUiXq2qys5a6xR9+5OH
AUICp95uGBjHWRf2bTjOx4DFbaMPHhqLoSDu4JhhfgZ82NalpNLIzvqU8G7t
nCADWmp+JtfO/8bZlKfPLAgxYG6XwPHfxH6yB23+GSDCgPELvKVWPzlYIeZO
hjxiDBC3Kored3EILx1Izr8tzoC24OldWldFEIfvD5q0JAPaB8tWFPdysfSE
hKNSpBgQkdnWw7upB7/+yGCZKcMAy0M6SZLfhFC5eoBrpiwD/P8sqGXI8rC4
Phc2qa9jwJvOXy3DGY24ge2EbvF6BtBD6dPf3gigsLGNuXtIDFh/R5Tr0Ck+
1udAR3I1mQHS/SEXpeRDMB7JxAhTKgP6xzs4+Qy40N6MhoUWGlHftDTj2R4Z
dGOnwMljDAacnTJ4tKG1Gauq1W0cZDJAIOqEWpo1O+JzvMLyUCDqzVU8cUFS
yGgmP2tOkQH5IS2P4y2GsYiwsXX+SgxgZBlUVgqv4F/WKYRzbSbOj6lZyOGW
RDekjsx7biHqd26rH9PkZBmKRp/sUmaAyu79YrWf32NcAuU/TFQYUPMzQGUL
5zJeyvVXr3gbA04xMjlDvoqioH9b8zeqMSBdm3/fpKgswpZOMOLUGfDXf9Tr
64M/2Mrs/RgODYL/drsWvrO/8XcTtWznNRmwpiVqZE+8r31G2c93bGfA7VRS
mdRdSaQxsL3LWIsBPnqrzNzrHKzprjMHi3YSeP1AfIffZGO5v1I/KuxiQL0u
fSMmtYx7NDUpx+5mQHWqU7LjDVGk/E0ghQ1jANe5s8LNn2XQ6BeWoAeLAVUX
vPcnr0xizysu+rUBAwq2XKamPxvAXT69GNmnywB7s29gfZATbXjfaVOoxwD2
0GO9GlESqPeNZBXTgAF/eNgPGotxs1Jz9+2IMSTuH8a/tpb8C3PI9M9Y28uA
bLLVj9ivszgpI0/a3YgBXhfJjieFhNCv1KHrP40Z8KRQWKe+XQrdTybNGpow
YEitLKrqLRvLMt7MqeAAA0RtBMVLuopxiZiwRvohBriIBY5/6lzBv0W+3xNt
ygAZ/HqR5oAoigqbzF0xYxB+Pb/tTJ4MMglWoLlZMGCHF79iZvk0JnD1SHSL
JQO67zw+ZabVjVf5RK/pHybqhbd/5/RlR2Ge5WfzrIl+hRLZYh3Fkb7733aq
LQMgW1P3KZOPxXFKxeT2EQY48ZeeJOf9xj4dd3q/dJQBpV8vf750ZAQPsEvY
7GpP9F/fiazucaLd1l8TmxwYMMDBfjrIWgItmXHw6zkyIOQSuld5hYdVZLLj
cu5xBqw+6J4o+jSAee91HyI7EfoqvseWf38cV9d9fDjSmQEjQ780n6fzocnd
zRWLJxnQeNMHkRskUPYOQU2XUwSeRq7k9C/cLHd1SP/uygCz5+8b3ub2YZu3
ekvucWPAxL7QOd4/E/jwxpch2WcY8LAsIUq6hA9lMLqm5M8SefP7Y8j3emL+
k6WO3/RgwIWX8kP5FB4WQ87o2/w5BvCcPXz1hf8A1i0RwHL2ZAB1645iDewP
/lA4P7vhAgPUtOZCmvmI/ZdvmMy6SNz/4bMoipUEWs9Jvp3lzQC/exbyr615
Wa2rZivrLhF5eEH83g+931j8YtiZ8MuEngMNm6NXB3GLmfe/Zn0ZgMg305Mx
DiQ2Pml04gqBb/wb4awj4qhuWOFd/VVCb+5zl3jjZNGtviNKOgEMUC8uHE4/
NY0Zd0bffxnIgI2R/iyRuz9xvp/lPHLBxHkMOZKfyD/88/e/3qEhDJBPvHy+
v0wUXa9TGZi+RuTDZJ7Mbl4ZpFvtZOkYSvAX3lL2JJDYf+Yu3/scRuRBNElb
mKsOE6ZH/VC+wQBliS8Lt+9P4dMmT6RibzKg6djVJQ5vTtR6ucjybwShv76i
UalVIs/Tv947dovAp0jdVmCvDHryrfdHxW0GPNiZ8dWyg511Y2VBSjmaAUo7
LMUHn7RhHkrCVnfvMKB84/H7ftxjuKUlI24xhshjclvwUR92tDNoR5NDLAM+
n7N3IFeIIkqWiXTFPYLPsVK98xLSiKv1uNWWeAaweZ3gq4nkYo1yXoqLuU/g
09LvdsB+BKvfdqtpIYEBUnsz322x7MILjj6Wdkgi8opjdctxixU8KbzQqjyZ
yJsGioeWvhAKyq+J2/yAAUdis0JpOyTRya7upjsPCf+b3ONJj+ZjGQvOSy88
YoAcn4IDizGHqe4QPGz/mAHXvKWH8pJzMRknWnxZGgOGF22HjYVn8OUozeZN
6QyoOFn7pzqQE3UXG8vceUror/VvR9trMfR58Njh+QwGxATVXmx/KY2yJLzj
7Z4z4MrijHukMBcrBotoLn3BgOnXn7gbpEcwH7dHMpsyGbAlwjvFSLYdt4sv
OBydxYBwWru6/qslXLe0On7uFTFfBMiCazyCSGm8s/loDqHPyyKfO+0kkMj6
WZnSXAZsWhruFtCQRTMG/NZKeQyI5KQueJmys1o9Kfej8hmQenjy62/2Tgx/
8F/LbAFxn7ixpedmQ3h69T7Zo4UEP76Ca6er1/CIOXvrkrcM+B56vdK9Xgid
p3vd3/iOAYn/sC/HFSWR1YEbLbeLifzXr4wRLuZnafs+kJ19T+SX8xvmq71s
LNrTPOsjHxmwpMn+frCqBeNpqLz/CSfyui3uKpXIl98r7S2Knxhw/vx2sx2n
/uHflKZlb5cwgKRxRbuhXQgVWvLazJQSeZ5hUJUuLolSgkgJtuWEvq07Ep68
kkXBWWqtqIIBIl7CjAIpdpZLq6GcYiUDJIW/cr4id2MmXHY2t6oYYCGSCJZW
/bi6qmfCdDWxP+hGWuYfXcFl7cJabWoYEHwkUeePmiBaCU+WQ7XEfbm2ev6S
IuZBfq6NQh0DXsn8+RR+XwZVdVUkRNYzwNXZn8vgMSfrlWBb69Q3BsSHn7fh
Y/7G7u6YlLNpZICEwY/R2Vvf8MtO3Lb4dwZs25buodkyhztEr0/c0MSAZy8f
Uj1KOJHe+20/I5oZsDzFFaSlLYaUhvTXTbUQfv/2dP57shQSkTxia/2T8F/C
ZaNXo7ysWexc4sdfBF5R9gaHn85jP92u/2S2M2CQ1TSjWNCE4fGJ6yI6GEBb
XT50ECf4LM22nexkwIk9n+QeiqziPPln+Ly7GXCH/2fUuwwx5PpE6e3fHiJP
6FeWG77xs77EDpwM6GNAx1X9Oh/3MWzL9TQpzgFiH7sq9vxu3Th+6+KxsvBB
BsxPO7xxsRVA486kC0LDRN7FsHOKhUshU6uftJgRBnjfaPePsONg5RnE10v/
ZkCYVVhXYsR9XGq7RUDSGAMMk5Ltnsau4j6KYlup4wzoLO+ZyngghlplvrY9
mSDwnQm4r9gvi7R5IyKUpgg8LXfQ3vFOYikLhjtfTRP7zsKCtVb7CL42xDms
NssAXtKoHWcnF3Js/RRfOEfMZ+f5sy2xkqikyt9g1wID9IvWVS9+42Ix3mnP
okUG7HO/9Tb4/Q/s+ouFNP0lYr+6qLSp9tgCPphYYFa9TPQfNXMwo0YY7Yvw
ZDu4yoDa/xy4Elek0Us/lZzGNQYcJH3fraTDxhI689vemo0JqZPVvYXutbjH
0edC7exMODp4ujzmDaHn/SffO3IyYUf2sdmgETGkvpvhNsDFhP6VdUlPB2XR
PeUuOTceJmzKczoeGDeFzZNSKsd5mUAR0mwc9unHrYVtfbz4mRB5siw7aY0D
Fa1KKywKMGFA0+Q+fpyYR+ON368KMYFmZqNUMsHLutoZHcIuwoTV8WOHYMsI
1llnohYmyoRSjfyRY7//4ID4uwXEmZAT4NN7WIIfpeV8joqWYIJQzribgYMk
4kq9piMlxYTnkanb5/bwsE7egbEEaSYsV/CvBGv1YZ+DVpPIskwIErji+vbm
FK7kWWyUJseEwh0JorZbBFDE8UuLiuuZkJ8Q/PpcoyQaM9N4linPhFP3h90q
07hZB3WnrFTJTDhX8lT774EeLFc9m+sNhQlniyNUL7BP4xLMM/k7aUz4qGla
9lpfAF2UVDqB05lgdjO0fLxCEjVzDojpMZnwMOCE7wcuHpbW7GNUuYEJ9WVp
b1gJfVhSv4OHiSITZHNvcOdemcSXf8iTGzYyofzM9MtDZvzIrqK1xmoTE/bo
7zdlakgi/E2c36/NTPCzmlmW9ORl0TLMNx1TZkKX2kreOc5RLCRetLVvKxOS
71SVby8fwfvDasNctzHh8lvj8h9nOJHhpZuaf1SZcK9VMD6OIoGenzLs91Rn
gl3bmeMf+/lZAjacsfP/MUGjle/8QaNpzH3fpz1XNJlA77m/2/p3O16n5T/5
bzvBL1f4a1s3NqS6SfvRdS0meMmtm20NFUMx6xYO8GszwfCYkcnXThk0zV+w
cnsXE6xq9TQ/lxP75NL5TAkdJlw7WEE+zpeCFY5uPXIfY4L+THARW/YiLtc2
ykcCJtTw5JyKrxJCC+rp78L2MIHxrX1xZEUcNUfYu03pMiEtUnjF57Y0etMr
I2+nzwTsge2bIHF+1j3tbzWfDYjzBEyPFXJxsLzu3ryqtpcJ2ye0qG2HxjDz
Ud2tKfuYsFsg+tMM5SamrrvSwWPMBM3fFZ8GA3/j4klvojz3E3rYIpc5FrOM
T055sNpNCP2Zx5/WyuVC34yUJg0PMiH7TUGnrL8oynnck/r6EBO+7vnwXWeT
JIr6m2RGMmNCS+eaadstGXTWzJIj3JwJFjvLXv+4zcsyeSGcP2XBBF5+ufCC
djbWFvZKJzsrJuxUZvviJDeCCdgGSVUeZsK2tNUXq04v8ZHcnRVqNky4yik3
Pkoaw6v4ZrxTbJkgc/Ks4THjZfy5Y5Yi71GC/73GWUpqXCi86GSLpx1RLznV
pi1OBLmIUW+02zPh5YaTmeoxEsjQtVVr7zEmRCeXPtCvlEYKn2JGXjsy4V3l
jA7vQ34Wl9z+JNIJJvRd0sy5uoOT1XeOa3+4ExP4Bl9cjJ+dwkorPy5POTPh
84irjs6WJuwx9VKWnQtxnvfik72CHXjQJVX7ylNE/wpvGmy+zuDH6keE1U8z
oWLNSsJlMxvCNj7BU9yYwK7yz4Z3uwCiBNqd43VnwtxdqykRTTG02ixNu3CW
Cf+tN//TxZJE7Sr139o9mKBnVr+sbCaDPoTdCN57ngnx3Pu3e8jws5I796jn
eTKhsSb2zzYZTpbf9uVekhcTEuQKSTEnpjHbqILY8ItM+JmX+fSQ1C9Ma/Cs
/rQ3kR9S5YuBJ5twWWzjnN0lJvxOJKf8kZ3C5+O6n1ZeJvIN/6Kd+H0Fb/qT
eFjdjzjf7avlk51cqMDAgvfBFSb4LHfK//gjjO49ECri9WfCk1MKX2nN4shr
rsL1QgATbqtLfXlSIIXMDwSu6wgk/LaFLLf5lixSf6r1ZW8wE840jr9x1OZl
ia9O+eWFEH4XV85ZS2VnTVpmbiFfJ/R4QK5hRncSq89ybg8PZcLF65ypGlk/
sGwuyu3pMEIPvMEGvIktuHvBnfHKm0woqVQ5btO4jO8XMn6kHkn0I3laO9WS
E2125jR9cIs4b3dt2MITISTw4QMbXxQT0MsGa9l/YmhE0uf1hWgmuI8t79qR
IYmqzmw70XGH0P9c0uui/TLoedmwxL67TLDMOW5meFiAFS6fVpYXy4T1oayJ
Bgo3y8Xr6EVyHBP+TO+IjKAtYgY1Ugo34pnwK9zrg2Tqb2wDs65p+j6RLzHB
n2TFajHOK+Fh9omEPgTkXkuU/MJ7G2FHVRIT7FXWK9R9nsQfKu2XsU9hQplv
2HWHn/zINsBqbuoBE1yjA+WvvpZEUj+O/Qh7xISJ9H9UDX9e1rdNbvnyj5mw
+V8XI/vKMHYr8OLd3DQCj6uateEmf/C9TQGeBulMEB1Y0Z8i/Mux5abpr6dM
4BnOqS2dk0B4UOy2c8+YEPL1d8uLPfwsv+YHIlwviPt7NTZNbp3ENJWf/0l4
SeTtP+aSyLN+fDI4r3ZrFuHP0bcWlpYcKKvlQ2bpKyIfD2+DN9niyHVrZYR1
DuEHxRGvszpyaMO1htNjuUzQOvqS5Wc8j3W3tu0LziPqxRmtPxZehyerDG6U
KWDCmmFMmHnPKn74+iRP5hsmODsbboz8LIokfi0NsN4ywX86ICjMVgbVbeOu
+FHEhI25ZWYvyJysiFDR9NPFTBA/knLlmv13zLBt3bW190yQM15pvPl9FmdX
23Ai9iMTvn2rN84QEST8o7JHCTFBMbDq0q4BSXS5XYv28RMTOjgmMzNM+Vga
6nr/zEqZMMYQj+A3nMAmwg90DpYRv12XrZ8d6MNfdlh/vFJB+OOWQoa2Mzty
+e9EilglE7wl3slfHhZDjJvuV55WMYHj1byi7xZZ1NHpc0T7C5E/5/uN5Ddy
sBI0gnfW1xD5vyjWINj9FbOMiJRz/krkd6vAEyX2OVysO25hsY4Jx7ifSn/F
BVCNZmrz7W9E/WbFL9Y3JVFY5Ms3jEYmtN69suqQz8/S7Sm49/Y7E75IDsYr
a85ga9uRl0kTUb+1sbPm0Q/83a1q855mJqyLlvYLCFjFL/Z+V/NpJfLh7Pkm
xXciSFWrU0zwFxOiroUa3XKWRmO3hycetTFhq4tvYKopD+tZ33SdRgcTdh0I
fvOrYAQ7sXP1VXUnkUfH7oTR1wZwSjTvbYduJuQabXwseYod/eoXd5/pYcKF
1GTF/jgxFKdN2n+jjwkRBX3RntdlkOkdxc3kAaI/k0gRLi8ultCgKn/eIBPG
dT70Xxfow6p27Ro2HCb0nNRldTPpN34txqCybYQJeaM9OneTORA2dCjj/G9i
n5m+V1koI46Wdh8J5f5D9LOcce9hnwwqvOvsnDTOhBv2O33KuLlYnsMeetsm
if3t2rbqnoe9mDLmyyifYkKxBIfUtqDf+HDsNXbbGSZkfZjqGzTjQOkjt7v/
zBJ6jpTLrqwSQ8dYCShkngnB3nsuJfvLoPVxaQ9lFwl/tqgHef7HzWoezfLP
+kvsaxkKvMKyw9hdeGu3Z5mo17PfqWylHz8YX7KreYXgX5+td9cFNiQwVrP+
zBoxn2VTMh9EiaKKPc1///1jgtIzfpUjltLof6dWhlE=
      "]]}}, {{}, {}, 
    {GrayLevel[0], Dashing[{Small, Small}], LineBox[CompressedData["
1:eJwUWHk8lN8XHrPPGENIKdlSiEqWkHrfa0lJyhZCi0SoKKlUiAhtlspSIiEp
QrKUuK890TdSsmXfspvNvvzm99d87ufcufc5zzn3nOe8cme8LF3wOBxuLQOH
+/9vK8tsFw43jd4k+2+RuGsIa5g5j44ITqNFw7L1ta4E7KOKyOgLiWk0J9p5
p6EjByYfvGw8JjeN5jXGv9RyIWARLk0putun0RO3j8eHmHLgrTsaq2E60+j2
CyWDhEAOdHv51OGP4TQ6UVZI1enxQGxKeEUKR6fR5+/v5cWf4kDDNhvxK/bT
6GiZTDF2loCpzRRdKneZRkuSDx6P/HIWkRaT/E/48jS6M6vzlqc5Bwqq3VQ+
6TeNBjS5yOCfc+Dc4Y67WWF8u/TJQ1+8CdiQ+96+hcfT6OfKhX3+BF/kV2gi
YpI0jZpsf+q9fQ0HlqWuPI97O41SrMb3uhtyYHbZqdnB/GnUKUqv/tklDnzR
WWalWTaNHrc4/cYkjgPvLcjl3qmfRh054jWEjxx4bV0w4+efadSylQqcKznw
rOaAm0zfNAp55jOkGg60tNhffXFiGhXf+zoh6hMHop7pciVz06j2p4Jtmfzz
VB9QAuhEFhoXOuTJdObADRlu7XbCLDTFv7fHax0HUqu/7X6zgYWOpkp8ishj
Q17vtie8LSzUb+8g2/wjAetbeTBluIuFmliO3G+9SMAaN06YPt7LQnVjpILP
8e8r1TmS0XOAhfY80dc6y2PDd8dyiDutWOh9vxdVTRUELN5bxMn/JAt9/OTB
TqoxAbsbebm03p2FPjX22PpVhAO9s5okN1xloWHGNkeYJQTs9DeNa26BLHRz
qt7p940caDb0tKnwAQt99vrID9Ecd7iHMLODFMdCS9q+HP26j4Apydo+sEph
oSo2w+tu+rLh2n2fhl+9Z6FPer9YpPDteHtJo+lPLHRFXB9TWfCG09duJiNV
LLRV99nGxDEO7HrSsfSwgYVGPnHxZP8hYPW5e493tLNQSvyaOCKdAz/9l1ig
PMRCF5LNh3oOELD00ZU1viwWalB0+ovnr2fIU8ppz5olFpo1/ePU8z42DFIo
rxOnstH3BKvb0ZJc6Kkvr+gsxkYdTshW33pKwBxPBgd/kGajrAfYQtXEU+TQ
rYHuVWU2Osm66ll9iQ214/fvPaLFRh9r3tMJ0eFAhYL0+BeAjT5ZZVU4DnKg
aBOFN2rKRuO2MCwCr3Hh6qSbha4tGzXQ83pcak3AxgXr3oedYaNOXvTvjjcJ
WLuSCv3PRTbab/72yaVIAvZ1/0NXhRts9PIGom/0YwKWf2aiwjuEjXZ/1vnm
EkzAUm4fkSmPZKMSg3/n7p8mYJEvcm4JJ7DRs4HNaVnKBMzvs0jriXS+P1/I
ORbbuNDjz2XNrA9sNP59VdvWixxoy2mKWihhozYaSVcn7rChkYjmxMFaNrrD
cfGB7YsriPr2GJO4X2z0F2K8fbqbHx9PzY1t3WxUzXEk+fkoAWvK/jW+YZyN
6ruO653o5OOZ8oaOc/zzKrrp4YUE7LKaaFQSkYOuPbioSrhGwMDlD049Ihz0
bUgolihJwETyzDXkN3HQPUEpd+ZmOLCHPUU8q8xBI4c3D0r+YsNcjcg/r7U4
KOPRA6vfl1kw0GdHxrA+B11JCeFqkomYecF/N5SPcFBRFex0rzQBk525YHre
noMaZ1wbECRy4NRuxqb3rhwUJmefOkpJQOD1zMlJbw7a2B4UsHSEX58+HSpT
u81BLwp8cZuBbHhyfiTa+wEHzUov3tW7lYjt2HPPOT+Og6qXaRnRVzhw5aaS
1kwqB6WZ2Mdn2qUgP758JevkclAtH9lgCRcuTFpybb1RwkHTdE9VHmlNQy7u
I7/7UstBK93zjMoGOHBvwOtby785qPXNyx9oMkSMgRmZob0c1PXoR8p2fj79
Xe2XDprgoMcfPhhU5McvCwRPV8xz0PJN6jH1jzIRvyD5CiKZi5adEfntEMmG
hyvKnxiLctE2cpQnZ5YLpQhOLuHSXDQpIvd24SwBGzPEaddt46JubOWblj6R
SHHISypDm4uu+hzduFOLDe9XI+1mhlxUin1eJamIA+3JXZmRR7mouKtNhasA
D2474O//04GL2kY6/hw7TsAWwqSOirlx0UNz+QLnywlYXe0X2WM+XLTr99H+
NhoRe05zYMcGctF4Cw3PTnUi5n5oobL1IRd11G+N2bSXiOk8eBaz4RkX3VLp
HbtDgYhRv+ucc3zNRW/er2Wq8/OpldGqk/SBi9ptPk86/IiAZZhdp/eUctGM
sOuWxUIEzDdC4q9cHRf1Qg8c7+HzfbCh4L3zHy66dftWwcQ2Nlwvcuz26z4u
Wt/27XYjjgWHzbnmw5NcdK7nUrZWOhErjH4ir7zIRfeig6Z1VwhYaJM614PC
Q7PNp50s+jnQRqypOkuMh3oo3ucp9E/DrdaX4yZleGio0xky4Mdr5qmIu5oq
Dz31ctLsqRsX1jTn7PHW4aHupbucigKmYazEUUa+EQ8Vivn31CqCgLnYTnby
zHlojfab5SoXNtSMf5SjfYKHXvn28coLfSJGbFMNuuHOQ7c+7r8nsZsDf0t+
t/xylYee/FijGnuOiKXZn1dYDuKhgbtu3/47xIY+CfQZJIKH7j3+6kbjAgEz
/Pv2a+BzHqqlftJc/jwLim4yeVaRzkNfbO9ps+Lisb4T/zyIH3mouWi+hnNk
PpKXFLbXGOOhSzMsHbU0NrzTvZUZXs9DJfYqnXyqQMAsZWu6v7XwUK++bR/z
24iYnJPLB8EBHnpW7ki2hS4L/u0cfuw/xUPn1XR2nIVcGGvv4TO1wL/vg5qw
IT/fzFvGjzmRZ9At3/zPhv14jdCtvbR/rZlBW2l+8bxZFqxqZK3fv2kGLT5f
kih9lwtvm/ksFCrNoCRvw3WKVgRsT91Mh5LmDPpC/9zBrQ5EjGt8o/Q5OoOq
xCY5v9UtQLIrF5MYpjPoJa8YHZ2JKegOAgIDbGZQk3VHBCz3sKBCKe7MtNMM
2nSwMnUNwoZdusGGZy7OoGa9esHfVtgwvpC05bfvDHrhfuTGej8OtNIIJxuH
zKAjDg1naAUcyMyl/yuKnEErY99iSxkcWKv66JtywgxaoVMSAW048M5b4cyE
9BnUSeL0bo8SNty39fFDobwZlGbpmn+6nQXnUsQ9b5fOoOYje1qT30/DPJm4
o6zaGXT1bou3vk0McuGF5C7n3zPo7nnJNw6yJGyr5AvR5u4ZNCaq39FOloj1
xEhzjcdm0ObjoYT783gsQfRV86eZGVSi/Qpm9Zefn5Gbi7bhZ9G7AeabZ3jT
UITB7zdCs2jIg4ilX+pfkLpwpZtMyVn0P/E2H/93BCyElOkQqDCLrpXc+gEn
w4XIne372Dtn0ejEZkY3cRrOr+RIn9WbRT9qlw38vkjE8m+p4/4Yz6J/mzb9
bqvj98O5/N4DlrNo04o+JSN0Cipd1a78fGIWfcdIGffiv9d+1uc0FfdZ9KfI
USSvkw2TPPeGJvrMouKvnMiWu0mY3Rg8Jxw4i+4+r0Pd0s2Fom76JkEPZtFN
VXU7zJi5yPeBym2c2FnUeVU7UgPyYKiTMcMlhe/fnzvK0hVvEP2u2ok/72fR
KpVdr5Z9eHDJ3rTh4OdZdGXhquUVr2KksOW/3OKqWTRJzN8mbYkDL1mbP1Zt
nEWvRe2h/nxPxLb9bLqS1DGL5jgA5QNmLDhgduyYyPAs2nCxTCJFkIC9rGvZ
fYc9i64DqT//ln5B7A/Yr+cuz6K1QqqS6C02FK/6O+9Cm0Oplt6XPTQJ2A9w
qqNFfA7VKkP+q2uoQO6V9paYyM6h56vd/p5cnIZGe84mfVGZQ2OtSssmlrhw
pXDo9nbtOdQE00pw5ffPTxruTi8N5lAzh9nloL0VyJXcMYM1R+ZQNYO3pUEF
U3DHdk+F4ONz6Eu9Md0zhWz47+00iXd2Dq0QX+uUacqDKVuvDLtemkObnpdK
HjAiYCdSebWtt+ZQoRtSrK1GRGy9rO+7Q2FzqIRJBpUgQ8KaXiw8KHk8h2as
7n6zGlmGPJT0v7gjaQ6tGZIzQBxzEOPY1SPJb+dQRadE1W+y4QhO7I6aaMEc
eugvl7XddBJ+iSSKhpTNoXGZuy4lpk/CvJjwmyX1c2hxn610uB4Je5fA6Of+
mUOzc95t+yPF7/+voky3982hFyzj9qh2s+HzN+L5LhNzaKrNBry3xlvk8ft4
qaS5OfTRZbkwMyoRu/dR6u4fwjy6lIBtaf/BgYGfkyeYwvNo7vdHz1T0MxBf
TMHmwIZ5dPfPO3eHEwnYpeoMeHvLPBr0Jnp5RYgN3epVFT+pzaPOsngK3YWE
nf6ZGzmtN48Kt2ROVeB40LZFc07pwDxaeatPZ3/HB+RI56fTTpbzqLhR7V7P
2hlo3L/327MT8yjv9oM33VYTEBkp29XkNo+GeKkF7VrBY7unjJ7TfebRNi27
K2K7JuAOXi3e8PY86nt0I/1U5Qzcsnj4/K3782ipTUN6K5KPSAn8/PUxZh4d
uen9a3mUC8Upx/aOJ8+jnArNWxfdSRhDqC1NIWsenYn59KPmFwsSxU4InSia
RyWOo7sCownY0vreqzEV86jhOc/yxIhchCPt0vXff/PoUxVJA61sDhxVGDEm
t82jeofOUu8LEbG+bRdzkIF5NM9wHPt2IRdpV2Otuz41j+LWiRWm17Fh0+6r
gTkL86id7qfXMkr8fr13/t8waQFdo2L7LzKChJUb+FvIrllANR9mL9qpT8JP
BwWK7aQW0J0a1IDywxyYe+SufLTiAjoWsXr0+Hc8lmFNe/BNfQH91bZI4iYQ
sZf2jzgCyAI67OHgKQWqkNjTaxz3mCyguxo5gx9fT8AI15gqb+sF9PrYDnvr
cBYMvSC5PfPUAtr1UdyfzOHAAO/EmH6PBdR19dehVtEZeM1XbmXjtQX0TGqk
7a71BOxiwGtX66AFNGHIY1dyGwE7G6Lc8PDhAvp07pSpqQ8Rc7z/Xrs6bgEl
f2ltVP5HxKyjdiUvpyygWK3VgIYWCTscW0Ddnb2AVv4uKVKxJ2FGL3Qve37m
43XDp9NtSZheSmlbetUCijMKz3JVJWHqGfoG3Q0LaMnJwe8Efv/bll39bl3H
AlrmW9XT6UjE5PNNxMyHFtD3cy7vjhURMMni/26FsxbQvweqcogjeEykzGKg
bGkBTQwIbArk1zNqTfPhecoievELo0I7gANx348X7BJbRG0nvzlk/puGcz87
N3lIL6J48zV7VVbG4HSLU2iK8iLq09N4eEtxHTLcOTjZrrmI/sxgKJNvErGu
fndbMbCILr2hrSQTZ+GfkQnM1HQRTQu8G5DQyIY/pi4rhdgsotHMBf+pe+Ow
hseLKnFaRN2DdZxr35MwuHhjnnthEQ1tqL8yuJaAFQisOG33XUQ7o0ecU1+x
YRblTp1L8CKKbqG1JVR/RNKEyBpJEYso0nEtReU4EQvQrhWpe76I/th0ZccQ
YEM7p/uTvPRFVKRXY3t7I5+/B4e/y33k+0fXk9M6z4WMAuY7M2wRFWc5SDLT
viFDXY1hN+oX0S3rHY7VSvJgGfWJy+uWRXSbVEaHkmcd8lz9mOHP/kU08a/Z
xDkTLvRxXCe3PLWIShH8s+nVJOxIaNuK0tIiOqlJJxtyWFApN+GvNXUJFadQ
nfv0iBi+/URxoPgSuozKqlRsHod/CbLxWbJLKD7k+bkN5BlYuL3vaqvqEho4
XZ3SWEzComzTrIi6S+i7k2XANX8KegS57lLbv4RWGXzZZoHNQKNMJWFHiyV0
X9oNVa37JEy6eXQ87MQS+nnrpVt3A8bh3EpW3Uf3JfScKDody+TCJiWvjO6r
S2ir4Ku9p17x9bvlrlDBO0soI8U3fGYHGQv14zhrRyyhAm6jU4crx+Dp9AJ9
5+dL6C+PNa01emy4p/G6TGT6ElqXeQqN15uB4gu6y8V5/HXp32tVNQRscvNS
+xBcQqVxMcRSNxJWawY/idYvockqJ0bpzvVIyvXAWKRlia/P9m0R836P+L0y
8PHoX0I9Q/IeiH2cgDb1RMvYqSX0mvWSFSlhGqrxanZWLC6hqt9PoNHLLEiX
uSc0SVlGdzMjD/xcZcP+g6ZjkuLL6P6vqmXvX3FgibfQt/2yy+iJfeE8Eb5e
jn3RkH5ZdRkNuX6VmVrB77810SGJOstogMfbQAvAgYemrc58M1pGPVyJ+YKO
bKiwQQLwzJdRf6Xr+3XFWHDFsHWT3IlllKf+XkX+xyRsvfh88bD7Mtq95v42
4ZxRmBfn2OZ7dRk9oCbKqeytQh6WSxelBS2jD4yOebLlyZjrWM/TxkfL6FCh
+9WocCIG1qZ6Lz1bRku3ozUNuDm4AXUxV0pfRhVhnGotngu5boo7rPOW0fKe
m2CPzhT88XhEMBAuo0fDjeKfC1QjGSWZI5l1y+ixU0Hr44VJ2J2hi19b/iyj
YnIz0WsVZqGjiNprQv8yKrBJnyGrzIK797Dv7JxaRj99tsm9z6tCRM7mn3ZY
XEY3peMjVmyJ2Oija0gYZQW13W/NMVHgwqoiHamPYivoEa/HJUtrR2BS78J8
l8wKOluGqFbmEzFfwdIWuuoKyviccCAllwMttW4X7NZZQTs+V8R+v1OJqJ7S
f3LGaAWtbLUxMTlGwMj3CJcjzFdQuwPG2da3p2BPXvWRYkf+/pG0YlcPElb8
N0x1yG0FtblRtWdJmgOfkg/RRa+uoFmJr+TkMDLmqcb4ty9oBdX+Q+i9wdcr
B+1/VLs/WkG3yOulDPo1IPIhUakxz1ZQRwfk515LHhwe0Ypmpa2gJfKbci6t
n4ZZRzsCzHJX0KXtN7fRk6uRSwWBF95+WUFzPzZLM2kkTGvjVnvS1xV0V+zw
do3EGbgQWH/AqWkF/a1fY/x0cQrCoUtapZ0r6Me1T0JvZTciwYclNkuOrKCD
aXBZLYuAHcz7InKVu4LuvyE2/PIOGzLWO600rq6gN5RVOClnqpGf/uRxVcFV
tJFtWO/AJmCx/Zlt4RKrqPuFnB0RFDa0N7H4OiC3isY53ZGrrGlEZHJm8sH2
VfS3aObL4sNzcED8RcoLnVW01e3xpXXL4zDjpn7UnOEq2ub6Q8ZgJwm72DPk
b310FVVsC/iwuZoN1Y0fns+1X0Xr8okrH/EUbCZz13GG6yqaf33LRqyYB7+s
aTF2u7yK0tXvrGw5/xUJvO6nWeW3iqo8vFnpdXIWGnXKycuGr6Jn8jqso7sx
hGb4VdjvCR+/gkduUdYs/JFxYbkliW9PuJhhrlSJPGaKjmm8W0VPEzPjm5Nn
oK1PUWtkwSqqPqEUaZzYiEi1O9aMla2iCcY/7tL2cGEPis8/8H0VPUz698lr
Kxl7/frNq9SWVXTElXEHd3UaegiaRa72raKxasp2RtMEbMdltp/D5CqqG1gj
1HGiGOH8ifMoml9F3dYyztbJ8KBjknTWPTwOaCEJRx7UkTDEgpWiTcWBgPu0
tu2dY1CWWPVsUAgHVhoa7Xc2zEB8UWzUEzEcYHdc4K7fQsYG3d3D9CVxoGLa
gbRGcgzWSu0NmJLGgT81KQHHfHnwXQPzaqICDvzstrmrtUjEHt7pPW+6DQfs
KqrN21jViKdW/pn5nTiwkLZZYnENC5r/Cz3+RgsHTN6Z+b8pnIUaCcfNj+nh
wI7N3jY6l0mYxBHVAwR9HBDR33CriFqHzOFW930wxgG3gPoMj2uTsP3jT81T
h3HAt/mDTOVjLixxTVMRssQBAQul2R4NApYkeV3+iy1//9+PrS6PSFjQdxNJ
9xM4AM9N/u12+oWcvS0lss4ZB95KA32XiWForD5FrnbDAWZM6adzlvz5aLB8
2dsTB05s3tAtROdAevxTrqwPDpwnWWgLr5uB44fOjf24gQPvzlkeYzbNwYZl
3T6/2zgQFvXda+MiAcvLZbRtu4sDfb+ZdU8IJOypc3dD630cIHjF1vn0kbBr
Enk1oVE4YFU/MJEeS8bsvoWUasbiQHhc6pn1chRsj59tfl8CDii+8VDLC6Rg
m3Zuy4x6hQPvE5hBr840I7i+pVfIGxyooq6rrtnVjPQ9bYgfz8IBw2LhIwlO
f5CqAymRz/Nw4GaD4NJtSwqWvuATevATDgwKzNas7yBjN7Eh7UsQB4Spo7Wx
HXPQLMRuJK4KB/5r7aI17pmGsiZ1z7E6HJjtt9xd9rsZ4QrtPTzciAMDmFvL
ZWECVtv0fpnZggOO1v/SXhhNwYQ4mZzdnTjwqFIv7OEUvx45Rp8+2Y8DTxUN
Hn2KnYEGcgTR0BEc+EZQklRmDUGJIZ/K91M4MGXxoLHblIiNvBvyaebhQIia
KvG22DQs8bLburyIA9993aHAXjIWpVnXooAXAOti0myfK3Dg2Xm9e4epAqCP
lKgc50rBtOH7PT5MAaCf8ieI84YL6cEy4wniAkDi88PXWzNbkK4D0YmVGwTA
JkLZ7OtnXJjHIBwdkxUANYo5u5POULC7P31wYooCQL72rvTzOb4eih36sGe7
AAj2rc8dUSNjqg52zmc0BMB/OSwhiTtTECdbJ35fVwBwI1aqhTSJ2K8BvZoP
qABItaVnBXcNwvS376+37RcAi7pFn7NPzMCbnjLKAocFwGdf3/RcNhk7ohHd
rmQpAB6fbH2W6zAJ5ebwD83tBIDAhw0xpnN4jFvis8/3pABQ0oXtwnqtSG3Q
0OTLswKg/lO3R2jnFHxhbJf81UMAVJuRni3IzUMvwTqLqUsCoNDhnESFGgUz
aNQjrLsuAOzGIkYZJqNQIuZ9PuIvALZOhbD36fDg6HEZV9dgARBmnTQ5mE7E
SqWj10XcEwBnKbFXDc3/IFH9+G8FkQKAen5L0yvPMXg2w+dmZ4wAkGwvgjkH
uVDn4pAK6QV/3WWvbOlOwATV7TpVUwRAwqS1xzVLMtY18y3COkMAON6XTb9j
+hPJ+6IH/LIFwBP5R0ya2CgMDXzPSs0XACXforTH81jw+H6Z1PpiAfClWfTl
hSUeVKVHW3PKBEDKCQ3FLZIEDNeAJ2/8KgBynsZvWflLxH4/8Sky+E8ARN8a
XbP7Ehl7Yzfk5vFLAHA2HsIJ/qJgNzfZbXjcJgDebtmK3a5qQo70fav/3C0A
Nn86XN5VWI3Iv9Hz7x0UAL+7Gs/cQYcg7/z7HbRxAUAc64tkpv6DtWoyPWps
ARBHU3vgaTQKX/Ciou3mBMCjK49FaDJj8FIx3jBwRQCAI07i4rvGoOFtH+4b
Ih7gbb0RtwA+30ZDrxvoeLBDUEULkEbgKNXOdlYED7SWf/qSyocg/O8bVWYd
HuTUfjdrLqhAoh/rFRtvwgMV2nT01GIjctb2/XnPzXgQ8WuTMEOnHdGRktkU
q4wHZcEVEU7LZEywN+pH6U48MJzo0Um4SsK6XuMDB7Xw4EBw/qLBF3798fDZ
JbQXD87XbGzgXZ2Fd3cO9Wka4MGXyuisXk0OnPvU2oIexIPTlnWrBW1ViIdB
/fdDR/BgewE5bciZhP2tLy0/Zo0HNooywde1ufDIsdzC0/Z4oCOtueM7uxop
60rJPH8aD2bvbv3cXEfE1N1ikq+54sHesYWsuE4WTGOFxQRdwIN17J9/Jglt
iMStm/cfeuNBfplPV+fkHAwnXrwd54sHDeceZ91C/8GFR6d8UgLwID3URzns
CAm7sM7S/X0IHshtvvvIa3YadiUbnfx0n3/+4yduyfz3ar5N26oyCg+i2yU5
Ig5cWPFR+eCPWDywtJ5S+tbRhmjuk9rX9gIPDjbe2li6fwam1zDVB1LwwBn+
KBw91IysNxdQnMrAg6Hgj/oDhTPwfhtn40I2Hrz6PbJ/96s/yNKZIRFSAR7c
Cn4s8zSLBz3HW0kiX/DAbFblzlkbKtZztX5hQzkeRG3RSBrk1yPL1dKpLV/x
YDl68OqRIjJWFZ47oPYfHjwazZlfpzsJtUVT2/R+4cF7u8NRonw9+S4h5odx
Gx64HZXc27exEpHaEl5p0Y0Hfy4JrGZcn4ER2Tc/OQ7iAeoiJxkVQMFwOhff
nxvDA3/ruHW7z01A7/JTKd4sPPh1UelKNErABg5ZxvnP4oEG/fLB1TXtiM1v
o4fhy3x8AczXto+mYe0J7aAnBALQrlgu7E0hYHuGla8l0QiAbJsaVf2qA8m6
JHX+rTABzA3AfQdVJ6H0AvN0/loCWCNd4anfOgejggWOYRsJYPCMW9kNUQqG
F+Ka1MkRwIfyOYeIJwPQJ3YIaVYkgI8bjmnumWfDIZk2jZ7tBGBJ0Dl6Po6A
HX9brzSmQQBLGV5wZxwF+64ON83oEkB/cqlLuU8/REpyRQUAAWiGUlbaV6Zh
7v5UCsOYAOwKR/fEjM9C+YaYJYnDBGAa8/qdyjZ+P7ULZ8lZEkCKhdDlXmMq
Ru67OaRqRwAG1Wa3dpZUI77nL3ZonyQAqwLpWa1tE3CUe6rR4CwBZD7hPkwt
4kDHAMtqMw8C2ONW+z08cA7+oOwvtrtEAIr+iXl+J/jzR7R2jvM1AlhQutEq
fY6M5W3YlubpRwCfnxHc4w2pmEKa1LMbdwhA/yvn3UnxP0jsduGIkHC+vxVf
I2I9+yC1SCA4MoIADBO2P9v2dhjeAtzrz58SgKj6n+mTquNw8tvQhdfPCeDM
0LuEkvkpeNqqzSk3mQD2lR0K8wllwaa/9TZf0glAardFTtFHNjRyhaY1WQRw
NXn42b9QDiycygU/8wig06FjeWiBA5VupGr9/UQAV/R3LHiKceFzfOy2YciP
Z8ilFw0NHMh4GC7DriKAU9/KVTu3c6DPxwtSMXUE8NTw2CE3DhnraDeX1Gkk
gLimjUfH2sehAV5LoqOZAO6ZWfz3woifr8qSYgEdBODrO7I9wrEOEbVYFpbr
JYBdG43emmvNwBu+vYyqIQJQznLS2VxIwXpeVtPOjfPPM1gXrRg2Dg9+fUum
swlgxHhdc78nAcudfER4P0sAJs77BSxC25F1Et4482UC6LMR/7nbgQUD9tks
s/FE8CRZCXcxlIgNnd2zEEMlght3LlS/qWhGzB5Kz+owiUBjR8oB41QWzP+I
53aIEUFT1W+XWS0iJtUxNB0gSQSJ55t1aw//RYLx9RNyMvz9Rw5dI+ychKPK
OaNVCkTQcMYuINJ+HlpaPBk+t40IrrGl1PSuUbDPvtcH6GpEUFoQXRDn1A9l
kx1632sRgfKjRnSOwYHhX9Eucz0i2OJ+d1mojYBNTW7u4AAiMF2X1m+9l4rZ
SFBbY42JYE+h4zRS2g/hvvHfuoeJIP2egc40iQ23ujT+/GtBBM5DuUUR/fPw
0cP8H7dtiYDSEeeSG0TGuB/j6+VPEMG/8hrLXHo74tjhV1t9hgja8eqJQ5xh
WIV3qnZzI4JO+Unx1JdsqLJtf4WgJxEMpSaNLs/NwccWylj2FSKQZbW+LjpA
whZ8hUosbhDBQ5Wp/mYlKnYmmfWJG0AENyPJjXFjv5FvX5sL4kKIQCzXwTyv
YQiqTX3O23OfCLQFUgJZetMwXiIppzOSCCw+XGtYV8GFOOROVmAMEYRUhyhY
rszBcy6ubzcn8PE82vrQja+Hfjw8lF6TTATkNmczKSIZ252/I9U9nb/f13Jg
bTYFS+oQTWZkEcFWDeNpi100jESYfZHzgQhoyrNf7AZbkQvbOp5ZFhFBLS2T
6VD0A/ltgcXySvj+i+e5mLr2w703Up/EV/DjtfjX5SJfT6Ymh0Xp1RJBmehF
y8juEUivPf+o6z8ikBz/lVesPg69p47eD/pFBLpSWrWTIxOwXUIzTKGNCIga
DXIqxCmoj6wP+dpFBCKbnVb8gqdghstSoMcAEYgKb1zb6jwFRR71+AuNEsGG
dc7bTd9MQt/8qpu5U0SwrWRPxjeTCdjdkXHdikcEJcP2YlfMx6Ax4ZHPzAIR
XA4ix5gW/4PZ2y5ffoYjAZkHEV4HggehhOUxz71kErC/EZt4830v9L+he75b
kASG7ywuT0r+QgaSN7ndWUMCgeTPv831O5HDtQIuW9aRwD7e+k+hw1Ts49Sg
U60UCdSFBwS8sKVgG9bVnTwvTwJhDIecr0kk7A6S7cBUIoHktZrJVpCAjbg8
tvuwnQQexrNk54XnoMHLtSI/NEjgTOfGMfaDTuR5a/zXUV0SkNIIY73hcCFn
jdRtCiCBZfNj+z/fomKHTV/uVjAmgW/lZ8+lOE/DtBD5SXCYBMyXFW5rd5Cw
5dLXr09Y8tdDQ/q6JQPQZlbpxE07EhhI0fG2zp6H2WpZ4nEnSSBR7xCm/rcH
IXvs/P7xLAn8s9LbJhnMgqdS84IbPUigSLYtyDmShH36q6U3cYnPj8Mm5erL
3VBE4jObdp0EclTvFSX58aDb0b3vtvqTAC1SlHuaSsHKwzEnw2D+/303H1I9
1g83VBhInr5HAh8WMcyc3/+9F6sb/SJJYLNrPu/MCBmr0zQJfxZDAk97VBR6
7/XAzZ7f0cIEEmA3njh6t40D/d4cnW16RQJbLs14GO8gYb97mrKn3pDASm8u
/tGZLmT7BhtXRjYJ6P1+7ud9fhyGWrVtUs4ngXebjAqmvOZg10PH5v3FJKDk
4XpB6xsZ067pfnimjARGZZK/C79sQaJWzxjdriEBiT/CJBJtAv7TGVpM+E4C
6vstE/Y6zUJ9b/ePn5pIgHh8Pt+Ez8fzzHGP5lYS2HFP4E3FGxrGHvCSZ3eR
gEnXA7LgoT5oKs1pYw6SwNY1agHgFT8+tteiVcZI4AnRXOLn11m4FDV/8CCL
BMYFzcH9fiJmXeeHc5klgZMdi60aclTsPQH3KWiZBCKnt3Ze2fAXIe8L9koi
kIGJJ5Md3NgPT14jK36hkUGq2v6QrHeTsCjnXleLMBnY7z5gOuzBhSIjjFju
WjLo2y/vOas8D93ko8zWSJHB5gtnvN47ErFyBzHSDnkyWIhWiVg9S8Y2xMSW
HFIiA9U798t19amY9w9Jn3M7yEDD9JVSRm4/Uk9JVAnR/L89O3W9YweioC/b
n7yHDJyCLP6RPzUifjdTn5cCMiC9/m+oO7gPNn/catluTAYTzkdOUryH4I6J
t7TZw2RA9KemvMwbgaFbt5eLWZHBOmraUWf9cdh1KtdX7TgZjJw88+msLF+f
PdNQMztFBrnD+8VPmk7BqKbCYXcXMiDEujKiv07Bf4J7XoaeJ4N2iyjepyh+
vdhfapN6mc+Pwd6+8YxJ+DwAMMuuk4GW88EFCeEJyC6qrP7rTwbi0iYf5CpG
oSnL2H8+mAz2F1NqZsuGYdq2Ok2J+2RgII4zCKEPwCVns3H1KDKI/aq/onyw
Gx5LbEw9GksG2aumzSEyLUj2HyuHCy/I4MPPoWHTE70IWaRF9F4KGVhFFpW/
NKRhp0zs615nkIFF0dDI/ZsU7NOdzqCKbDK4cO9N3GQICRMpOa3bnU8GtTn3
6ROnCdjJJ81zT4rJ4OtygvxUfxuS5XHo08EyMlhMc/9slcaDC/rY9eVqMmi4
7bKyWELFDkpqaufVk0E0iCnyfDUOY6czZlx/ksGDwy3CvbVEbODrpsKNLWRg
8y13zQLvN6L+8vHVxr/8+F315ghf4sHAaxStu31kYPcyVt16nIL9MPPj6v4j
g4F1wcOKCkNQagvr4+QEGRQayYLr/+ahx5LLlVQOGYhmJR7T/kLDPv1qV7eb
JwNXIXL5u0tjkJx5lM1YJYOWOyrCg7YEzPpO1YdyIgXIHkKud2rQsZTjupev
0SngnnTN3GHXMTillq2mIkIBqTmGf1+3LsC91M3T3Wsp4CBOdd7Ahobd747L
ebqRAhSn2kinFgdhayHDy0SOAkD8ZbLVwVm4NSJox8pWClja/8ZXU4aC+bjM
TOSpUoCSzsErOm7NSMXe8+/PqVNAyTF8sTiRBUXEey5I6VDA1xDP7TOP+HyP
Wav+3EcBGbH5vpqrVCyr4tvYXUMKyFZJ7aas7YELz5DMPSYU8G5ZyEDWlg0P
Xv7oMXWEAjSZGe0KqQQs9qDStjRrCoha5Z2iB1OxAZnEETt7Cmgq3u2mGMrn
e3bNW6HTFLBWrOJvQdsEDPwR6lbhQgGvbVcKbzXMwh+vFxWvn6eAosKdaxLS
SZiU/6VhlcsUcPlAQ4L0TxrmYT2Y3nONAtTH3CtqBTrgJxV71xg/Pj78Cbs1
s+OQTGjYcugOBYTJvqyLn+ZB63bDwZUwCvAlSKuGLBOwlA+f0j4+ooC6TrHj
Ipco2HT49rNuTyjgLmPn7XaBQQQ5nbJ50zMKKFbaqLf5eTt8qL2u/2cSv8O8
mmvffGwEtjMfpoSmUcCc4jmtXa5sqDSEO6P3jgLU7EecX7fPwmulV+WmcyiA
YbBn89dJAlb1dLQnrYACXDdd/V54moyJXjiVfPwLBYSu55a+eU/FThv+PsUs
p4D6nR/NcOqDSPYGE5nKGgq4FqFQ4OXQjiyxSruuf6cAqXlOk39dNzz0TT1J
tYkCPAOrmx+UDcH45DcnelsoYPZJ4/NmoQk4dF1qU2wnn7+dh+l3z7Kg5tHo
v4f6KaBj19uTH+Y48M5W8ovVfxSAvP4X8tFoBjYu33TIn6QAo4Ce2SDjOSjd
PLXBnUsBLi3pEk6r8/BC1tn2TQsUUN2tmznpuQiLg9ueNa3y+cz1vCKXTcCo
DkeOh5Go4FTFrm2BG4mYjXrl+r2CVODTs+/B9bNELI2m0zotQgU1YRiuJZyI
sXuy4l5LUMG+ybFnz8L488snOVt7KSpYlX10R/sMEXsUGSshLE8F46+m7Vsk
iNhNlYeSbxSpYO0DjnDQlVno+jVICt1OBWOukYOeO1jQyvm6TIs6FXxu4uxV
BoMQrF6Q99KhgkzEozy+uQNRTTizhYJQgd086+I5fxomqW2n9NKQCuQv3L53
s56EkX+ZqWibUIG9nXlX8s55yPY03NFwhAry8qqOvNdhwS667q5z1vzz/117
/268F9an79BcPc5fM14BofgB5JOBgnbcKSrY5hmwa3kNBUvrktyz04UKqhKe
FLBsFmDUTeF9Xz2oQJWmJG/Om4b+EiRw6hIfDzKV2SPbCT3yFgxmr/LxSsV4
SRLpmM2R6f2Rt6gAZnxwujVMxAxGBw8qBlEBbl2bqX88F+4M7TDFQqngmt2S
slB0P5SS/3nE9iEV/PU8RW/8SseosMZiKpoKRjZqEfdIkjDe8RLrsDgq6Mvz
DO7s5MA+3gdbmUQq6EzMWTV+1w1/RL+xL0rh44PNazOP07Av2xNPHM3gr9ed
PFcdtggzvj0+PfyeChq0p/4M3ZiAT13CnW9/pIKc3+VfeJQ+JEggwHXdZyoY
XrV8ulxEwjwTr7jnQCpQ3rXdFJPjQHtd9wsHqqiAk/xhrUZTM3Kg+aRX9zcq
OBc16lTHr0+al629rzdQwaLry+y0jTwoK3ToqnAzFbweTrPdrN0GGW9R3zft
VBCI9y6YO0rB5o20bqE9VLBl3HbQKJULh3q2BbQMUkGE2FPNsIQ/SJOfbJDX
GBUoKBq8dT1AxuB6iRAKiwoeX46vP1nIgpn5gmEvZ6hAdvensqk/fUi8ucB9
7SUqOPjE3UGOSMRCxmceNgjQwJYj5SpmWf/gpfDxyHMUGojaf++Gnh0NO6HQ
93iVQQNWyhl++Msz8FBZS0ycKA0IlWysFnFtRXY7/he/cz3fHiGWtZtBwjbP
VSR83UQDMxZr568ujkCRp5+STm2mgWP1g7YhQjRsaWf2q1klGogTurbsepkL
R+pT0yJ30EDZdbHd/2j9yJ9zz94oatLAjQnW3t0tC7CCEPkO06UBEUp6CBrR
AXNehry3RWng6snDbw45kbAXeny5b8S//9YNnrvtMAxv8foYdogGhk4eb34T
SsGuXnEplDGngYMK2tcKvk/CM8IOn4uO0YBHQh7162YadiTTvOSoAw3kdtfX
TImw4Z4DxtjwaRpYqXRrmtalY4r9ehW3XWlA3PD6BossDhS/vat63QUa0AwZ
Se7i5x9uo2JtzmUaCB1/qvZWmwvHC6XqD1ynAXW1w1DgBx1rsxT90e3Ht0f5
Hd6Sx4E1k5Sf1+/QwAGj42NrTelY3v3lX8LhNBCxGnadt4ENo3QeR8tF0EAl
mek++3QSeg5tParxlAYkGu49u2DzDx5++oWx/zkNPFiNbdvm1QuVDczrbJJp
wFc0dc5P8w9Cnh4Ic0ungR/3dva+29+PDCTe2H8ziwZOMaVEz2TRsQpTJuFh
Hg1Ylq+QlK2pWPJ8SlniJxoIy1C6sPs3CQt4ox2QA2lgwa74c+efReh47Lte
eRUNuFU4q6apz8A9BKf5pjoaiLR658rcOw3XfeAVDjTSAEh7dmy+tx9yT973
mflDAxO9ecP/Rf9Fmhgy6tROGvhQL2Oyq4GO5RZ/nJLsp4Gkz9u33tGgYBFu
B9+rjNCA9P4263BPAnZBotNj3xQNKIw7l++/x4WHqi4rHeXRwP7vt/mDyT+o
5E0eOr1IA68d9j8/cr4dIckmpHoL0MF/Wq1bZvbSsb7/djqFUOhgB2b0YF82
CSu7VSUdK0QHN7u+q7y5MQuTlI//fSNGB1nu2tcPu49Bv5aJZ58l6SBH131C
4HAHYn/3jm29DB3kvdXbZOJFw3Q01q3t3EIHu495CCaKEzGJ3symSRU6cDt+
+kVGPhtyIkAUTp0OwnYsP4850Qkb9zabierQgUzN3L3QMjqWPeouqIDQwZ58
x2eMSiL2MH6lVsuIDnZ2B57/0cCGHsZPQg8cooPTjWfD7xe0woNcRaPj5nSw
fqX/VHoiDduaUiJw3oYOSqMsWbtiFyHR3ALzc6QDfR1Xv7ekcdi7POgXcYYO
lpGVNRtiBxCYeXNPshsdRC/XK0qQyNiL48JzHzzp4JrEyCN/fn26SUkrqPSh
g/41piEXPVsRuwKdK8036SAx2lRa8gMF2+38n9pwIB28XYyaEQ7nQfE1Zybn
QunAqxWXvKbvD2TDmUz6Iz7fr107gAAVa7jwwF3qCd9fIfZxKy0ezNogq7jj
GR+viqptU8VPeL82fwB9SQc3frdus2KTMbdrJikWr+mArIjlJSiwobFC1ynn
TDrItfmi1NHRjyg0eW+6+oEOgr6+M0wLIWL4QEpHaBEdMHBPLdXf/4M921/E
x5fSAT5Rb8O0Jh0r7VCzeVdJB9zaobNK62fh83vVYiXf6OD+U2NGjHY74qtt
//O/Bjo428vJ2hFEwmwGJyO6m+lA2l3jnozvCNR8EnyY1UEHLTE78KcKaZio
/no6oY8OVnG5B+7f5cKpyayv4v/oQIIt8lHywiDy/YX+3a2TdOCvPuUqKb8I
3x36Y6DD5fN//yFT2+YPDJ/zwB1aoAMwJ/qDeImEuaavljrgBMG5v6ZlzjUD
0Mj66a2LZEEweSvhc2YUBZPDK+veZgiCz34FVnuJ45BrlrOiJCoILrfWte2p
4sHaZ1pVTesEwdHnI5a5tQQsYfDLPb9NgkCrCWV+96BgnrsMjm7dLAju31nJ
DBunY/r+teKNSoJA+ct6qyibPkT825H2GzsEAaJ/7H2RfRccFm9+uVlTEITJ
y16YTB+DxacdXP7TFQQaRye9tzRy4KOs3m3XUUGw+1fCsNfDeXh67ty07H5B
4G5eGx39mohpGE0W1B0SBI8FjA4dMqJg5CifWz7mgsCy/krP2Qoa1taxAKRt
BAHM9+zf82oMyVIMItc6CIIR6tpUr+I+5PYVyvfLToJgfQUv9pH1b2iJPYre
eE4QOKYWZVcJ9cEtguK21RcEwVndo4+VrozAOZvnUl7egoDYfmZ8i8o0rE+R
7VvvKwicD7oclDrBgUmT6W8q/AXB1atTd9WOzsDLe7ZfvBAsCGxGxCqPrM5B
o9CP6hL3BIFsfnPHEl/PrW/SncMiBAHTwtncfpyAjW0qK3V/KgjUdw3Oc/qI
GHQ3DhZ7Lgh+N65paPpMwh4XfD9Y+lIQfP/j2PXrEhlzEbBinnstCMb8f5eS
yBRMx6ztl0imIJj/9fPfwi0KJvjs1LPiXEFgfK2mt7yRgnUNDJ48WygICp7G
pJLJVOyD2gUFZgk/Po3TBi2SVCzEjz1SVC4IXpVLuc0xqJhtrW+O01dB4Ld4
UWdnDwXbJr7qI/ifIHir9lTz8mMKtnzq7p6CJkHg9kT4WcJmCtaYKYg71SoI
tphocq88JWOps9HV1C4+nhKPoZYBEnbNcP2DvH5BoLh188MSMRJmEplk7jgi
CFRqjIMb5f//PVZBgjwlCCLOP3qxj7sIp7ZmduRwBUFVLiP1cuQ8rPDe9er4
giCoEVPd7fJvBsbAIlcCjgFebPzZ+GuFA93oiOp7EgNwEOHLpr+noZ5NFctG
kAF07V/sP//fKGSmHCrCrWGAR5blnfpe/bBvotHvnQQDRG1RTt+6sQUW6Noa
WEsxwN/oTvHzCr1I+N1OyoocA5x//GHbmMgo4vjT+b83igygnaj3Ib2Jju3c
NPrYYjsD+PaEzpo4UDG8+yW7RXUGUGtIuH6jnIQ1589seq3DAN2bLttdG+Pr
OZx//xGEAaRDPysaa83AW4cJb+cMGeC4kd5joX3T8Ej8Pc8UEwYIeqhn7i4w
AOUGhDUPH2UAkfP/pi4wv0Puzth5njUDUA0OHHUtHUW+3pLCXtozQHzo6y6Z
TBr2/GtKiMlpBjD8Nd/FZJCxi2LKhzguDHBlacyo+NYCBKdyhBPPM8A17QOX
7hWzoVimVrPxZQbYb1h+64bHIBya+fJ8+hoDvIwfrz7xpQt5Z927QdyfAT4e
fWV18MsE9MwjJ2gHM0CmqP10uuAiVBdR3ehwjwGuA83T1SFUbPaiRUJAJAOs
uVh0Q6p6CCmpv7YxJYYBGCcRxV2CAzBQ+UVCdQIDSH5TiFq/hgeNwso3jrxi
gLdWZ6T6eUSMOjiUwMhgADHqQKiLFh37bsCQUstmAJ7Dagqi1Y9EJe96YZXP
AOsvJwfFlw1A6xUbqevFDEDwM3bKxXOhpKPfi+dlfL5uVNpZfSJgXZ9fScEa
Bph5ULP03ICKpaz7+qL3OwO4rbC7at4xMNer41KkXwygUbhhU0FsPdz2a02i
UhsDiJ/xi2fw9dukmvamw90MYJx0O2RnIgfmRTgmeg0ywL4WBWbQgUV4bTxo
05Mx/n0hp683O5AxvUNvEgtZDNA2X//t9SgNw2V839Q+ywAqjZZFcWvGkSoS
O3F5mQGaSk8UkkW6kHDnddJyRCEwSZS7GRPeCw+X700yoguBSzEbPfyvT0AR
mTPSbiJCwHGd2VjweS787ReW9EBCCITudKEoNc/D+PYs6RwpIXC93orGDCBi
J3SakprkhcAX9bH7Q2NkTD52VnpGSQgofK98elCLhg1xpF5K7hQCF2S9niza
C2LvLAxk9mkJAQS3b/pz6TjimXPu5Wk9IVC/FGm6x2YQURd6JBOiLwT+DOYU
v175i8x45L18c0AITDT/UsyNaIHFtS0y9WZCIHrd4vNr/r3w9tbll5NWQuD3
+AA2mDYEjULkZUXthYAiFmpM2zcGqX0HkrVOC4GeLmHq/v1T8Dt6Ufa4qxAo
wwXeCDjJglGJj5P9LggBTXnHtsxfbGi9WCSb7M3no2qnyQb++15/vDO50lcI
AM8bSbL9XPi3EC83HCAEXjWHW2YH8OArcaVX9LtCwKus9p9tEw+6epvJ7Xgg
BC5W/1c20cGD2xq9X1lE8/2vSP0xnMSDk9vj5a7GCYGfHPmvEpI8mPeg9FV8
ohCIqgrYtOYwF14b6ZMrSRUC//SlblVqcPh6nJrS/VYICAdm9D1oZsGVtO3y
hFwh8M5UpdFm+zSsxFulbC0UAvm1PYScq+Mw/LSv/KESIRD+tpO0lsDXyzAx
5WKFEIh8y4m6vdIHRaQq5aNr+XyEGla+/9EOf9/4l5L/QwgYHnywSYj7Hca3
CG1u/S0Emi4Sd7483Y84ammkLrYLgS2lEpuF340isk/sNsv0CgGLmeiZXT4M
bGDaP9VgWAhcndy3S+UEHcs4krrZdUIIBFtHRCTKUrELWbWp9zhCgL02WvlQ
GQlTo09ufj/P56/FzrIrfAnyzomlNa7y8W4cD1bQmoV29z+fayExgQpcfdXm
MQKLs06pdAkywYiLVY44rxvZ1ECaGljDBInKPcF/CgWxQFZm3tg6Juip7pL1
Y5KxfjHLa+xNTJCQfIqe8HwGGu+e053fzARKGo4bOjwH4Vu7pOVVZSYw72+6
HVwwhDBuGZWT1Zjg18iTEDO+3vVKHA0R2s0ER6XvGL3ZvwSbsKiD4nuZQG9Z
MlgsahJq9u1mbDRggh+i102EQ7qROGJng9xBJnDP8BQ4lEfHFrYGP1E6wgS2
ceXjanUEzNFE2XanNRMo/8eaFdWcgtj5hg277Zmgrvm1oq91LyIfcbVr72km
eL46+jruFw27m7sxxdCVCZyy0/AZHQvwX1O5y6ELTPDllf1Tt6PD0JR3TtnC
mwkIIZYDBRfGkOx1zAlbXybIfUzRMWsiY2v25OeeDGCCuTMtMqIYB/o42vu4
hDDBPzO7XJ5HPfwTgNO5cJ8JzuZt/lWwgY7pvkpf9I5igj81JR0tAfPwReVh
7EYsE6SeFVp9lNcDVwbZdwJfMMERhn5M724G5kR9ZhyWwgQh+lo+WP8SrNqG
0iMymODCj4Kz8NcgVDQb/O9pNhPUyzqW6ioIYfe9HkQn5DPBk5OfS8/1EbCJ
6F3HUoqZgHWShsShQ9A8v2X92zImeGEqv542wMA+/vH/m1PDBOFBxKb8Z0tQ
Yn5zcuF3JngV9/Zx11gvvLGxzrm0iQm6HmiMFPsIYn/3XVKsamWC/cnUQruh
OYielhir62KCKs5FI9H8nzDlTkn2zwEmmDBPToW/qRjx9Rnv1lEmMKYffSrZ
zIbnvlJ3d0/z+fD32Lwh/h9SN5I9PzjDj1/fy5PeJBKmyjhWOr7EBJL7r74m
wQEYuWMxkIMXBtB/JchMWxBjm78yWqAKA7dnqUu3dGfgsSsHqALCwiDL5krj
l7AB5FPMRD1lrTCIkvGsfeJFwjZ+ehLJ3CgMLBo9w4lv+2FAu67VWjlhULzb
jeNqT8d6l7olpBSFgXf6qT1HZTnQSCa0XX67MGjHP3x67tYE8kZfNUlZQxj8
9bGa0fRYhPSzTU5qusLg7lnvTZY6NfBiqO8WbVSYPw+80WjUI2ONGdIj+/YL
A6uEiMdP8P1Qvb4qy8hUGMjXHUNVHWlYzITHJVMLYXBMtTFL5uIknBNeo2lp
KwweJMUPBy0KYvbqRbN2J4TBQPCKbukoB5Zan/hyylkYyKVZfD9+cRqRvU64
7eouDLo6y3RH4mZh8LO3Bhe9hEEIuf6BY/woMvTlKNnnqjB4HqSNX9BfgCZd
vG83bwmD2Acrvnonh5As3ItHQUHCIPnS3RXeEH++K9c4LhsmDH6/ybCUzqJi
jkH1CthDYSC+JhkxF5xG8vWdp088Fgb33L0Oen77BYXwi1+W4oTByCvxtMDF
Keha8TgsIVEYmLny5rc2LUB4Z5vVnlRh0JgHDsvHUzAJwwrptgxh0KRwwLXw
OwPzJNiPXs8WBlULP7zePe5DaipZBRL5wmBcRUT/bvMAlA65F1TwWRgIS+NS
udv49dlIzswaEwaab7npY4XL8Afx83pOlTDYIbR4fd6Zim2tNh+IrhMGge/s
s7dwGVjA3X85av+j2Lrjsf6+OGXPZ0+pFJFSScr6OIWSkCaZJYnqq0iFCqFC
JUVSRiKFRImSuLeQlJGQEbJl7736Pb8/7+u599xz3uN8zv3jqZCGa6F5C3MT
HUSNge/lH7+k4VVy6pKW5Ga0QYi1y6VBGshxD9QM7IdRvaCR7ysOCRTFRyf6
0+uQUBe968oyEigcD/7RONmJVIta9xivIMFE06C+87ohZPv81RvuKhII7yla
Kjs/hoJveDL75EmwYi5Ndk5xGr1zNLiao0gC88hvLx/LzaO2neT2IGUShA0O
2ZV8FcBSa5oMj6iQQDv2/LWy20JYUzg5TXETCSrvjAj1qItgx7/utOnNJJA8
SfYV+iqK738Fr6/qJIh/a5YgoSmO0QuJlggNEshvCBjtuC+Be2/WGThqk2BJ
kCnjUoUkZjg9e7lFlwTKKQ05Rv7DxA7Dc2TBHSRYUyW25c0M7/uvqH2pWp8E
k48IJGrXQzwWEWlK2EWCkm6/6AmVLqKou2rHeSMS2FTZHa77r50YLX6StMOE
BC/btGpa/N8g2eTTUhQzEiTE7Y8ZPPQJGQVtdW/dT4J/O65q5WoUoYvOS3+/
PkSCAxuUl7ad/o7id//Q9bXg4fOJofbtdykqV4pK3GtFgt7Mq5mMB2VoTvSk
+HJbEjh03Ek88KgUKfaqug4e5cU3TzIU7fqGDn5frMk7TgLCYznfZ88vyDfl
u/YdRxKQ7PwvWRYhlBocEW/tTAK5orPeskvSUN0pe5F1Z0iwo4eRcupTOyGw
R8VlzoUEBgWPGpeGdREblWervruS4Llz2kjCzx7CWrxI47E7CSyNA4Lf+g4Q
19xbrzy/RILa55d1vxT1oOdN8zjDiwSmcRKbmxUE8PedrKX4Kgn8Px/882tI
Ag+lb95Z4kuC+618DwqP1yAae29QrT+PL/mutRavJtE2v1Ol7TdIMMW+9azv
ngi26bsuPRxEggsep85mKfURfgef7p+/TYLLMQLsIwXd6Hle7gORUB5eF2/7
1fjPoxKFujpaGAmuWIpdOLdEHA/fHeOujCCBy3HSSqvH7QRtRspu/SMS7C9/
YajpNIg07NfGa0STgHHP/IGXwyKyLTHoNHjC08cKBln3kjj2UzumuD+ep/cX
66nKC+3Ei5grp20TSWAmdNC4mtmPSoUi004lkUBr5GVuj+E8Gj77duTiSxJI
lF95sXVIFNPry9X803j+WG9Oe3S4n9Dc0Xvp7hsSsN90W/X/akW2LwU/RmWS
gPr84JTE5knkT1u5+OI9CWrqItfpOQnhpKva2zNzSHB8U2LY/p8SuLTLPOBT
HgnKXU2Wf7/VTozsPf+19BMJSnMhwFejGzE+hIjVF5Bga8uH0EW1aaQpl2LS
WUSCVzaVbkcrhLDdrS+hI994+PyTbzj7VAIHjLdULZTy+F8MAEXSXyLJZp4h
VkGCk54jVmp721BZEdOSUUWCbIqKQjxpHI1u2BwjV0MC9107mXGrBDDzkWmL
Sj3PL4AfL7URxdpLTq3SaiSByrjxwvdLUvjo6euOu5pJkFdjhrPpluh6dVzy
gTZef/jTKFvj2Y5SdHL77Tp591cnHvDZOobKn9duONPN6weTvSc5HvNoTHrM
zaOPBA0HnPouXRPGLE+pdwGDJFh/89kNxS5xrN2mNBM6QoKYw44US7Nh4tge
A+2YcRLwdRc8kRt4j25kHvVJniLBteygKMzg3bfsSn7WLAmqlz+OSrYeQT9u
PBTMXyCBVPW5rx6j02h8KMOwnI8MEnIXJ2P/CmDWkfJbv5eSYeP+4GbXiyJY
J7+nvEuIDFvqbN4Q3eLYXlmQMiZKBkpNhZKP7yhxI3zFoX8SZBgRc7Vs0Owm
Xi5oRYqTyBB6PrtUc1cpqnA0b2BSyXCsVbbbur0Njf9wk13NIEP9PaeqDGIQ
sTVCjm1kk6F7lYFVxr1xRMQnP9OWIUPECl0X/+IZZC/+5a/hcjIsKfxaGlGw
iG66t6w9JEeGZPmigbc+Qji1ae6/Y/JkcLTMlO/5JIIrdjLf/KdIhvKTf2cH
28XwRLrquKcyGeaU5Ldn9UhgDtt06w0VMoR/W1suXiGFCT9nr/ubyFDg9Cny
hP4wcbwvIC9WjQyqSQuJemM9RODBOL6XW8mw91J0mGZFO5F0O3OXvyYZHF6u
9fStkMBfC4tDrHTIoMmUUZ1/I4i75ht/bQYyJM5xxEUvjCGhLSMyEnpkyLQz
dD7AqELy/wk6dBiQIe7DxweOUtJYP5H9MteQDEIL76438/h2aFo/Gr6HDMKR
q37828rzB32Hxn+mZMjvDZdJS/2N4k0O+xrsIwP7cJZV1r1RIv/6qa/LDvLW
hqGxScnCuDXPW2ryMBneP1Wv0UmdQHyT9w+VHyFDHjdjyGmhGq1QeRH93JoM
GfY+j/PDpbCu48d2bzsyXCu+FqGlJIRtY3+sNbfnrUu+LNiWjSDvmnbXDSfI
sM39sOohIg7FSk1nCzuR4Vz//XWt9eI4b6cEX8spMhy9WT/w/vY8avResSv7
PzJEa96OvKHeiebfqYWEniODu6m6pv/iMMEdMvzldJ6X72w/X4O7MNZcYyOz
/SIZ+lXLaRs6RpGlnetxticZXGzefceF55Hnw+spI5fJoLDLtzGWXxxH/ng0
8s2bDKtOlfU4WM6gbOG0bfHXyEC8mzWsuF+LanXzfbwCyPBSD216lSiJJy/V
FO2/SQanEMIvc2EBMV73SioHk0Hnwh5WUH472tK9eHDpHTJs3tmhfrBljDi4
ghrdcJfH902z+W6uIHa3WNP+9j4Z/DKMXWoY3Sg8VGvt7Qc8fNgbnx60GiXe
Fu91dYgkA3fd9o6kSEFcyeeQrR1FhgqDYYvKz91odJvHP1os7/z2tT2HU0YJ
suvtnQNxPH7mo4I+K/PeX8lxd74kkGHybtp2g4JOZNaaWR3znAz/bY5XSyFL
47Psb9yLyWQoO7VR5SIsopB9TfamqTy9GaZPBq7/g9KCRpIV0smw/+1TrY8r
JXHZZ8GRxTdk+PvqTXdlzgzqn2Fvq80kw1dzmv6H4Xwkoarik/6eDAeO/+De
NxDDyqd2FN3MIcPzDDEPZ5sxZBR/WPJoHhkekzatTqb3E6d+nzq47RPPz/qk
Pk1vIRxE8YkiFZDB6KaRqaNZF0oyCmvr/kKGtItLdgVvk8LFfi+UPheTQa/o
VM5r1Vn0N+fjuUclZOD8XPxTEfoGCY39eO9aTgb/+K9/3vXx5jPljsXdP8kw
Zfh25FrHADI4Pm0gV00G518SOz+ojBMOURJ3ZmvIUNPQ+c1DaB4FVK2orqwn
ww7pG6Hnz+ehBPEt3JeNZIhZRhKrrBPB+Xq77f2bydBj23TE83wfartsk2zV
xqvn8GvBV9FSmD/TdXhzJxlCGntyTGum0Yr+61slusnQa3TGcl/YXwJWP/bu
6OXhY8kIM9LjfT+s077kDpBhedejVwndTejiMkrvz2Fe/qoWtXayr4mQPxek
/o7xzlt6mnnTxojnT+pV5yfJIMbc2rp7gjePHdUxJ8+SoSTVI+iVrTCuWfn0
ssICGaL6XIfOT8+hwTaBOC0+CkzG7NIC01Ek9Myp0GwpBZbPJhipl7Yg2ROl
3SeEKDAyWdpdu6mLUFfYKHlZlAInAv5mx1hIY9O/YZtCJShgIPfZao+4GHZM
mjqUKE2BbB3uhqAYAeztbOWVQ6GATRji0EvHUcRaHPuDToE3UWP7BbvaUFqf
XEEHiwJVDnvuiY3y5rvUG39nuBRIlbmbv/SuFP7zX6+49HLeupPlEhYogidV
TDeulqOAUpZtr5v7HJIafnNQQ54CvumijUoVA0jhDd3TVJECIubhNN3FT4hw
84w5rkyBWw9N0ru1xonDm5s+e6hQgN228kv5fVHsMg5ddzZR4M+ZX/W3LObR
jaxnYglqFBjTr9tyQ2MAxV4U2ZC9lQJ8kfeFt08noHdbzxwo06TAy8r2yfgx
KVw+/eNSmw4F5i//TF/zURh3fdgcPQUUcNF9tPE/jym06PXwk4Q+BXK6HBcm
Sa2IoT3XsXIXBS44X5Qv+TtEqCzYim41okDIvLXRrgoxvBPlrzc2oYCeZMf7
sDfzyMZHYf8xMwosrvEpt3zYg9wh+OLFA7zz4ROrd+/oIW7zDz6+dZgCPkZq
w30UCfwsfx+OO0KBj4ejBfCORZTrn9WeZU0BjWmPPQ3Vvahany1SYkeB1Zmp
xWl9PUS/4NV1Lfa8tSOt966fOBb42mI2cYICNz/zhetvmEcygfoXxJwpQN1a
eVemoAOp7U56tPwMBfY90dWfHR0mjMUkkNpZCqQ3uMs+XSaKHUrOtu12o4B4
2PuIWtdJdOV2lZDdBV5+Pf4uiWfLULjJVmV3DwpYq9rZjXhL4VSpqL1Blynw
yU2d+bBNABf+WDwf602BY93qP2qlelFjqH3k22sUqJPydv08MESM7yvKLQ6g
gLT5gbc+3SJYgrq2tekmBXK1Lq19ajeOVlffERwL5uF5QP3kcOE5QvvBiJJI
CAXOih81sRgUxwcPHzJddo8CXmxnNdK7GXSG+cFNNZwCv8yD0iJ3VKKAOpmH
ux5SgPlm5YriUUkc/cj3o/VjClwkMiu0xBZQpmVHs2sMBcKyane0pTeiUq6h
wM04XvyGL0H3J6RwR+NLxegECqjWa+l7HllE8zHSJm+e8/Jfv/Z9KK0Z0ezO
uxYl8/C8Z9B2nLd/3YraBw2pFChfu5ZtnrCA9Fs1c4bTKXDIQNFumWM9soqP
/SP4lgLbjK1MV4xJ4vwv+c8k3lFgrbrpZacTk2htT9cp6gcKlM2/6Xd6O0jc
kxDfxMmlwKYfOa7CvP4+vWHD1ApMganwHu24mxXI7sCBvDX5FNBOnbI6yRHD
RRcv+at8ocBXcpD7Y0YfepCHpbVLKHDceCbknuwkmm9p/7WjnAL1wjtbz8II
4SAgEr37JwXU09c7H/29gErWrLM3q6bARu2RAk3+JEJ1j5mieS0FnvwL+0rM
C+FHLu6DNr8pcNplWk7nYw3iux+Z6dDE06PrIUrEUjH8o64F3NopsCzPZ8m5
JxJYfV5A2LOLh0/uzoFEiWEUu1ypzKeHAujMwI7tvHlJUM8k7EY/BZJjhM4s
nRlDZxxdj9wZooD/5pX/fg5NEFVBD5aHj1JAwOe2Gld8Cmm++tD5eILn75mn
wYX7xoj4iqaXT6cpMOvx8vRewxkkOs7vljRHgeqXZSXet0aIc0yFbemLFCjo
FVxgvppFdZpGi1n8VDBOn1ExjR0mdG1dCnMFqDD2qjx0zbY59Pza/eACYSr4
ivAZCd0cJiQT35l9F6PC5uI0+Zf9s8i9+DfjpyQV8gvFI1V2jxCNfYuNtSQq
lF7bR+N+nUF60qsS/lB58dZ3o+r2USJFdZdzJ4MKQrY2q5O+TyHK4dMb+tlU
WF8p8XiHxQTh6Xl3YlSGCoOb37uXjI2jlui3H2eWUyHyru7bhkBpvOtT7TW+
VVS4SEn19NIbQWntc7uEFaigULO8ZYkP7/0tvEJKSokKAR7e4Ucu9KCra/Wr
aeuokNPxYTRHVBx3mDg95m6ggqtzN/Xc0SZk7Hr7qJwqFR72L1NaqSCC34a/
VlDaQoWhrc4hsklvECe7un/DNios9X91o/KXAL7WMJ2hrkUFh7I5CbM9g0T3
ooynDkGF71uncLTYDDKT266rv50KX/kevt6vR8LvDU4I7tGnwo4Xr4+7vxtG
ss5BJft2UeHf/S8+zsoS+MbtV/csjKgwfnHqus2yP2gg/ae5nQkV9pyNJjnY
C+ODVRPLHM2ocC1YobZCspD4OMnuOHOAChvEDhus2DyH5DhEyvnDVHgbF5+S
GzxJBOvYn/M6QoVZ4qnGYs0QGjl6Q/2aNRV+KmYWHmOLY4uAlPmbdlS4mZVg
6WBYjj69KM8PsaeCn0q+Pa4RwGtKRgMfnKDCyHe3C2yLUSJkkLE32okKnYoH
yp2VxtAEWYuecJoKAp4/7z7SkcDWW+wakl2oYMcnqu+eUYUKLfyfvnalwkYh
sZtCAwJY+cqLk+/dqcC50uicaDJG3HYp3BR8iQqe/OlPAnXfosGjrXPWXlSI
Ex+dP17RjcwOLH7ZcJUK1ImcxaXuUyjDgBu6xJcKyRUXmNMfBDFt2zbLX35U
uKKsLlhBE8cX1x5anXSdFy9TeK3POhKuk3Eb9AqkwnSHsuux3j5CU/putskt
KpwMpGjJmf5C0fypfitCqHBB+nfmeOIgWhwrNh4LpcI5WZU4JaUZdLSrk1EU
xtNz0aT6+JQgzq9b0hoZQYVfknrqetlieHXJ8penH1HBFBcqx9pL4xt52heI
aCqs0o/IW7AcIbrTj+iSn1DhXvJ+PeF3z3nz3kXRjqe8+kbdI62XtKPU8LCq
d8+ooPcsNn7nilEkdfN1TNALKoTQnb/W359F5zzLTlqnUOGB5lzwzjnevHu6
d9OGV1QoqTduHxMVw2q2wvP8r6mQZLfkzKGlUjjCbHVRdQYVJjJnjQ8UTBDT
O7aHvsiigodnw/Bq237iyBZbS69sKszUHaydvZ2PctZcXm3ykQq3TXZuNuO0
IxlO5OByxMOnZPbo9yfDyFsiK3v0ExXmcjWXyNycQi2LP/2+FFDB5HtNyxve
fLxjZNA4soh3X8WFdI0xIfysXZx5+hvPf1/zs63kxbBQjWKrTikVHudfy0I7
JLFTscFL0g8qNFPJiv6rSfh7jv2F9p9UODU0UxJ8bYxY98pH9101FZ65zt5Z
mdBHhDyJFg2qpUJU/Ck3ikMSGr73ocrqNxWmzDeSXF3r0P6AmhiVJp5fUeTv
O3e6UObFsZP8LTz+r2ZfWL97GDGcSarVbTx+YVnadZkJdMlq/fzzTip0f83o
iuH1ozoToyLPbipsWqb274PBItKEk6HGfTy/rXj0o6paEEerBlguH6TC2v8K
H6X/FcaLq5+uHh2mwmhL2A/hTlF8lIkGC8eocEbRKG2iTBznizZkP5ykQqXY
7AI7ThKvnp/yOzVDBafKvc13rHn6GKSZ6MxTYSBeYePTayTc3bKJSfpHhSU9
Genbjk4QRlWmrW38NDgSn+Kz9fwokfrl9MssARrs/nfWbLnDECGVHXghUJgG
RUEyZKTRS5xLSdS1EqPBpi81rtquOURldL6oiiQNkl8PDsvOxCO1u81VfCQa
/OyNjUzd/wVFXJuPqaLQwG0v8aVieyWaPs92ek6nwXYTkxdOm+qRpaO6qieL
Bql7pF5buTSjXIsD83u4NDCoSN/BvtKGZPecK5KVpQHpkfybtr4O5KtzJ3Rk
BQ323j4d/4L/L2rbkGJZuIoG2m7yir947zF9ua+rHyrQYP9/bYKb1vWiRFrH
oLMSDeps8yxrtfoQX6hZhOc6GtjY33AU1uTDluJ5OkEbaCDpWFmzjSyFM28o
dUaq0uCylOljv2OlhPSSiNtJW2hwxVl77YlTA+jU1SVq2dtooPuMvTKhizdP
Tbs0fNWiwZ6iXX5adZJY1r3Br5aggdq/IyWFrX2E59CutX+38/ab+2nlre5B
1acyf07q06BD8nMQqXkBqXSt8BQypMFUTp2KxhIJHHjszgrGHhp4/072lgkc
JdobZ77Km/LyyZS5n1baiAgLx7Nb9tFgjfy4WlDeFIqsqmQYHKTBwToWPy1E
BI+a6qKD5jQYKoleJrSfhE2+vzzhYEmD205x7UTAOyLJgCXpbkMDubvy2tM5
/WjJ54BM/6M0oLMTUz+OLSBr7RGrsOM0EN58eWxGRRy/f2+zNMGRBoE+54MK
YZKgbP6ekuFMg1Orn8/1jXxEZ9LU9+ef4dW7trB8e+gwKlJKmPl5lgax67uv
B23+h1YmSj9tdaOBADP2fO9+cXxlxRXDkQs0qDZ3MSiSnSJqorqH+DxpMGDK
rLhy/TyxkXnoIekKDYgPZXaW4X3o1v3PxAofGnw70ey+z3MOdUmqdG3wo4GD
1ZK1brMiGIIe39G9zuM7t+KKRII0fiwgvGVvIA18ihQqvXOHiAmf8422t2ig
RDml3C5bh8zmmv1dQmjg9aOOGv55FKVcNFb2vkeD/Kv/7r3a/Q8JjGZX3gmn
QZwyyYOzTwzb/SfvFfOQBsulDfz1N5NwTve9la8e06DMrkts26khguawWJwb
w9OzVeFo+apq5NJ86lxpHA1Wh97wMoseRt8sa5mNCTRgHUuPqeSfR6tr9HDf
cxqk5WtvXscWwd77XjvOJdNg7CVV40q0JK4rlZESf0WDqt7jqT+TJ4nNhkFZ
nNc06KNZJks/KSZCCias176lwaFMh5MzF5pQN2EvoPmOBq9v1S2rjBlBO3LK
X+7+QIOnF883T6TOoZgtWgeO5NLAltr4fGaHMJ5+/WLWCfPySzKIuSEjgfev
o8V75NMgcUD2aYILCae+8N0d+IXHz+TnrtVzI4TwqoHhh8U0sHRMiKO1uiH7
2CORL0pooGOuMew634py2UW678tp8PHQxi3lH0YQ44Hq36KfNFhKV1zlbTCL
XElPQmqqafDk6brFfd8FcektcfWuWhq0znseJLeKYgVhj6aJ3zQQX/fBMaVZ
Evv6dQQI/uH5/0fhiGA7CTcsmK2jt9JgXONI5vNto4S6Z17V6g6eHpPydJwE
ERE6rnRZ7S8NDLG0xMiBX6j3bIScfi8NalNDZV9mdCODviXfDwzQ4J3snoop
lTH0eIvThQ3DNMg9/qrhZ2oHGvYpWyE+9n9/75p8MZCJDL6rlnZN0EC6fqqX
/WuYeEyLvJQ/zeN7+4uHt/+Q8JDtglzsHM+vIn/Gi2YksH6yfbnnIk9PDzdK
Di8XwY/Gvnoe4qdDjWqmzo9zC2hQZ738JgE6nDkheU78+BjSC7xfISFMh8n2
sAWhPW0osnLqcrcoHbpt9ro5bMokBmVs1hRK0OHFFQdJw6JxQu9kfuUTaTos
GxloXb1NGke+WeN9mUKHwJg02SUFonhw7raSOZ0O1qZrNx0J+If0do5Wq7J4
8Qou+7fAOIoMNfeV4tLBKOKe1P3YVjTwO1e5dxkdzolU1v07V0TskJer/bKC
Du4nLBbuBkwRD8/e9Hu6ig4iV6jiwjaSuP9D//qrCnQQVHhys8hUGG8X2F9v
oUSH/x7ZWds7zqAI0/cBauvoMOZ/5MSN+h7UHymzkbSBDuw9TsZ5L++h7e3X
Gvo20Xnvy+f1tEsTRMT6vze+qtHhvvvEyqw5XvxLxqoJW+kgc6Az8qgzL37+
myZvTTp4eR8u+Bw+jSIkmEGWOnTYEXde/diqLtR3+IqaOtDhvGBQa+FYIQFP
W5vJenQwKeYUhdnPEA/6dt4aMKBDwRyJbRAjjnu3pKp/M6TDt0SdpdNkPqzr
S257tocO++aPKdOLRlD494t3fE3p8O6G1cff1d9QL61xm/U+OthsrB3KOD5O
6Npt79h6kA4xGn/efS+SxOHJz+9SzemQbyZ3XgSEcO+YuNbQETp0BE7c6LQf
R7qEa9d3azrc1L/weqCzCoUH1tx7bkeHosePb2r5jBE9lVo6fvZ0CHfy2V3f
KomJZU+7bU7QQUM61P3LgCAOOykUruFEh9p267ITbaOo+81pXfppHl7Lr5bY
9BYinfmK3uH/6IAkd9oIvJsk7u9Ujyg9R4dbv25pEkPiuDs0anvSeTp4Lljx
z29dRDoNfAP+F+lQrFjHirjZi+7LO0baefL0kNj7dUtPOdF9tkRP6wod3HyC
3/sfIGGdnI1DDB86eKctObOuXxjfF4h4PHqNDmKG7zuuWEygv6ZzBuUBdBD4
FGf8cmcp0n50dCT5Jh0as3dsuH5oirjX/iX6ejBPPyrfhTuXiOOu9cqGx+7Q
QVh4tMiwdhZpeYSOaYfSYemzJ49C0lpQaP5ELCuMtx/HuMmojRFdElZG4w/o
4KPyLORVuQTWMv808SOSh79Oij7/5wUU+lT+6csoOjhtOZ7dJ9eJuvqCjW/G
0kHPMIcclTRCaKkPT9k/pUNSOevK2F5JHOp7KIF4RoeQuVeNJNoiUlt/eVj8
BR3K9zeGvZyqRfX1cTr1ybzfG/d8N99Mxt43ioKfp9JBJ27ZUqvNQlhuc3/t
+XQ6zHVUp4wNdKKiZrL89gw60K5EhHk9myRO397qJpVFB3p63bkEQgSTNGxw
w3s67J184RixbABldvpJJOfQoWno5I+MW2OExf2kIxfzeP44kNJzIVIULxDl
z/U+0SG2NDixOn8YxfeNjZEK6JBr83s8pHaE2BnJ3v7nCx2kzE9XFIMY7tXX
DXlZTIfo73lnvR6MoLsjDg0eJTw9x0WVqPqPEGqxwYo7y3nx1I8LhW8Vw3VG
ry9Qf/L4DX9Zri4wgq5M/cpvqaLDQEoG9XHYKLHy2Zx0Wg0dZC0mWZLeorjI
bKXN5Xre+XTXgl65QXRqYWeKYSMPz/16yRZCE4RUypkpejMdbqsEtbwj896r
h+/rt7fSodrslPmlc3+RxdLse6876HBM7d+boaZpYj696c/Vv3RQbtibcntU
EMdZL123p5cOX+tvraicaEAGokqerAE6lCUkv5xMIeHeLNOiziFef8oZ+Rvh
toBC7N2pb0d5/qzZIkG7/hKpSj8+6jtBh7SIYi8lmhSu+YhfmUzTQeJSXtP2
M5PIy6lzljNH////G3wpU4PEcrq4YfcCHW68xy05smK48PPGB1l8DEjOW3Q+
I9iPnFwOt/ktZYD5n98G4g7ThAT3ygYzIQaMX5LIab4oiF9/fXplmSgD2JK7
U4fKKtBB96/fesUZoCaW9M5LSxrPrBhgZEsxYLbrraio8xSKLaM4XCczQDAr
Wi0nfojY4bXtzX4aA14mTKuddxHFXQq2i8uZDIBXlsYrn3ahW1X+ewbYDKD9
9PMQ0yLjjb7JkTkyDJCKKYvJk1xA1et+dN5czoCkjIqDW+98Jjzqx1UPyTFA
os3p2LSfOF52g+MrJ8+AJxVyRy7uHUD5qlA2tIYB/KeD/Dd1zRCOzSc4eWsZ
vHlig6zgwCISu33rZPB6BuxYurM1b3cGkb7tTab5RgakqLf5GL4Txwc7a/jl
NzPgWU+DkqNnP5q+N286uoUB3JqRjHr5OSKakIvG2xhwxtFmZoXIAtret6vn
thYDDAx+bxsZKie6Hv6nbkkwQHaRvBgkJIaD9cP812xnQPljjYZQSgdSGcmu
GNdjwAnFqgW+/0i4KubPsvydDJge0rrSYzOFPIwETt/dzeODtc1PSGmMkJlS
yrY2ZkBpkvmI8nkh/Clhr+DavQzoXBKY1HXxEzphdmH/1D4GbJxSf+oVJIHF
Fh4/KTzIgPb3/WbBFX0oLflT/z1zXj3H+mUPKZPxnuYtzGhLBkS89RgozhfF
3bSX25/bMOCvmM7D1bzv2XWjFWdeH2VAlEC01uzlZiTn+yAi5zgDPumMU289
GyVwltjnQkcGjPx+dPNZsxS27vPpK3dmwP1Eu8nEGkGeHibo9WcYMKd5y1Mm
fhhFHD4F7WcZkHlG43z74Txi8+3mUwNuDIivXC3VY0zGFZ8PPpi6wACBTV3R
maqi+L+pb5jfkwE5JeaVZk8nkdh63V7xKwxo/SOZp+pZgl7YZ9IYPgxwojRv
i8ieJvQjlXRX+DFA7+rol1frxHFbWazz2usMUNekhYnWzSCfpbRwtUAGCO0W
qJ5Pr0UyGkGIuMXjL/lKjvnUJJHjsthtGMIAUfldrXcLxLH5s/PUA/cYQASV
varbM4vG67t1bMIZ0B1EORd8owbdk7Z1OvmQAYfLWzXuzk8RKgZV910fMyA7
sjPHZlIMl3gZ5l2OYYApP/qSPTGFnF7n/b0ex4C3r71uVp0rRIJdqpTQBAbU
zF+9kl06R8Rzk7QfP2dA3zX7S7KFIlh337KTz5IZEJBe9HhHzShqvHH/Xloq
Awotxjd3nv1OeOYK52anMyDtiHGKgzoJM0avdOVnMODq2J7LQWV8+O2aUVJZ
FgNe6Ets3drYicxsTmrVZjOgKOTmh21vx4mB+40nWj8ygM9y974r5eI4uHhf
aB9iQEhNQ7Z/4hRas1iUM/GZAYm1wvKss7dR4Wbtzn+FvP37uNlBtSR8zPmN
tFgxTz+mQt6oRBAvxipo0koYsDxfJeLel04UVR3lIFvOyz/uk+aXJZPENjHy
XcWfDGjyVaE/TBTDv3RvfFCtZsCG0wrubuLjyO3CXLt2LQPOhb3epfWikpB+
eU5q128G0CclrR/kSuHUls5t+5oY8OP2O2WXV3NoN8PquFULAxSihLXrTxeg
rj0Vd060M8Bfxk/aUISMA64ZZJ/tYoBigGVxQRcfXvk+p82zhwHR2lmingvN
CPVvkAzoZ0AsSijWyp4lrOUSt4YMMeBkSKiI4D1hPGPOsY8c5fUHnT66tkw3
irhz93b8BANWDUoW+2+ZIjYXCLxPnWaAt5sY4wJHFFdMe7a+m2PALVKy2V/V
AfSfypD450UGJFzJ3rdu6wQh5uCgXsLPhMt1VwputoniF4/qj/4SYMJ0ha/z
yNYhpP/D9FazMBNuOhYjj7xxolWgMKtHjAnum9I/Vf0Vxd6aGi1jkkyYH1k9
zNoyiLjn0sQWSUxwMpmI1CqZILITV20RoTHh49bdVUOKovhQQ6QdhcmEMc1H
kXmre9EoSSpYhsOE9ToT0ytsp4lg+pXsURkm3L17UHfxzxSS4/R2FS9ngvC8
6NWMpHkiR9aC/kSOCSuVKd3owBjat6pI74I8E4qoaed3l5Jw9xo1tz2KTLDn
PrkubduPfNfFx61UZkL5wUOvzTuk8Ost3gtlG5lwv2fbX/dOcWyo2a/8bDMT
VkssPzE28gm1EJaWXupMqMMcEt8jEeyhVxxopsEErv05qxTtKkLaUP29gjYT
1CNs/a2T+PBz42ed8wQTRo1KWpYLThDEPgqtajvvPuqMpn3wDHKxHDzns4sJ
UR/bpC8rjSAhO+snh4yY8LBD/rjES2kce/x7mbIJE5Ys3LV/bdmC1J22zfOb
MUHF7ueReAlxXHbm+dq6/UzQed/Dn6DyjnBwpR1JO8TD29nj9cmVQnj+gt/N
AAsmPJtN62okxolwr+EsSysmzNwwVu6Qn0HrfGw7NtoyYdVOmot8FBkX+pdS
hI8xofLDiayHmv3IOlBze9NxJiRd+WjPuCeJx28nnX3ryIT6t967YbQA3brH
iA1yZsIKne4b6k+EsVxEQKndGSbvIyYrtf3UKJHzeHR2y1kmaC2ubC6hzqL9
T44qSbgxQWyuerQ8mox7E8rN29yZIBDvSSmf6kF+Sdo3si8xIfyqE7/abQnM
eZWSGeLFBI8AjswSvedExhtWu8NVJth46ViEhwni3e9ukLV8meCi9Vna7cUU
0ZIzrkv2Z8KmHU+tIgfHkAe2d/l7nQnvTuqezc2QxqTCiui8QCYgX6/4fpkq
lFRMlITdYgJlee6qw4vCGMpSZ5xDmNB4LLbtbvwYUfeTowj3mED0373SbDqF
ztUEHmaEM6FGmK22MZCEhRsmA/ojmNBb6PNf9tffKLbZ4W3+IyZYnhM6XhIn
gtU7Klsjo5lg/u5GyZGNY0R5N5DOPmHCyf6BqeXLppDjQBphEM8Ez31lAin7
SXhxROY/biITXKdy6D9WV6OIyeCokRdMSDwdaNPkKYxV5qa/fU3h4W0upolM
Jokv/xynY14x4bjX8EDFkTFkLfBLwf01E85//KTxy1UKj4voHTJ6ywSRZVuq
b2gFEbcl3/iveMeE9NGcu5Zb+PBqyvKMyWwmiBd8vklbskDkMu60lH5kgsOH
jZOX+HgW4s5JJSAmPD1f6q3pxptflzvreH5mgpy+Mr7Em9f9Vtee3lvIBNHG
HyhoahJxlAwey3/l+Ws35050rjTOWP+2eO4bEzbyq8bGarxBRqorp36W8tar
vCUtzflwq/pd+aQfTJjy/ek2upmC3QqNN32sZIJxNDrS1jmLluwX0yn/xdO7
ds9fn61jxP3mr4atdUz4NzI7tyjO09t/1w+ON/D607dl01ZnI4mM2R1HhZuZ
0HxaGzOWSGC9QL4znDYm9FvXX/hs1YYcEi77QzcTQq7eNjvJHEXjGzXuHujj
xXtwaa2LyQIRgCYfOw4y4dS4eMhr61lEM8587jnChNsBYmPZJyaIxHrXjNvj
vP5ga1XouciH1U9uQE+mmNBisV30Pn8NUTTe/y1jlgmOt0jdmSUi+LBfyq8v
C0zoOGnjrNT4BnVJO7XW8bGg/SXr8qtJcXwxRn6gbykLcn08LfbYNiIh5fbp
RSEWdFyl/dr9QwpHZMcJUMRYMHdraXNQXTdas9OWJC/JgkMOIkphvHk7u4or
s43EgpkjT6PJ3BFkeKx+zR4qC5od3iQNFZBx3WDEZlsGC6gqXTGbVk0gpysH
dV3ZLNBZf+C06/w8MS1K2RMgw4KApIlilaBpFPTwx+GHy1kwFJxlZDc+Q3Dk
79inyLHg6wx/5+jOOZSSYeSSJ88CBY3kqB33pwhNEPGqUGSBrhyzSfTYAvpe
9uV6uzILTOanl7TWTBCWVv73JlVY0Mm0CxKsXkR93RAjqsqC+vbVFYc+jRNX
Li4myWxhAflqZfP3p/+QhEBu5oZtvPhqH+kn9o4T0fc8P+3QYkFtvnzlg2//
0LrlW0sPESzoutDaUhkwTuSmjtc6bWdBnqKFebzRP2SimdF+WZ+3XyBA4/ix
CeLP17NDIbtYIPX7wel1qxeRy6H1c0+NWPDgVMa39e2TxGJbr1CWCQsunuvS
+2Y5j0LOJVGKzVjwWdFVZEJshpBdPCHbcIAFSmPxH226Z1D6rVVrBw+zoDVa
0Oly/RwB7NYt/JYs+NYdzLn2cxJVPI/dTrNhwZSwT+f3wxR8VM3aZM1RHh7K
yLqQMoaGP7OPaB5ngZf8SGPbQTL23VvrYOLIgkrbFz5rrAcQqSn83FFnFsiH
dho5KpHwpmnpwBtneflf3DG2O0kS518vC3vkxoK/7Dh6tPcPtJ9660nqBRa4
sb47NSWL4bY4w5fYgwWBnmXtZ/QLCDcVofeVl1lw1/BUobeFMF6SW5Df6c2C
Owq3972ZGyHCdl8rn77GAkOHJ5lXqxbR6lrit/h1Xn3z5BPBCTNEpsN8p2wg
C/Qs21102ieR/uiHkU23WCDXRPJSqSLjap9LC/ohLODM5kuyo/qRg+QWUYt7
LPhYkzKTsUUaTzwepZ0OZ8G47sK+Pq1qVB18Lv/sQxbYLb+fke8hgjO9Bs+6
P2aBppWkgO7uCSL81JllnjEsEFm6zl9h3yRyt+z9fjWOBU9sLQ1unyfhg0ZO
Hn4JLFij+vikdX8p2qzZJX/zOQuuSehc/u4kjClrHapuJbOgif1P4qTRNDHK
bvMNTWXBcBp3R3zcKKoUParyIJ3Hx2Y38qMsKfxmpqnhUQbPP1oiFnudc4jQ
Hqug2CweH1aB8lvk+fC5+nr1hGwWhF3IUoqV+0eYfTPvePGRBUeadyQ3r+9C
Gz/8upeKWPBOuDyr9KEYJiUf0H3zmeff917roveNEUORP/uzClnwLOJJ2gmf
SVQeuPdxzlcWmIp++VEhTsJpHmW78HcWGJQfS1lncp8IcdozUVDGAquZpE+E
IR92sfgWX1zBgrELO9SOXaRgU8NdZmVVLFB5JMg+ndmK1m/7svCzhgX7lctK
PveJYAlFvZc19Sx4v2UuXVl6muhnfrZoaGTB9T3fMlYkDqNSYV2hlmYWvDga
P3MzVgK/nMp929HGgkfI9b+lRq1E8F/NYz2dPH7apwIzOFPoVG221GA3rx/Y
n2rofCaNjb6q5472saDF7vHy4bFiYu37TOepQRacd5gSSNg2j8ReqDLnR1hQ
0nI8K+gfCfdEvC7km2DBT4son/KB16j4hoqb4DQLGi/ydTj8+4eSLqYuF5tj
QdFJD3piDRkHOq4tk1pkARFfuKV/0w/kdDjJi8rPhjDjttl3W/mx4U4FRZYA
G2YC2eFt5hS8Rv3ZLxlhNlg19o9de/ALCSnI+a8U4+1XalTfKCSEu+hxGxUk
2cD38+Plo/4UXCQo+2ctiQ3fCm1/zKvWoMSJqFsbqGwI8hNOpncK4oBOtoYa
gw2iHitDQiwo2OHXw65tbDboKGh8sXf6ifS/0MN1ZHhr/VNGjtW872dW2PYd
y9kwvP2t5O1aMhZIJA/tlGPD5VTK74Q/uag9/G70Hnk2yG6cOyqRtYjyAySN
zBTZEPPwLJ8nHxnHu9+aOqjMhu/XNEYcn30i/BxEE4+osOFdsffVwJOzyP7g
zf22m9hwr30x8XaiNN6hL8h3XI0NqolP77F3NxEr1fxfndzKBo8h6cCAgnHE
t5rf6owmG/5V/Vy6NkYCt1B9RFx12NDl+ak3+Mwk8WnpQtYFYIPgcQ0c4teH
nox5HffSY4P+nRMUlx4R7N0+TfLZyQZO0IZV12wXCduqi8h/NxuGWs0unXr+
CxEF46cDjdlQqO4/3qLPh2XfurHv7GXDI+o1RQ0BMl6MHy66t58NcSpPVnWu
+0k03XdxjzjEhh3Wv+3Uz0yi7H2d8ict2HDe4kfU+DV+fJ9kXbvVig2Rgg3L
+/+J4zM/KgNFbNlgf//nx34GGe8M2a1Zf5QND8+ve6x5eI5YYfKpL/k4r17f
ZWu0Jn8Tc+JbY7wc2fCqQGfqals1qvn+ynSPMxtOPJur86KOoNdBq/lkzrBh
H1vvz6myeRRsGPWm34UNgVnCy5QvimAHYcrxPFc2rJKwWVOgJoWJokBaiDsb
TOd/JhSPkjH7+r8vtpfY8LetuoS5foYY17t4aYMXG377u3TJ7qwhypcMKPJd
ZcPrSZve42m/UNLn478rfNiw/7FbrqzRMPLz/X3rqR8bikUuk2ZE55C17j4d
t+tsKFMIpfyhCWP1xa+DOwLZ4LxCNP3vIQlMyiPiqLfYkGi8e/35QhLuu5y1
r+MOG7a7mqz7qviPKNJctzQrlHe/1/voINEJIm4mPvN6GBvWe0lqltkUEl7Z
bMfDEWz4YKKm4mvXhA5eCmWuecQGUqVou5HMCFJRF/42FcWGz2IxJy5+nkUi
E1e9imPZsDHl+oq5Y0K47e248qOnbDj+9tp+b4Y4znM73eT8jA3RMfYuuz9K
48hNbSGaL9hgvEfQuVGRN68NW4B4Chve9459+6k8Rxin/xhpSGVDwfODsQr3
2gkFl50JqelsmOc/LPFI6jXBtz7v4NUMNvj9s82eivqDfvdtFjLNYsPppca0
pk3DKDMl5b1sNhtuN8kse/ZkGt11Xuk8lMPTx4Z+9dyLfPiUYiTnUx6vXg/p
KPRdBOv/lSoN/cQG4eRme6NqCSz7/PrVYwVsWNdx3WWDIwlPO8yrqBaxoWPZ
8J37VhRcuep8y5JvPP/MXPtvzbJ5IrWt515VCRve6piLm4SMEzeeHtV7Vs7r
F/tybe2iKoljR2vH3X+yoa1lclOJyRekvdz0uUE1G64bbO9b/aEdMf4UmjNq
2dBPDQ5LGBlGw9Faon/r2TArWB4h3TWFvltl5Lxv5PUX/eGXYbmL6BlH6Uxg
Mxvut1R1WU4KYe/6J8uOtPHOO9R989ETwxaRjB9KnWzAykkrHl2TxJvN7/jO
/mXDs0tTLVHmJCzFEFAt6eXpxQ6faeoi4+5qr/aoATacTT1zRXH2H5EfNhJ+
ZpgNDjl7Z18vmSWi9zvt1Bnj7f+8JCpOaZy4SG6ekpxkwzHbeFXDjlpiX8Wh
5D/TbJC3+S1lZ/qQWHe31DJ9jg3Unt41q3yrkZCpnoTvIhsyVaXFjBY6UItE
Tp4ZPweCH6l2M64OoZySjWdXCnDg73/XDqc2j6Pw4BcrRoU4QEh8kPjWMYPO
7patzBflQK03f8WG4kW0417H0QoJDlh9+69njCKFafUpQ03SHLgZUuYkobFA
/F3h6t1H4cBOWx2p9Lf+RI7TVskZOgc0rtnInz88ju68XogSYnPg1JhA8Y8w
EXx0umAtTYYDq3RXGTy3IOPNEPxh5XIOCIS4PHStHyeEAs0MN8hxIFnOhfVm
7R9U/4NRqy3PgevZPzglVnMoldl0wkiRA+5PPHUH8sSxj13CuLkyB56W8g+J
FlDw/hfO/idUOHA/Z2Gr2YU/hPzQBsr5TRwIzJkoMt/zF02rT8b5qnFgciks
Wcmr77t37oaQrRzQJTxVnZZJ4pgiPxSlyYGGX8v3b//Op3tOardJsg4HxiQk
jBYz64kdh6Ub3wEvH/YaiXyzbkSP/XWqUI8D37IywvqeLKLuzqiZnzt5eDVL
iqS8kcAf19sHNu/mwBaGW8CZTgoOuaDIHDDmgHzxuXsnkluJY3mDibN7OSB7
vfHhlGIbUhPMUhM5wIHXgRZmNo2zSNjkcgH9MAeMBLL5sj3E8O/w7ftXHeHh
Y2frHhJDxq8ahVs3WnPghUmysLDeFOG7uvwsYccB/tFbDd4bC9CBM+GLe+w5
8GnPLgu7K2NIIdPyzpETHHh+ddesiJsQnp5bIXPSiQNH6YMZrxulcIne3xT3
0xzoPJAoCmf5dGNvvdLwc+FAit2dQGpUM3Gu6nzxXVcOfDzVIKQt2or0uJrm
Me4cKL6fcKS5bBoxjvN1pVzi4U3e/H3gjQjuSSlyz/biwNdt7+XLLUk4d/T2
0qKrHLBJtv9N0lgk7moeuF/lywFnBcNDW3fWEfZ+7JWt/hwYub4pQ4rejrZ8
b04fvMGBD+T7tcICM0iE8pyYD+JA3tsJPW0HEdxw5EyZ6B0OLKwQsY78J43T
nqpaM0N5vw9aWJuZ8+le65nuXR3GgU0zSX3GaW3EwU3YUzWCAwz2syd5Jb+Q
gud1EXjEgeiIxMn3y8fRzKc9D02iOfBDv9ld/wA/LhWhKFg94fG1lqpxM1cC
x5rVZTrF8+IR3cIfh8jYNTJW72IiT8+PVA9vlJ8l9FscKv2TONAhXp14XbSc
YCoqH7v3ksdHU4tfmmoH6j07MhSbxgFt3YrgTVVTKO/9e+/UNxzoS08Vi+8W
wqH/rkrmZHIgrHE6LvGZJD6+Sz/663se3wPWR46voWD1u2LKv3I40BwgHNvr
NUuI1lZ8aMvj8StbT7q6rppolH1oOPyJAz3pVbtnzzWjdEeb2oUCDjS9WHra
OHEc+aWtchT/ygGZE6s2cxP58MHJnnHWdw6YUtlHbbjieA3x2l+hjAMXOu+M
Kj0n4fGDZxl8FRzwsEpzaDhAwvmnVZLrK3n1brfSFhqVxqF+A1pvf/H8MX/z
hoyKNLZ9lFp+u47XP/oy+6SPSOF1r08fc2zgwJU525+73SXxTNHacd0/HHhf
XUFXuyaBw8eT2GPtHBD5Kram0EkM24s7pZZ2ccDPvLxfZ6co3iC3Rvd5D0+f
b5VO1FFF8Py2rp8+/RwQVwxoZ1cI4e97Ex2ODHFAr8/FYK0xP450dJhSHeXV
z/f7zerqf+jE1VXBEhM8fCQNDGaG5hHfy6fpeJYDMDm8yuI7b77/fHTHowUO
nPY18CwMHENRdct/ufFxIS7EuWZaYRipC8XOygtxQWx3N7NIrA0JLLO580+E
CwrZ6z700X+hn5tlVtSLcyFhZHLr333vUKxRQ0aGFBeeKK9b+6uokDhz7LHB
bTIXdD8EGUQ2/SY0PY7UnaBxIeduBUlhoJMQvss6rcvkwnmNX3Kr308R1Ym1
CywOF55uLWtKUpsn4nMjQkdluJD+dv1qMSdeP6o6tKp0OReEsxO19ZZQsU4v
7V2iHBec496pGZeRsRh/taGPPBdMVspFV4SScB0zrMFCkQvyITfZ8pFS+LnK
fhdVZS7keuRw7vHmt/MGZH4JFS5sIq/c7HxYFIN1RVjnRi4YGEamcmKFsNT5
uwp4MxcqbByVc/f8Q41Bph8i1bnwN/NtbGzUDEqOkzR20+CCkOGZbOGyMaRf
fstVXpcLUe511y9pNCNKp5HAv+1cMMuMf/Sj7QNqnhN9WKfPBeC83735fSWR
SvmmlLGLC97iptmftLsIL6XA3FtGXIh/cNhySniWMIRde0+YcOF1+IlqISs+
XYa5UBthxoXR4JL0gpcU3PHfF3fWAS60J4/JLxsj4TcBAcKjh7jAaC+FkeNS
2DtK73GJBQ+v9hgVbqUYNs5Ysj7Rigs7qj5Xvd4ojDnfPmNvWy4cPBiV+T6B
17+bffdbHOPCTuW3X8LlptC7Sd3OTQ5ciHRoU7ZbHET+kv8uiZ/k8XNBtffQ
wh9kthqJdTpzYbfSbMlGt2uErNbVGHSGC+sFtwxp724h+vdpb4w8ywX79K3p
7nHTxAenuXxXNy5w5t43yvL66w2fnEN7LnBBu+GuZY0lBR+M8Oxe7cEFyUuH
ypR1SFju1bbLi15cmPKd95PdIIGHCqYk665yQbaHsW62Shjn/n4X98aXx9+i
hYqfxyIKHrmw+ZY/Dw+D7nUhfhPoxamJk4dv8PB/UqRrfKEVFba7R68M4kKh
lc5z0rMKotV6vKL/Fhd0wgtuLtyYIRZ/nRfMDuECJaxsiyGNirl7xzT873HB
caM2reaWNN5W7OZiGs4FjxUyx140i+CD20fj2Q+5gHeGn9QenkOuOa61HY+4
oL7zZN3WtH4UsnlE/HU0L/77d6k3tJ6hlNRzcPkJrx6bIrPc2xPEV/lh953x
PHwGA0YCP/PrdsSeTSYncuH+iuWsz6dJmJ811NT4ggtHzC7eLvssimXvuVCS
UrjQY7OC6tY2j7TEBneef8WFapUa//HhfmTh/99l4jUXrP8TN301cI64MN+f
LvqWC25E1uFi6Sni/oUzHdVZXJh8WnklzomK0wb7WHHZXNg44O0tZi+NS06e
Njn9kQvm1Nnt/O3CuLul95o64sKl/mqNlQemkYDlqXf8n7mwS0P5m+umNrSy
qqe3tICnl2qL4VJyPUEYOy+PLOL579BhifXURcLqS/eB49+4IJ3x9lSAHxl7
EE6BKqVcsCI1rm1dJ44fvP+bO1POBXZ+wJ+LWxZRxsaTI4U/uXCCsiB1Mbgf
/Ujukg+t5vm1WETKxy+X6JdztLSq5UJQBGlWzXiWEInuDFH4zYX9Fdrk8EMU
LE8/UTDSyIXBDd/1xj0k8I6QjqncZi7EbhEbU5Lkw7bCDusC27hQUxbqlDY8
iC77th890MmFpMjxf5pPM4nIGfsHst1cWDbkFHHcZ5bIcmv71tPLBX5xncF+
3vuhsu/YYuYAz08H7g4pFonjIYdWVd9hnp6uVDneXbKIJP4cPblnjAtVxpf/
jB3pQUrmLVGMSS6UXmi1MN1UReyssKtoneaCauZT669vFgn73c0Cr+a4cC7z
0bev8yTsk2+r4bHIhcSuJ78vUEVxtNaf//T4ZUBbb20wt38KZWfaxEsJyIDD
5EqGRUAt+rW+qaZeSAbqzBl2sw+6idHn1uKJojJgv340UdKZiqVXNOqek5CB
9pyC1i/xknjdIyt3LWkZWLnqbcqcJh/eTWlIEqLIgM0l+8WJ5D7keMuy6SdN
Bt4aR23bn1xF+Av8JscwZWD4z4GR5+J8unFXj+x04sgA6gN9r1O8eWayzmvz
Mhm4PHRWUniPMK4/a5G+uFwGfOSTYiQoY2iyu7b9m5wMLI30KNx7LpSg2Juz
HsjLgNMX5xO3BOeJDQ01xkcVZUD6jEls2iEyNj54+JqysgwcqCj/s++XCHYu
+5U1uV4GLi7/GSDxYALd2Hmo9/NGGVDKemHS8z4H/a/i8o7H6n3juL33Ts9+
JJWEIqnOc5VslZGMJFESEkmFRL5CtoxUKkmoJKESde7IjJa9CVlJ9sr4nd+f
z+twznV/rvfnc133Y9RIid5OghN7dB1PPVvCPmodsbDWJEH0zhxvtVviqFmb
edphFwnE3lLCyoj96/eeqUsue0gg/ldz1WOnCGJjlYZ7skjgbcRbL5cliGT2
xd29sp8E+3s0Di5x8yNlnRM5QbokeFnZPTm3lQPt01XBww1IYNi+zzKmeRU/
qr/yLc6YBJLzPlfPbVvE3Q3rfqYcIkGmdtg2f+dpPNj43nSaGQl6gOfmoflR
/PZBV+6nR0gQEeSuG1rShecc3iX7yooEM440/AF7IV5mxrfpnS0J9Osardf2
N2ItFi3apcdJsCzxEr/MO4SNWWaa1DiQQGZRY5+X0xLGYe1j/8OJBMjryopN
NBtL1vaAZ5szCX5tefrB00sSKdtJBv88S4Ils0+tU4XiaL99X8KIOwku81ZV
qv8URVYOr55MnifBXamo35i+EHJ3DHq7eIHg6ZKZAEcqHwo+dbiG/RIJNGej
SOPFbOi2M6WD35cEt7Z+Pw9di3iOy58x8askiKujBvTRp/Ay1/er6wJJkFg5
4HoqbABvdY8UYwSTIIRT1+WfVBn+x8OWsfkGoZ+gh26QbwvG4bVph3o4CZQ0
j/A6us5hct4LutqRJPh2zc/d8McqpuJTZbU/hgTXdUuqbr6VRDqXk88axZNA
zuPL88BYcWTte9rfPJHoZ86+sS+4CPLw3xFte5sEW8r9OqZNBFBIAOdDx7sk
UGYo3RTMZEd3AuvzXO8Tz7+r0coVlvDc64/KLqSRIHLwROnftgm8/D/PRr/H
JJilr+M1LO7C22+wBoMzSXBxZ6oN5fdH7G+YyELEUxI0Zi9HbEwbwrgiuvgT
ckiQvq5+YtPgCiYflbP+3ksSbN2yL4A3XxKpxvhvfZxPgrbh4J2JKuJIN86I
9fw1Cb4gVtlXXWFke2udWUER4Z+O63uXyHzIM3HYsaSEBOeqH719FLqC30h+
e/ETTgKzcIrn2uQUfjclNLS2lAQV22O2HbvQi+fdtUxpKCfB97+quu7j5VhF
qsKzjioShMc/3LpN/TfW/mC6pP8zCdZ2NDz4dJWNNZFW9uX3FxJUv216EZwv
gbgfx/dMfyeB09U3FheKRZH8E4fJfw3E39vJvUxZ4UeqWds4uVpIUJksQgkU
YUO6T1elhNpJ4KZzw2Hn8Rnc9vkXRakuEjz+mK51b6UX93yRqkXqJcHoo+l2
XWYdFvrSzUihn+D77pvs58Pz2L1X2nbKgyQ4bNFdki/Lwcor4PfYMULw8zVw
neorcVT5ujVwzxjRX0ilMBnCqPNtVvyBvwQf/rdpvcS+O/nu0mOTKRKkvBdv
/ZKygPO81319ZJYEhzpPllueGsJJuFSV3QIJDK71GG9we40px3Z2qv4jAden
/7bLt7Kz9jhkTHGtEufru50l2SGETNTc+drYyFDZmt++ojiP23HsoLzgJMMe
T69r40afMfeGf9uv85ABu1WndUCIk3U145OhJT8ZlnUShBcDBFGUT+SJTUJk
4v4p5vhiehq/r2fhsyJCBskdTifPf+3AcmXXR/4QJ8P0fupqLpHH+HBf2hMp
Mhz+xK1ft58ffX337I2vLBkQbvmSQ3gc7464UHdQngw+Z3U95/KGsfFj2n10
Mhk0zDQ2Sf8TR6vKHAuzVDJ0lbT09ghyIJHVGuHPDDKoSum2/cN7ccq3eOaD
DWQQfUBn2/bmH6aSZrPrghIZEsUGOV0pYgjzoh/W20IGvz5q3i/lZfzQ/pFT
8ipkgH7SGoepBmYv+cpvXJUMi1XShz/rc7A8Bq7ElW0nQ8O4W64DkY/XXkNm
siYZckWMJgRuTuExoXzvXXeR4cW9E1Hs2AD20Or7D2wPGexjM6Kem0qgPKWU
IQkWGZ6da/p+VYoDfVw8sTK4jwybLxS+f5zRiX//vFGy5AAZKFSNjK8aq1jv
vb9KsfpkmF/VU7kbJYIm3N9iTkZkeB+KrqrfmMfZsMAjOw+S4duDiw2ln1sw
MVF9V0FTMuQdezX9b6ckovWKBPWYk+H42wv9Kbd5keqr5qQCSzJEcyxaOuv1
4RD84HmYNRl6Mtu7svlWMFML59Jjx8jgNWpgea5dBDkoqLRssydDmvz1Wwct
5nHP2dkxzpNkMH3vabjW3oEFVX7gaHUiw7b02rMeDRIo7vYNuRxnMrRYGjyK
MuRAj1wOqgSdJcPeqLuXI2pa8Pxd0geOuJOh2nA6zTqEjVUm0GWjdJ4MlmEJ
XxLihFB9R8b5ZS8ydP683VfydxLvy3G/8f0iGbQ2qOw6azWKTQXsuJdxmQy/
vcKF+xniiOPwct4VPzIcm6aCCNsKLkErrzQJIMOw3F4erZRPGGMyspMWRIYk
rRYnnjJJpF5mMTUTTPD26K5NSy4v2p+wnq/mBhkMvLNr9F26cPNT/eT74WSY
MUlsi3ViYzlqPN/uFUnoEXhea85ICF3g8TbUjSH69UY0yVZ7Ag9u0T6xLp4M
ngZqHhPYAnYrm8PnTwIZXgpevcbQEkPpvp8jSpPJULVFrK1g2wKeb3QrLekO
8fuBSPSHpl6sbL3tm7OpZLjSMre1XZTYp8bodXsfErwf39ZRqbGG930Y+Sme
ToaTRw5VsA2UYFMxr+Z/ZZDhRnxPhUWOJOJw8BUuziKD80mbxZpsDiShto8Z
84w435s/qEjkO87k4N/l+IIMRmu72m2/cbCU7WjK3nlkCNI5rMN1RgzteLOT
GlJAhoo9riky53nRXrHDEklvyCBXAPb1FdO4nqszd+Y7Qu9JtTsiCtn4ofKA
hTfvybAxREa9//4SZkVJ+l2FyGBCLW/hEpREDldyulvLyNDRNLRqe0oIudR/
+jFSQTx3iFkfJLiCeyl3lC9Vk8H6gRrfh6o+3C906q1gHdEfuWM1dvUDWHAv
/3PSNzLcilFYtdPjZEVq0x9srSfDgFdcik+zKEpM1IrHmsgweacUa8xiR6nj
h0MOtxJ6ZkoVCLCP408Mzlx26CAT+7dJwr6iJiw3/ZqrVzfB75PbFk3y7Ky3
y0nHg3+Sod5yRkFoQAx9PPrCNGGA8FcmLSbUgRdV55XrZAyRoeyBvPe11En8
h0Cn5utRMhxctvAPLq3F2k9Nb6r8Q4ZAo7C4JxfYWH24ALllgtBz5wbfcyRx
9FuOITY8TYYzH3/5fgvgRTMXdnEuzpHBbCH4Wdv2SXy5znSOf4kMikYqthfp
9Rj3RpcR+RUyzFkMu6absLNErgd2bmGjQI+gU/jdW2JIpiP52x5OCmRENKYJ
r7EjqkZu2UEeCtzb8OGk1Y3fuFJsxWt7fgrcdlMxc9P6iamOdGafF6LAH/Nv
+spPOVm7dGbuBYlSwEb45LhVjAjaf18wNl6CAsdUNip/2LqKG80zgtOlKSBl
ly/ptbULtzDT9imQo4B7ZU/u5aF5zO65mUv5ego4RH4MKhSQRKe4zx5rolBg
87TT4as+AujciaBDg3QK/PycITdvNYtfend737wCBf7tmFb9e7UUuyb5cgef
ElF/S+k8mZudFXaucuO6LRTwPUh1bjothuKquuQ3q1BAsXn36sVSNpRCnxXe
rUaBoI9fPo1P9uGP/IXYTXZQYOqMjsFF1z/YsybmjN1OCqzW9oplyEmi/G27
h85pU8BWm7umfpkfldw0b7+2lwKCqe8tHmLTxP327JdYoMAF5+tv4lAT9mXv
9Y9pOhQIyEx6p67FyWq+nVLwSo8CXCnuHKZqIqh78mVmmSEFHmVpHTuy8R8+
ZFx1p8GEAjTh03kS+gifeNIdNXCYeP50e0RN1Bq2sDYbOGtOgSGDKh6tYuJ+
aivszXOUAtpBVnc1ktmQQKGCs6wNBTIdAqvKurpwCZE9Nkp2FJBdFyNwJnIJ
W+9iYbLrBAUiz+9O+tYvjhTKXFlGjhSojNBztyf8rEwKVj92mgLZMVsq/uwc
xDUu3dng7kKBXM1aM76r4xj2PU8uwI0COrfocCxJAultrhaM8aDA6ElfG88e
XnQ4pGf1gRcFbha3ri96M4Kbv/g763+RArivQdkFG3bW0ea1MevLFGjOim8c
keFHNmuiAxp+FOhdleH5o/wJt1OidUgEUGBAzPRm/XvC32aq9X8DKdAgsl5C
fWYVd/KDmrpg4n2Oz8mVnH2Y82PTj09vUCC2IqJ7pUEMudY5vA0Np8AD3vk7
d2en8HOznrlOkcT5tm30SQhewTwp159ADAV2dXwqz7YTRBf141PJ8QQf4v1S
P9e14pc9HyUsJVBgP9f3Z1VXpZDfnVcRLckUuNExS8KD2dC1stLrhXcoYPDt
bpnVpR7s+u8fV+JTKSCU4C/8aVoMhUj1nfd4SIGuxIwE78gpPHzvlLNxOgWE
99hQijpXsUhnDnulJ8Tv4fAcz+MCKCZWwpI7mwKGFhqM7Y3V+K0ihknfMwps
ZX6v6U6RREk/1XXQCwpMbzp2oSFiGU8R0NFOzaPAC/NfjqU3R7HU7RZqvgUU
2PJ03Xl6vwh6aOekdPQNBdavvi/7qDiEp9/wpm5/R4FfEll30hw4WZm5/8mI
vacA5wStc42bAz1tSRD+g1PA416x+UO3NiyHLYPrcykFgsUUqt9JiKO8TYX/
MsspcNDTdNfJkEm8wLx86r8qChyQ93C6mMfGeuPfOOLwmeBZb+XM+mQ+VJwx
0Lv3CwXK+nhV7RQRhn+ZaZH/TgH/M2y7dSQlUOkc17f5egrQn2EKazMzeDlV
urKxiQIuM/GL+2+sYtUGGz68aqXAR6vbg1k/+FGtl0ZhTAcFNjqlHa1bcsW+
3tV97tZNgdpvHpYXvIn59cky3eAnBewUS1XX98/iTWOn72wYIPRJrBvbtXUV
a5W+FMcxRAHR+6EPBz7zo04sNKxnhKhHrGH0cc0TrOdM8rX3YxTo/L6yc0pN
AvXFZfrc+UuBZ8kNtScNZ/DBd2/cL01RoN7+K9ayhY010lfpZDFLgVvX0xxP
BvOhMcEWW9UFgqfAOtNLb79iEzuGzIT/UWBh3x8OwcPiaOb4vMHoCgUC/5tp
m1aawOdDeaGKjQpPe2aK5kI4WEsvZXdmcFLhhM3PQPkBdrTaulHlOg8VMPEG
pei1PoydQ2uDPT8VhE+/MRFJFkVcWwxIu4Wo4PzonJCHUD/Od8RaUk6UCvZC
r5+sBUshwQAXgVlxKtC6iiQXty7jIplX2OulqFD+3yGhfQ2LmMS38IVcWSrU
3qu6UW0kiKQXUv5GylNhYy42tH0pGZejPx10IVPhkOunWgmqBCIZvevSpVFh
wkhGX1pgCqd61zQymFRYFf0vq0qXg8VIbatd20CFEvKTg9+fsSPFipGyTiUq
7DigenD+5SB2xbT42PMtVBDU39B955oQqu2ImPFVoULU6Iu8Dq23mOfUFkXZ
HUT9eRsS2pm9eAnV46YZi9An8da/2tVFXOQ5xqDtp0K7fjxX0wM2loOmaMn4
ASpcDP+8uVqdHRWU9lh80KfCOo6eG1lCixjPwbyxSCMqcAwqPNukz4+sW4Nu
2B6kQtXJDOOc7X3YcyczyiZTKiiqKE4Zk4WRqd/U4UpLKiSPtTdaOIqhx9yf
hhOtifdvMV62fteEz8UlXHc6RoXKi/WmxWQJZEA6Ja9uTwVJfhulpAPD+L2s
HQVsJ6kQNmmikFwqicbVuU2+OVGB7Ba96/flKRzwpoH7zlT4pR/yvuGgNEow
zAxwP0uFU/Gp9K0XFvDBxksyu92p8MbcXx7X5mBpOei/5D9Phbvxtgu7BVbx
yN+yBq1eVNiWlX76hNQa1n1puDfzIhVePe5VU3rMjlQ53vn6XKZCntTo6CnR
Jey/6JsSB/yocCZgcPgxlQ81y9k+lwigQmrKu+uzj0YxpYzNB34GUkFleNKm
kcgf/23/Ol8GU0FJgLeZT64P+1pc63PtBqFH96b0CTchRNNLFTkYToXJfH3M
734jVmm3F0ajqRD+5/GEJHsxJjcs3FYUR4Xgcdvvu5ZFkZt3t1dYAhWmnn7K
XjlVhItFBD5WuEMF39N+DnPaP3AnadM90/eo8Bq7YtzgLI7epNGaSh9QoVnq
vVxOfzvOpzx5Lu4RwcNFX3L9vDg69raU50QGFaQyO07I3PyJ5+6/9XBrFhUc
rU7om3tKILavjlrLT6ng8MteTLxzALew2f7jcw4VUg5n3hv4IYEyBzhd77wk
3ic5knrw8hC+cL6RwyWfCszfB/sfr5dExv8y7mm+pgIufrvhkcUI/iDUZwd3
ERUenmH3fGYiiSbE9b40FFMh8+EH5O05iuvcl3FO/0CFnIDMipvOkihZaWjV
8yMV1NWqz276MooPF7y9zfpEhdmr4asqxH1zNytcVaSSCi6LWIvS2VE85rN1
TWc1lciHgUc/zSVRr+Umx+e1xPeuOdR5GI3g238uLvl+pcLuLLE6HkVJFOr+
OcHgBxUebw+TOOU5hLfO31WWbaQSeT/bK9Ergbb851bxq5kKt/SP17c2DODX
RPbYF7ZR4eSv+7lu/0mg73eE5oM7qdDojuLq/H7i63OVz8X0UCHuVIWuw15u
lnOZSf+dPkK/CJ8l/wR2lN/sbvPkFxWO1Pndp53pxVZGo77lDRP9/G4S+89U
HBms5ei+/03ot+Rp4Z00iSdKfimpGid4zXr1+jKVndWz8Y9awySh1z7r8upQ
frR5j3B29wwVTu/xLqoSzMMumW6ljM5TwTQ1yKyQQxKVnjqYOLtEhcV0N0NF
NI8L+Z4TYF8leL8Ibi/yl7GcSj0IZaNBZ2TjgqYMcV/7fvSfIAcN6DVPCl+w
1+Hz7c5v4jlpoBj4oSuITwqRfl3ykuWmwcsXBRHTO//h+/+GKt/noUGm0BhL
5eMk5rKYPMTgo0HzXZv6VweFUTRnVno2Pw2yHx83vXywCW+VrZIrFKJB0zcz
jSMr//BVekvDLhEaiMs398ilTGIKykMxSJQGPIc2zM9vEUZGmvOGuuI0cGKb
FH9W+wM/D7zctRI06IgzUc0QkUKJRrIfTaVooF8Qr+8uuYQXH9no3yxNg5ru
7anL25exXvudmnayNCg9PLVCLhBEPGf1J3/K0WBcJaxUa+45ruxtlXNGnqiv
czgjTkQSmQWcOfNnPQ2UJQJ7Ky4T+2/YZYY3mQYDCr1Zem/ZWKnxYV0LFBqI
pgVqJHfzobJ7t1Ou0WjQ+ouemZ/UhA09ybLgYtBAKT5f45ajOBLKeysSwaSB
5pfmpoijY7h6cVWN6AYa9HteiU18wcWyLm8JSVKkgZnK6qTxU2L/+TrEWq9E
g+6P/I9E3o5hGa3zS2mbaIBTVYUuSIigmj7eN4pbaLCurdj2Rdp3fHxM1itH
mQafrZ/7/ZcmiaTmNyqrq9BgSf3z7O8Dc7g2u9bQ22002HVNbfyJEDvLQdAg
fa8aDeoMJMRUePlQqLT18U/qhN56HP2B8j+x51QXOcMdNHALCB+ssRJD3zdd
afiqQYNXJi3+nEI/8bnt4TFHdtKg4tz+wH/xBA9YimG7Fg1iDPDXImqL+D6D
bC4HbRqcj9k4f5+TjeVsXoR+7abByOGtYdgnPhRlV+3ntpcGtNGtpg6oB8t3
btWYxGggL3+Dcs9GDLV6Dk9cAhr8FH+Ud6+qG2fe4DsTrEOcb7OlVcSfOdwg
Vo7Bp0uDjY5uS9EJ7CyPO0pd0Xo04Pa6JZ7bw4ESH2ulSBrQAD3i86ByjWDF
Lwws7hgS/X1/ZWWRLIJ631qLUI1pYCIZuk6xvhjnLnOpyTChQXGG76HCOAm0
ue5KyOZDBO8tC8+mR8Zx0+ZwVt5hgk+VrK++H7hZ0/pJy+vNaPBtft1Xv+4J
PPndo3dh5jSoz93a98tQEu3akntp2oLggZPHS+BJC96ZWrz9hCUNvuoF+Z7/
TwwFilRNfD5K8G9371viiyaMEdTwQtOaBm2rLcW+BoKoYrLHNd2G6P8uochK
KuEnp7GNIsdoENjgeqrTgh0JNi0M+NrRIEqpiS6azsHK1eNO/3Wc4OnCUPrn
M3P4zCYK6YMDDfQCvRQbY/rx2/c2tyk50oC3q63UjtiXtIV3Jic60eCjoU5+
8pcarOuajgXbaRqU3dzpWsMvhIImDou5O9NgP1P7rebDCYzpaPel5QwNsv5r
TUjB2FFlg0uEzlka/Fu53Mm+k5N1VtdH/6UrDR6Nqj2ZjJvBhd5e51rvToNj
2sy3yb2S6KVSTGnoORqQNCQeHF3XhpvfvXttyoMG1+yujD7UEUOzglm77T1p
sE1uG69DQy+WElCwUONFg+D1945HyvOj3X/Raw1vGjzxl4w/G0rMZ4e6C48u
En56kajfObuEX69v3SZ8icivhXcWp62kkcKBX2NXLtNAUmTPUfz1IF71evLp
wBWiX7/ZucXOiCPXjavOpn4Enx83VQsH1mNCdwQU3vvTYPbIlHX8BwH0UkD2
58YAgscLpjKKvCuY+VXmg4RrBI8nNeQd/yzjM3+2HVsLpIGF+DcyvVAa3T6x
R87tOlFPl4umk/gwrv3DoKk5mAbJZT4PwUscde23vLU/hMifK4t/KWxNWFDh
ycO5Nwg/9bGderZZADEVPYTkw2jQQ19N2zy1ilXe9qu5EU6DG7edaLZXl/Cz
/GGhkzdpcCWRanZ4TgoJ+SfoHI+kQcYT/Tm2pF785dhDtpoo4nvLamo8DmLI
3D7nw44Ygrc/5b4z8QPY7Lciv7RYGnBVNN6ot+dEKfsqdgrFE3yM+fQ9y+Bg
7S74MXP5FlHPQpfrf/en8W6F7lf9CTQ4PPC5zZcsia4nj3ocTiL0n/azH/S+
hivwzW8pSaaB8YyCcsQZIVTlyzmimELwo/+VvO7zP8z1t2jmrTs0iPxT+LgH
X8aFj5OcVu/SYMsj29BDh6RR3lclmmsqDcKcf6/UPu/FLUCjq+k+DZivE822
bRJDc6/23d33kAZ8GWctP48NY3eYh6xepNHgrzTlCL2JHe1JspVal04D/iZz
JXozF6uH58yPkMc0cDVvdzzwfAwPvuIdM5FBg/jympdbbomjDaOBxnaZNFAo
264gHNWFVR+L4qvOokH1Db53Jdv5kNuXlIrtT2kQvSPP8vdHDpYI60nww2c0
2IlEb22lTeFbfWxyN+XQQOb6rrd+P6WRyXPh9oIXNDjUzLHrK2kej5S9pFad
R/h/PrRdofAf/uzg5uPm+UTeUXXacqI4WJ//6w7vLCDyY4J771r3Gs43odc7
8YYG5UPbw7W+s6ONiv8E/Yto8GCHL99o5gqmZ/dyJ3cxDXySDHiqAziR8y0n
p9gSGsjaf1hqC5/CblTLxq77QIOjoaeLJub5UMZqbfFjnPCPnVDMyrO/WPmO
oMGtH2lwqd/hhfRuAdTvukOiqJQGWEvbgxvrfmMcj4b37v9Eg9eVzh7RxP2E
3pJ6tq6cBm9ts3eSrYYwEDZLOlpJAxEtEL2oIIQcdLhLe6uI/pT3xx5xG8AC
fd+NudbQQH3sYY7lZyH04OU5udnPNKjiOfpm6XAfhv+iHwisI/xmf/ABzx5h
1LW++Tz/VyIfsotmHwn9xJbNIu4lfCPy6sOw9jFfYbQ+HKsi/yD0wrVeqSf2
Ytr41FRWPQ0KI+OiPIKEke1MJkW9kQZzhmVDzNlezHfzMaP3TTTwkhvZE3ZE
GKU4iF7Sa6GBw9rfSRtGH1aU/OnR91YaWD6QrOKZEkItdZe/2LbTwH82Ut2F
OYDNcSgvDnQQebrFsmWHnRCS3tWrcL6LBrG0eOeVhUFsx/lE08Vuwt/tIsGD
twTRkScGV//rJfjgGzpc/XgU8+5YzhLuo8FzoXVv/W8JoFvirxpu9xPnHfcc
iyL/xfL1T6/RfxF8aMdk7rXnRz8C1m3JGSTyzuLGVf/tU9hEwZejmsM0sPrK
dZJ9jheJjl4P/jhCzGOX7HWbdVYwFZpmrtFvGqw3SXtsac2BDh0dbWsco8G+
ofzQ2yfYWOeiHnCfGKeBOTNygSOUDUWVmauN/KVB3Bn2LENTDlbOAs9x70ki
v3vN1U6uLuOjp84Xhs0QvLO/p5wJW8D57zF7xedoYLo0jyQaeFhKP1oEU+dp
YK1u/6U0cxo/sxec8pYIHpSU7msWjeGh3jMx2suEv0ve5Z9vl0SZT7OLy1cI
/1n+Obn70E98QFpcoo2NDoYRFRwpu8txTpOKvU4cdLgs0y3l/10MMYJ9z/7h
pMPRvNi2tZVv2P6irUmXuekwGtH+wdtABJ0c//mRnZcO4v5/R5MGfmFBCslj
kXzE/2ctLaoWC6A0WyM5GQE6GJzh3ch3cApDcas6aYJ0KONMu/h7ngN1V+af
3yxMh/6Khfa9POysDSr67i9E6BCgERd9vXYJd0/qcFEVo0PtYGVtXb80Klg+
f7pAnA6PbMLPKvIO40tOXI6aknSY1hQOMlOSQPtqU+zfSdGBKh+Yms+qwcLV
tx7bI0MHJY3TYYcyhNDXO6VWSJYOV0+Ol53GpzBp9qNH9q+jg8ekU2dhJRuy
cxk1rZCnQ5VL0eiN49ys9G/XDhqQ6MD1zzs35vQkPqIpaVRLpsNZMdv5k3aS
SPVBlt4hKh2OPDzi75f3DL/MvUfnB40O4Wlbop8dE0G4+3fWEQYdKoXy6kMV
JzDuxlN7Wph0cK/4dFnrCzsy2b2oZbuBDgKe6jMLH7lYCenRGl2KdMjqZS/q
FJnC2/kZ6g5KdEibu976ylES0b3eqPRvosMp+3RFH3Y/3KXVaIvzFjpEvRa0
fPhaGL0kbhgjynTY5PZa1uvAFDaX6a3grkKHHdN7m7deYkN7Rfjof7fRwVXE
ykDzOg8rxCeVfEGNDtYwanFz8Tde26kqP6tO1O/m7ZOoLYEkDlTIXNlB9NOT
gwtdbMJsnttI/tOgQ25LjLRVIdFfiXHRazuJ82/Y5Hkyko015BssxL6LDkMK
xls4QhZxlZ8y/CHahP6eqkf3ckqjiwbPuXn30EHrBN/h5I+NeMlLFkfEXjqo
6XvJlFeKIg7ZxlUhFh001LIrjWT/YgbXXP7FAh1aw5TD2G3YUeyv5XmJ/cTv
kxd77lvwsJpN4meSdOjwXJX0ILd8FCcXbpiU06VD6fYG3kvN4ujU+uI/9/To
sLX7RK5wTi/2PPjQKMWADiKLFmE+7/nQ1Ejf4CNDOgjRxKoUiH1ol9nlfgVj
OowfbWPL2TGNBxUJ9maZ0IFcri2prS6JqqhpnZsP0eHBmw2jW2ZrMZGwHW0v
DtNh8qEa89aMALIcr25SNaPDs8+V5UsG7KxUy+P1BeZ0uL3sd4D9xRze/37y
q+YROux/0/TCcU4SbVYIrX1nSYdP60+leqjnYV6R8tV7rOhwkbx9lzCbECqa
yi1H1nSQTgXLiTA21pqNTul+W0Lv0Vnd7Mp5XK+05UPFMToc3GKt5KoghaKV
3IsNjtPhJLd0mXhyDtYYy/a21p4OO9W1leI7BZH8fGLBIQc68JWFbzo2x8Y6
ab8p78dJOvjSms/zhMzh2RUfco440eF71dy0TrEkGlc2f9pyitCDrzd6HbMG
00gcfGLrTIdB/fjs6JsC6Oo/v/SuM3Rw2H3RtzaRg/XJUfShw1nCH1URxmv9
U7jA58f3+l3pwGsXxRlZJIHM1LRSnN3pIDhgmLl7rRtLSalLHDlH5MFNkxtu
IlzI7szxBPPzdEhKf7qPb700ommOx5d4En4cct0txDmADXAFxilcoMOLU8Mb
o9SX8KcNorHR3sT3s6+n+RH7gkd6WvTcRTrMV6qHO2iwsdS91KJOXKJDS4Z4
lzv/ED7HKouovkwHt6lg9ulXgqhYxOKmmi8dVBs3M4zreVnXuvrD7vrR4QBt
B6vFjci7nIuhnFfpcL3uv/31lWs4jz/3DfcAOgQtqdZbtUigWsPk/5quEfXK
OCUa0mewOLmNwVgQHfjflhgfeD2OHxl6G5R1nQ4mQ73zi8eFkdwbg0Cx/+jw
ylYNKw3hYXWGtAX4htCBR2uDSqvAByzNwvVq3w06WJk0eGm+YkOnGP/8jMPo
0D6XnpRAkURKk5G+heF08MIa+gU+TWN/EOkKOYKob+han47POL66dOJCaSyh
x8X6hF/ca3hZzYTn5ng61P+r3nDujAQKTbl+PuEWHXK+vuQKN13DjM5IeCwn
EHleOK1qvGcQF9V87H46iehHdabzJySAGrl2uH1NpkOBDtYsMy+NUhrKz+5M
oYPyzdbmMbl+zC7d0iXtDh02m807vXq2gNO8Bp357xG/neVLFV+JoQHW5dMX
Uunwub8xL8ibk5Utwneq4z4dDt9UHTiqUo27d6U4HnhI8G2xpHTvKgdSy9l0
8kUaHWSNXKSHX0miOb/iEzLpdDgWFhOBOUxjxYbG9oGP6TDF2iDPejWGX5Pr
tBvOIPgovsnRPC+I9g+5HzPLJHj+yG+X6CiDeN6s2BRn0aEj/OGQ//o+7HNI
jDXzKZH/bMZH7zgv4DEWVKuoZ4Q/b//Xu/ucGLJg5FnOPqeD7qv8OP54Lpbc
JByxf0GHktc8M3EFR/FO9MO8KpfQO+mJRHEKG0qLcTRTzaODiqnRUnSMBDp1
fPrwnVfEPAqK+tQfwsZSUg45xFFA8IEH5Jqb9+BjS1IH3QrpIFmXdDHUnA/l
1TwxbnxNhy/nHNpv2EshnxRNo71viXn8sINSYziFaZ+pMsgsosPy3TaGd+kY
vqphrS9aTAfj+FJxdx9BVMY1onulhA4D1jeyE7qkUWiD74Gf7+lwJn5DXLvn
CGaULqBjhBP6LdSf6Xk+jYt43dtXgAj+4q1e1c0Ko3qWMpBK6eDM17m+G/hY
t0U+YDfK6GBZjlH763sxu66De8c/0YFUrBefkjeP03K6d1tVEPlsu1AW0SiK
BvzOa3+sJPwjbfkIv83DyjZk27WpmvA/aSAww68JG+7UysyroYP222yFxmZO
tMnTS1Krlg73TTlVNbbxsVw5nwWhOjqce/FRTr30B/4sue+P3lc6bOD+0C90
WwiNblp/7Os3OmCX3Mjv4zhZWz5YVFv+IOalhGFqf9co7m4apdFVT/B1wXd3
wFUxlNNfnn6qkdBT4Ziu/LtVbOzSiuhYEx0CRy9pHk6dxbcKaAZ4txDz8cvl
j4pXJJDHfY/RpVY6LPEcxZ6fH8dyVbOsgtuJfcZ52/Zz88v4+Keecv5OOtwJ
l/omCVJom5WcenwXHYT1GDlOI72Y56jpQ7keoh7L7zLPEDvKC7gplNZL7Dsb
D3jsrJdGE2Jlvhv76BBS8rXWRaQcU8tYGsztJ+ZjTn7OhRg+dGHn9iOav+ig
D46NzW58rPzPbqUfBgn9NDbukO0rx6eOZ6joDhP+0KE+2MIuiLZPdt6rG6GD
T/SuK8828rAuhkjzH/lN7Be7/A0ZLzvwQtlDlzrGCL6au+1a+ITRzLPQfsdx
OkSXy48PmnCxNDBkOvqXDr9rN22SrxnAL/2Y/+A1SewbgfFitZki6M0p1S2L
U4Sfgqe/aLRzsObnXVKCZugw0mYZX7JuFNeKfMTNN/f//F08cbxTFF2htF+I
nadDsjZTr+8HO+vdK4lemUU61JXVkQ0+/sGXDhgffLBEh+HDT80jjogh7db/
ijcsE9/7+HZnkjo7y9/t/cYXK3TYcza2ilT2F3+/OpO4Y40OwVrX7u4OFUPL
8Vs53rMxgMtlzax6mY21d4PzeR0OBtwNzdl3SGICv1b0oPMzJwNcTF/ncv8n
hnDjFkNzbgYUFWkazaqys1a7Rd+28TCgJe3H5zvd4zjrgoHCST4GKGuHFTw3
EkNB3Nfjh/kZgH3iqyv7ws76mPJu9bwgA/ac3Jqzdfw3zqY85TYvxIDzHW8G
CktE0T60ue2aCAMEjbf7PG3gYAWbO+nxiDGgIUreEVkP4WW/7hVEizNg2zmW
5vMrIojDt5EmLcmAqE/PS2YPcLF0hIRjUqUYkHB8nbU76Sce8lD3H1OGARGV
Pul/aoRQufo1l+eyDAicLeLxpfCwuCrfNKmvY4CpwgV7vYB6XNfm7/5ieQYI
qOu9DiT2r9CxjXn7SAyQ8c2+HOjIx6oMdCDXkBnw1e6drKF3MMYjeSfClMqA
HO7d9a/3cSH9zB/zLTQGOH+K4kliyaDwXQKnTzAYUHIh13JwvBmrrttfP8hk
QKJFnZ6qNTvic/BneWwg9C9RvZpVIoUMpwtyZhUZMGFisPU/i2EsInRsXYAS
Uf/7z7fquZfxz+s2hHFtZkDlFu7SPA5JFC5lO+e1hQH8Fwyr3TQ5WXqisad7
lBlg8mc5kt+hBOMSKG80UWHAi+XwnhPC//AyrkWd4m1E/zLkLz2tF0VBa1sL
Nqox4KDD5up74rIIW3JkJKkzwKHaZWr/wz/Y8szteI4dDLBIlkuVs/yNv/tb
x+apwYDm9+8HHJf50KVRds8uTQaU/VH7Q06URDt+afYYaRH6Zm1OphL3+6ke
t0NFuxgw2r3JoUIvD8trT/uwYTeDyOeXmwpJ/3CPpiblhD0M2He3831iuChS
/i6QyoYR/Yvbsa/vkwwa/cwS9GAxYPL9XY+slQksu+KiXwcwYAp5sifm/8Kd
Pz4dMdjPgNd/xk9tM+dECiXd1m90GFCYvXM0JVYC9b2WrGbqMoAtwW2mXIyb
lZZnsDNejwEBpcHLr2rbMfvnAZmr+gzwfumc6PFlBidl5ku7GzLgbCJH+5So
EGpPGwppM2KAAieNc1+PFLp9jzSjZ8KAV+F3bXoK2FhHks2cCg8yoGvYyP/T
VDEuER9aTz/MgH+ukVcSG5fx75El+2JNGRD2fqw3/5coigmdyFs2YwDFqzSa
VSiDTK5voLlaMODE0uCv7pIpTOCqbWzLEeL7DC5lYZ1evPpS7OqBowzgvTH3
KOgyOwr1Kj+Xb8WA6wG/pk2cxNEB98VOqs3/+4H5u23kY3GcUTGJtmWA71Hj
0xnvfmMfTzqVLB1jgGd2kc4u0xH8ml3KZpfjDIh++yU4MIYT7bH6cqfJnuCB
e9Tez1oCLZlx8Os4MIAlK/zjeDAPq8hk55W8kwxY99h8nv7jF+aj7z5EdmIA
d0GbnW/oOK6+/9HRyFMMSDlbzDh/nw9N7GmuWDjNANksC77wHxIod6eghvMZ
oh8dxaa76rlZ7uqQ0eDCgDPb69lXyvuxzVt9JPe5MsB62QG/2/IXH974LDjX
jQGrG3TOWlbyoUxGz+T6cwzYmlXvf/kbMf/JUidvejBg56vfljfleVgMOcPv
c+cZMOThELN87xfWK3GNdcqLAZH8ke/lLf7gD4QLcn9cIPSaeBa3TYDYf/mG
yayLDDD/uSHd3lwCyXOSo3N8GLCkW1Gjb8PLal0xW153mQHPPGtXkvV+Y8kL
oW5hVxgw3tfdwZoaxC2mS9pnfBnwZPJWoPUBDiQ2PmHo6M+An3+f6jnbiKOv
wxvefbvKgAzPQcOpRFkU1W+rtPcaAzK371m8cnYKM+qOvf0skPAXZvcg1K0N
52sr55G7zoCFu9q/90ms4ZUNiz43ghkQN25qZlwjikK+qvya+o8BpN/FP6UE
ZND+GqcjDjcYEL+eRRm8Suw/s1cSK0MZ8CDJNb2r4gsmTI9pVA5nQMiDdOcN
dybxKZPHUgk3ifyVdk+56MGJWq8UHVmMYMB2L5X/BpaIPM/4kngiijj//Va5
zzoy6PH3vsaKaAbMX2p55tPJzgpfnpdSjmWAzaVl9xchHZiHkrDlrTjivAeN
+3HRMfzIEUbSQjwD5G/72at7s6NdQTub7BOIPFh3ICmzQhRRckykKxIZEOtu
X3JUQhpxtZ603JLMgI5P5ge2EfvfKOflpPjbRJ7a+C0rOo5g37ZFNc2nMGB3
T8mXMf0evPDYI2n7uwy4JnXT9rHeMn437I1l+T0G/CEMb7FfCAUV1CZtvk+8
b2ybP1NTEp3u6W2Ke8CAxwaKU4bJfCwjwTnp+YcMuGdeI3VMcRZT3Sl49Pgj
wl+bNvIHd+dhMk605E/pxPtzP3bga1P4vxiN5k0ZDAjfqlIQEcCJeouNZOKe
MMBnWnkhM08MVQ6eODqXyQCGjPtlzSxplCPhk2yXzQDj+u7aODEuVjwW0Vz2
lAGhN8+yGpkj2CXXhzKbnjPguFe4kRt04nbJhUdjcxggoVhJcX28hO8vq0me
fcEA4YMVVdLE/qE03t187CUDXPfe85s7LoFE5GdkyvIYACSZVqQpi6Z1+a2U
8ol5yNg9lm/Czmr1otyOKWDAG07Fgcty3Rh+f3vLTCED2izksHWmQ3hGjYHs
sTcM0Fxmk0v6tIpHzB63Kn1L+Ic/+e50vRDypHvf3viOAZYuUYndSpLI8mB4
S3QxA8iLheyZRfwsbd/7sjMlDPgb+uZh3yE2Fu1JvpXtByLPTmZ8N2drxXh+
VN3+iDNgbeDKiJjTCP57ubNF8SMxz3dvKe6xWsO/K03JRpcyIFmjS0WkTwi9
OcJrPV3GgMUrcfZK4pIoNYiUYlNO5IO7RYd3riy6nqPWiioY4K94sumZNDvL
uVVPTrGKAb+s/sbU8PViJlx21lHVDLgimsIm4DGAq6t6pUzVEPw6xHZcPLGM
y9qFtlrXEvm8sadh12ZBtBx2Tw7VEfNkUi4yXpaYBwV51hu+MuBoRusRxdsy
qLqnIiXyGwMKrAt3Rz/kZL0Q7Gid/M6A1rB5ct7G39itnRNy1vVEHoro785/
9R2/4sRtgzcwAFkInZX/OYvbx8rfUWhiQE2CsvOhUk6kU7KtLaKZmE/F391G
d4shpaED6yZbGGB0we9vZKoUEpG0tbFqY8ANLbW53Ale1gx2/s6HdiKfz653
UX45h7W5hrQxO4l8jpzueBTThOHJd9ZFdDGgomF4n/RTop9luTYT3Qy4lX2M
tMi2gvMUuPH59BLz7eTBWp9sMeTyWOnt4k+in9KjvB/r+VmfE36dvtZP7Bea
1+fo1mPYlpB0Kc5fDPDbfBz7i8bxqIsnPoUNEvOF6rjf3kYAjZ8iXRAaJvyX
+v7yapgUMrVso8WPMODizFWhCFsOVr5u8jfp38R5tiX66hfdxqU0La7dHSP4
i3KT9Y5ewS8pim2ljhO8TRkdC04TQ60yXzoe/2XAgGfbe49+WaTNGxGhNMkA
sTXXI95sE1jqvN6uF1OEn8/tFp7FR/DVIc5htRkGMAM4n4y1cCGH1o/Jb2YJ
3gUiVT3iJFFpdYDu7nkGlD7ZBY51XCzGO+0ZtEDMozSZPY/fN2IhT+fTDywx
IMbLq3fRbB4fvFNoVvPv/3zFcQt9FkYGEV5sh1aI+j7yhrusSKNnfiov61eJ
fJVP1XLXZmMJuf0+bsXGhLSiKxTp8Drc41i2UCc7Ey78lAy4n0/wbHy6xIGT
CcvW90MlB8WQ+h6G6y8uJsx/Df15fVAWJSr3yLnyMGHm+vPzJ6InsTlSatU4
LxOYOlya/rEDuJWwzSVvfibkuxw9EsHFiYpWpDcsCDDBt6Ov1NuJmEfj9Q1X
hZhwbTvVaPskL+tqd2wwuwgTpEOudShJj2DdX03UQkWZ8Ndv3cm19j84IP5e
AXEmeOgvDJ4V40fpLytjYiWYsF/jvb/ycUnElfbfXikpJlz3463t0+NhnY6D
sRRpJliQDp/cq9SPVQat3CXLMiGszDDMIXgSV/IqNkyXY8KUwKBS2hYBFHHy
8oKiPBNulAhnH2iQRGNmO7Ker2eC5JncTWbp3KxD+yctVcnEeQJ5BU4d+4nl
qedyvaYwQc+n9oypwBQuwXQr2EVjQlH9GRIHCKCLkkqOOJ3Q14Bs9K1cEjVz
/hLTYTKB/PPwMPDysLRmHqEqBSbw3a9VPZbbj90dsPcwUWRCPY/88IPrE/i/
xvXkHxuZsM/96423xvzIrqK11nITE0rOhG7+rC6J8NdJfu2bCT35M/TeePOy
aJnmm04oM8FtJtZpy7pRLDhZtLV/KxNSXpf6938fwQdC60JdtjGBeuj3d2dn
TqR3+abGH1UmGB4MKWWRJVD2Gb0BL3UmXNlyRTd1iJ8lYM2ZMLedCbsO/DB2
s5zC3A0+7vPXIPShF+348q8T/6oVMLGmyQS5U5PCW53YkOom7YchWkxQlnHP
0CXuT/Hr5g/yaxN6Y19O53fIoCn+wuXo3Uxo1cOb6j8S++SS53OJvUzoFfsb
Lfv6PvZmdKvtbYwJaydP2oq8XMDlOkb5SMCEGqVbJ78R95l59Yx3ofuYEDVC
fri2KI6aI467Tu5nwpcqTZO/EdLodZ/MersDRD80X40uCfOzErW/11bqMmHP
2+xXm9fYWd63bl5V0yfqOeZ3+LfxGGY+un9rqgHxfiu58XsTIZj6/uUuHiMm
BK6Uco4E/8bF776O8TJmAnGJS+ZO/YdPTHqwOk2Y8OxgvMBgPhf6bqg0oXeI
CT8cMlJfXxJFLx/9THt1mAmFPPeLbTdIopjFu2YkMyZ81ul+LB8lg86ZHeEI
M2eCPZTw/4jlZZk8FS6YtGBCj75TaGQLG2sLe5WTnSUTsqpOzFhwjGACNkFS
VUeZIBXS33Fz4zN8JG9XhZo1E1j7I6Vuk8fwar5pn1QbJvAKb72qxfqHZzvk
KPIeY0JzmzjXya1cKKzodIuXHRM2hJp4ON8TQc5i1PDO44Q/wfjebLQE0nNp
1dI/QejN8/rJUrU02vAxfuSVA+HHPeN3n97mZ3HJGd8lOTLBc+Ksm5IGJ6v/
PJdxmBMT5njZ1ygjk1hZ1Yd/k6eYUCBiWnBYvgl7RL2cY+fMBGFHOne4dhce
dFn1eNUZJiSqiATfr5/GT3wbEVY/y4QyKzvzHAYbwjY+xlNdmXDV1T3+0y4B
RAm0O8/rzoTSRdLpTjUxtNIsTbtwjgldr3STg/dLok6Vb987PZhwznyip/6Q
DHofGn5d35Pwr/mnbfVkfta97n3q+V5M0LKNE1yR42T5af7rI3kzYZHurHbh
3BRmE1OYEHaRCRGn59ZW5NsxrcFzB6Z8mBBLogwGGTbhstjGWbvLBM9Nd0jc
8pP4XFLvk6orBB+KhTs3fV/Gm/7cOaruxwRTQ+O2I3u4UKGuBe99fybkKVZt
T/ojjBLvCxXxBhC/1/+IXt8qjrxnK1wuXGNCwCneQJ7XUsj8YOC6rkAi39DF
6eAYWaT+ROuz/nXCL453S9V28bLEVyb98oOZ8Gh9ZQSWys6aOPJ8CzmECR35
fxwP7JvAvuWc6gy7wQRu1oyJfVQjlstFiZ4KJfLJqqWpMakFdy+MG6+6yYTd
mk5b5ur+4cZCRg/VIwn+0+UXly040eZTnKb3o5hgdXa6ufq+EBJ4/56NL4bQ
c2WnfcGyGBqRvPTqQiwTjtcv0FazJFG12zbHrjii33Y3zzUflEHZn4YlDG4x
4XCRYZygjQArbH36p/wEJjzlMb//hs7NcvY+dpGcRPD/uSOyWW4B062V2hCe
TNQT8vv1k8TfmALza9PUbcI/SiF3Aj3qME7/sNDjd5jAtmN61Cy4He+rh53V
d4l8YKJtTR8n8AdKxjLHU5kQ2sO+/Us7P7K5Zjk7eZ8J1UmRWZQCSSTVeKIx
9CETfrKXny/042V93+RasP4RE+hjf2NMA4exqMCLt/LSifmRyGafqvoH12+6
5qWbwQT+/QevNr3kQhxbbpq2PyGef+6+VTMngfCghG3ns5hgpsOq3MbiZ/k1
3xfhekro8UTZ7fnWCUxDOftPyjMmiPdUxoolDOAT1/PrtuYwYXA5NZ3vKAfK
aXn/vOwFEyJfH1kNeCWOXLZWRVi9JPKSDf18DXJI4b8fZ8fymHDz+PmbzH1z
WG9rh8H1fCbYsDKerIR8xe+pDG6UKSTyPajALeDHCn40ZILn+WsmxCl/t48v
E0US7Uu/WG+Z4OiRmsJhLYO+buOuaCwi+gMCvBUMTlbEDdGMs8VMIEU+5Pqx
qwHT61j332oJE87WvCaJ1s3g7GoKjgkfmPDHu9b5sIgg4R+VfUqICdvdROy2
/5JEVzq1aB8+MuGdpInkbQs+1g51nTWzMiI/3kVl07b9xf6GHewe/MSEkPFs
n3BWP/6sy+qDfwUTTjiWcE44siPn7Y6pYlVEnherTJoOiSHGTXf/J9VMeKVZ
pKGsJIu6ui/Zan9mgnruJq54RQ5Wyo7ru77VMkFVlq544u4X7EhEpNypL8T5
A8ZbagRmcbHepPmFrwT/OR+KXn0UQLUaac3R34nnZjcKqGGSKDTy2WtGPTEP
Lvif+JbPz9r/szDxbQMTYmiXeedVp7FVTeRt0kTMu7I7X8mPGvF3UTXmP5uJ
+abyxWrMewW/2NegdqmV2CfuCXc8fSeCVLW6xQTbmfBiXVnc2GlpNBY9/Pdh
BxOCKuZ4tQ7zsLL6p77u6GKC/Pm9S4KfRjDHXSsvarqJvA283VPBN4hTYnmj
7XuZcHR9SoahOztqHxB3n/5JzHv5xtY/t8VQkjbJOLyfCTuD4h6LhMgg0zjF
zeRfTACsb1PMOS6W0KAqf/4gE95ahFvJKvZj1bt3D+sNE/Wcai/hfv0b/y9e
t6pjhNDDROK52H0OhA0dzvT8zQTvrPa2RQlxtLTH9gb3Hyb42FVd6OuVQW9u
nTp1d5zIn7+MMLIwF8tr2ENn2wQTxhamLoqm9GHKmC+jfJLIy3O0MRGH3/hw
wn/sNtNMUMmI/sVjzIEyRqJ7/8wQ+4NwmK5drRg6wUpBwXME7wXrfny6KoPk
k9IfyC4QeboQNs5U42Y1j+YE5CwS9acfnmeKDGO34K3dvn9Evv7s0uWYHcAP
JZfubl5mgpr7mszQJTYkMFYr77bKhFN0tvqOUFFUsa95cW2NCTJm79UlraTR
/wAfi4GZ
      "]]}}, {{}, {}, 
    {GrayLevel[0], Dashing[{0, Small}], LineBox[CompressedData["
1:eJwUV3k81F8Xnn3GWItIkSWptKmUqO69SZIipJIoKrKU4kdJCpEURQmFJCRZ
syTEHWSXtbKWsie7GTN277x/zed+7lme5znnO/cchQvXjK1JBAJhQJBA+P9v
64T+dgJhHP79pFf06YgCLhdJf2wgOA4NzR7uqrvMxlmbxP5FSY5DA3VOULIp
G8foOukMKYzDbx9JZWXObPzEuilWY8s41JLPcV8p8QDcvrdz6cGecSjn6e1V
u5MNbF8/P9t8cBza0bSufHAiw1MFU5+Ujo/DAtMdvE8Bdvhg2ymJ/8zGYdad
vxn+Fmysyv10vdh6HLY6eFo882ODNeLStaJO4/DlEYLPy7v+QFDVfeM5j3H4
52BRSOKee3j6WMf9lAfj8Iv0Sef8YDbut9vXPftsHO6ubonzeECG3/xegSPR
4/BtNud7WygbFMUtRoS/H4e3Z0661A3HgrSi87y+7HE4px1oVvvhDo76VXRC
rWgcbtO+qguYbPBwVuHDvZpxKFv/YKlx6Tq+IeUj1Ng8Drtqv2zM506CS2q9
tnLd4zCWYLXlaX0gNjY6VHZ1ZBxubFlJXB8/CaBjgkLB9Dis/vGk/YvMW7w5
gH6XSZmAVSLtvV5/HoFVibbtpqIT8Ngh96aWTWzMKKva/W7VBFzcIG65O4EN
prpUQqbWTcBOJtrV8+od7l4MGDu4fQLOnu/PFb25CzesHjn6bN8E7FLtaqJt
Y4PCPQaJfw5PwA4970+GLWyQdDKdsu3EBLz27aTQWXY6fuEsZnXn3ATcZ3zu
7HlFMut+kFNhjd0EnFuXnTZPzQTOKU3Sq1wnYD2zfsslKQ62rNp5w9ZrAkZZ
uZTPrGUD/f7nTTkBE9BWV5Uu9ewY1iRzt1LD+XxCpwUU9rHxBvnTASdiJ2De
wzBlYiUbrNifO/AmdQKu9bD67wOZjUlm0trjuRPwTbKgeuQCCY7fcI8BpRNw
OX1APTnsA+4M6ZgPrJ+AxsZ9P5brs3HNh31nOtonoCezw+oJYoPc2lcfN/ZP
wCVIdFYW5+CEf4vL3CYm4H97N10faGSD53RLx/L5CXgk+vh2tlM28FYqrpZg
TMJY75ud3c/igOMBxfUXxSdhnYRpTWo4mWV+zscnY80kPEwT8ol4+gLo3e79
vbRxEtpesVQo9J/E6i8O7TPYNQlb7vpttXn6CSh9THgRhSbhmKW0qfY+P7C8
iT717+gkDHr1NNb/TTZeGrU10jg9CfOUtC1u/44Dw4LVqQ8uTEK3obt2ZX8z
cPuGTczmq5PwW8a59MmySVxxKNBG6dYk5IW3Ly9p4ODsCyMlzr6T8NH3SXPe
CTIr1tNArjhoElo+/Lr5QQAbB0Wl3xaNnIR/TLqrysRjsUeeWKtFwiRM0lhW
dawrA9s3O6mlZEzCkT/V73+dYePT7Kbg2YJJOPAtPOduOwdoi6mN6FZOQsLX
o7eXjbDBji2hR8K/TUKB1l+31NrJLJKj2uq235NwlflZXeLyONyU9m141fAk
LNCOv+Cxg4Njx5yx+fQkNHh8f7pJeRI7qS4PjqawofW09wOF7GyMnDKs/oix
YVrqSo2Vga+BWKbhTkVZNgw3p/s+vMkGfybHKJc2suHSilq3XtM0/GFnUPPb
XWwYa/5U4rJpFPBy2Zo4cIANt05ZM8cyorHhx9pbGw3Y8G3BzM5HOvFAnnvl
qIMZG5reiyTvK5sEY7uFZFNt2HDgV/nRew/8AL6ZPDrqzIZfjlkp1j+exE9y
9YpUPdnQdkVzcV1jGj43M/jUOYANcW//4O/6CrxV8+HF7HA2fL6e++XgsBNY
dN+wixvHhgbbY5jxn8iw7nMFbc8HNtyVFGXpkBoNoudtWm8VsKHrztsJfl/I
8Op+WtLnSjYszWqOm6E9Bvvuvr298J0NR6x+0erzK7AQS1sfdrFhkWfL4ziv
d/jnUs8a7xE23BjWEyfLmMQpyGe8ZIYNS4LuNtxKTAQe3oolFBoHGp28rmt2
iQ2OlRSH6CznwO/Pnb1Er0wCGbKVtf8aDpSkEw6SNLh46CBBvVqFAyXOR9/X
fD4J8n1fM4TUObDyDCc31SsUPCoD7foHOdDXtizEdm0ONqN1Jgcd58D/9lnf
eH+jGqscvnOn8SwH/rnAYyv2JoHZBzLHxW05sDkiw/W04ydcXflZ/qQLB7pu
Hd2+fYHMihA4OxnmxYF6O97b0JLZ2E5v9ktrIAcmyx+3PP6Si/cEvAxd9ZID
VztuNHNTLsOMr3sum7/lQF5YzvEe1iRuFWrdE53BgV23aqNdy1JAov5N5p9C
DhQ1v67VdpbMcnsi+VOhmgNJc0XvtihWYt36j6kXmzkQEEfPyRSx8Uqxk55v
uznwtaL7f5M+XDBgyDEcGOXA9DVvTC4Mc3DO0xDFjXMcqHU+bJ/45i/Yr2kH
x54+BTfHnco1InDAKfGmshTxKSjy879mkbovQNnEKXxUbgqeePdj81XTScx9
LmanunkKPvuoNxc0y8blP9I1nfdMwTT64Jy32hQIkzwulK09Bb+HM9kJGoHY
+vTorynDKehirbWla98UUHvxOF3dYgrSA4yz2cQ4TGnb7H3LbgqqlGmf5D7g
gO/SX40/u07B13K1G6/c/4zjzRyUFryn4IK2fa2TIBu4RDK54MkU3HW33EN+
XS0++PN9hVfEFKR2bdVbNf8dLJc98rIkYQrOctLeOX2fwN0Wf+0pWVNQMyaJ
ZXlgEmRGP9inw5qCq/Myhi4XToJ7v5VF/GumoKz5+Rpto3FsLF/+u6plCiqQ
6x62np3GClbWGYK9U/De+OzW6lVs8PPXwLM7Y1Pw0uzoWFN8IQgzs3cZm52C
EmtE/ZTOcbBhy/BJKxoX2v/q6ja6R4FMk2vq35Zx4SneXa0rVydBacPEykOy
XEhfvyUwYHMs8NR3mc3ZwIXLUuS2OLizgGY1t2ODGheaMenmSvoUFkfnVmEE
5MLk8verqVIckPZlLlroKN/+xtR5PeoUsEN3ve6e4sLqb8eH23Z/AUqFhAvj
Vly442LZ7fHPk6BTw+fghatceO6+b7Dywcf4RQ513Xc3LryleUPlrxkbn9jp
T9Px5UKV1iQBEekpIPKB+fdTEBfGyH24fiQkH1Rufly1MZILCfEUZWnxCXDv
vWhyZAIXdktmyMSJcsF+5WeBwplc+Fg+RbdkoQhMx0o4ehZy4fasTZ41cxM4
Uy78+EQlFw5kZxifDiLBK1HS2y9+50LdcY/LauRyrCwdtfzHby40kD4UZm7L
w39C13B0hriwIODWo0eQjSOXv/mRy+VCG1P6VTPDp+BU0NpPKiQe3Ll8LU88
swGICfHfG2EeVLGaZ6ja8kC1/wZ3EWkepC/LNde5O4F9qclnvZR4cPhtsW3K
jRwA7m3ZP7mNB58nyq/InW4CM4vpay7t5cFHVcOWDkZTOPv2DkKzDg+GtNKK
mZ4V2HE6u+uwMQ9ubIi8u/XgDNjgqv4lz4IHiZ53VR8czME9E3nxm+x48L2a
D8xVm8TRjvv8Xrnw45+VO+zeycamQ/iyqBcPbjEbGTjiXIKX2x444h3Ag4Tu
EJ8YPQr82vtFhR3Gg9qx+dyA4insZ6UjZB3Lgy509sHYnxxwoLNypDmVB4vL
7x5NN5sE82ZH63XzeDCgwXNMeGc0yGmp/ZBfyoPzpF5tuOoLvm5i+GxzAw8m
N28zKcn/gVUam/6L7uBB71fJyr5CLNCrf/Kk2AAPPqG4y/sP5eDX1S27703y
YMy1TY+vNnGA2WGzlZwFHiQLaG/6LjkBJEp/zlgLTMMVvtnh7/j61KHzHS0S
01DB59vJjc6z4GFhV8ER+WnIqq4806nGBdqal6I/b+LfTyQViq/Px4s5/Z5b
1Kche3HNpwJTCit3p53Va61p+G/lZIWDLwX+92FIa5nBNLy4Oubw0Ot8sHWL
o5LPmWk4rttK9hioAn/fj1OnLk3DVaX54lvvT+FY5f8GbK5PQ3ErHonum4wt
4qYqW29PQ9Xjuyg+VsFgpbxbkt6DaThBXzSoFJvBTVGzAQXPpmF4DW3LzhtT
IFD6ztWt0dNw+djDFQ7ruEAnbMkg5v00TNlRN7AjnQsI4vdUl3+chmbfVnZd
dv4DPgdRlvsWTcO9+xxZ7uN/QGaov3tBzTSsyVVq9aZwcVKkUA+neRrauoJv
eRF8fG+Cj27pnoYndXwbDtE4IOKdRLb1yDRU3H3HWWt/IniW+kImenoavpdI
7MFJk/hhlsz9ZvIM7NzVcpVq2YC98mJGRERn4APN6U/93iToxlI6dXjVDLxN
2XwheGYcXy9LxJ7rZqANvbUnaVMFtq3ZvD5XdQZGpu6sqIBUlmXjh6DxvTPw
1uOyMdGXGJ9uUZvecHgGOptK5bbokKHBr1xLK+MZeH6YO72l4xPW6dlX9dJi
Br7SrRF+JzkNwGDR9ibbGXjPeeX0NjiOd49pRzBdZuDOo+EphZk8sHWqknTQ
cwb+DF9m5sUuwevmjjncfjQDJVq3mrHfkqAMsfFbVugMXHjtIHLKoxZL0E/u
G46ZgeVPiCnJDjSWkHBbvFLKDISR+YrPI6cARdxC2OLTDLzhsnA/5wcbz6/s
cg0tmYFebh42CtXBmL3GurO2dgZeNQkZcNzKBv+UBnVobTPwYdm/NeQiLu5W
uZoOemegnGQcQaiWB9pVJ6Rujs3AObe7qz45TuKm3a5e6bMzsNJ3vPdaYxSo
3jfzd4A6C49A4gQ3ew4Xa90xkl82C7VXnzA2pjSAXF1ivqnMLLyz8cmAZ3wl
+GBwX/Hp+lmIBDVPfs77ixNNBAKqdszCy3Hj2zMjKKzXZo/ZRDALp5Yv0/JQ
IMMwy2XmmkdmYZz1udzfDvynyia01NlkFr67LnYuopoD/K5Ib0k+Pwulqi7Y
ryOzwV3nV6E99rOw56P74C6JCXDDTWFx9Y1ZeEXzyFndxARw9e5bGxPvWZgd
Wv8iWjwXX/LdWB8YOAs3zu8WXTFTh80fpaqXhc/CEsGOjOVP27BJ8PaYhdhZ
aPRN41SrGZV1LOwjY3faLFS8ZF0cf2cCa0dpODnmzcIv/5W8F7nKwXtjC9sS
SmdhpLSXcNN9Ht6ReEDrd/0sLFC6+eZd+SxWSStLkuqYhTSquNVlqSKsmH1E
3LB/FqrG1f/kPSazpPNrb/tPzMLHPbPzOZIjWKzIqLdofhaGRK2q+fOrATPK
fxyboc/B0xfVp1xkOYDw9czH7eJzMG95+HbjexN4uvGXrP2aOThfFnbgpUs7
GG+x8ovdOAfNE1a+X7Cg8efWvtF2tTmYtvQ9q+EZhdXZY3daHM1Bwt/AhMbn
1bh5cIR19OgcTC3qHlx7igPqxpw2+J6ag65tv0O2D/aC8qmp4AKrOdi0LiP0
TcI8xnO3ZjhX5iBM7iJXXySzPhIXrba4zUEbjoZm3uY8nEK/V23tMwe1jfcd
o/QWgXhh2s7oJ3PwxzrvgavCPHxXvVKsOmIO/j24CZ2ZLQamVo9GpxLmoC3Y
sU+skoN3BBz7qpA1B08MVGxLlmkEQh9FkvRZc9Bsi5RY9N4F0N/Z8OBWzRx/
f37Y67iDh4sYIdZvW+Zg+KzJufXOn0DEjpMHG3vm4BFlvO70JS52MZdSWBib
g8Pe7AMj6nSWgV/b4ob5OfizUE91JLUDbPgQ+dOEMQ/pW8DKV/YTmNRuke8l
MQ9jdrflJPq2g59k+Rcp8vOwkXpu3eaeBpyzpdu1dfM8JF+XayyVXsDBp+NP
UDTmoeI3G/ZK/vdj722zXfXQPMxvdcAxdX+BdvIGUXOjeWje/2qdXO04XvPj
3/ADi3nYWbjlzq8/bWB6MaU6y24eKntbKv34+QM3bbiW+Nt1HhqoPPH8poZx
ivF2P8F78/CnlcqDoWQ6y8+DfVH9yTxMGCg7cz7xG7BM+HjgYsQ8PC5UZGHU
PAU0G27KBSXMwxmrvIN/ZaaxxKzGQn7mPNxNHD3NVJ3Co2vn2/vxPExlfa1L
6mjClfo4d3nNPBQMzTL++mEOxN70CgMt8/CA7j1FDw4VerzRcrHvmYcugVt2
fPYZx6dqKMZhY/NwuiskQfZOHFadKt9WMjcPBdQcDJp/T2Cm3EPhUfoCVNAp
t94pU4J7dI8OSUssQMtdr8rLqtm4wFm46pD8AgxIfT/kONCIw6LqE5w2L8Cz
x149HdDl4uvlT31f7VmAYaGa902auEBv/MSFKu0FyK5Mcm6X/AaUVkmiKcMF
KOGVhwP82GDxYKusgsUClK+dTn+1Ngu0Xo2YO2a3APmbXF0bZxBkhpu3ubku
wPYR9cd1NhQYWLzmU7z3Aixj/+p/Ez+HbYb+PG94vAALcNJ09ZZxjFbEOc+/
XIAJn6n5w3r9YBW0NtyQsABFd391Y/L/jzi267eaZC5AsQZ9+oRaFah7Nijo
hfn5UzpZ5ulzILEgeTC5egFq1Ea4SvdRWPf6r1a0NC/A+RurKl1ejQJzMdW3
5J4FqKJ3IvfR6lmwW3Py3raxBWj8Dv6n9ZgNxC5lW56dW4D1ZuEbNCfY+N/j
G+ABfREGHIx8c9GyHpR+2iOTJb4I0/EeZ4PMYRDdNTvTKbcI1Y07g6y9qCw3
wcIW5uZFOLjGwtbvNhsb7/L8uHvPItyVUBxEPUmCm88fCLmgvQjDXjpEYt1a
THtIdnpiuAjRzr1A8RF/f84sM8g3X4S/w221UqR+4/yfDzb32y5Cg35yxj3r
UfCcpsdc7roI957rfncpgMZyVBX6u997EdL/zD3ccJqLdc3qyuweL0IdRaHd
R01CgKJvcFzoy0Xoo/HinFRsDRgY3PV0In4RHi34cMp1hAtSjnfc1f+wCN9M
fxkf7OWC6x+9rrz/zPffPxy9a3UX3rVa2YxasQhNInNXyiR24VmvmsNWTYvw
2TW99HdzXQD3X99V+IvP93lNqNxTCvQ5JrlWenARSleyBTSdeVg387OYK2cR
Vq20DFV0/QWEVlotNiwtwnZa82RrCBk23qENbxZcgjETD8bfNc3gsJ7kNn/J
JRh2fd6fKP4NmB0xquhVWILkgPIl1aBaIJfOzUZblqCr6M5Ko/1joFciKjZq
zxKkRS0XiryfBRLdDwRPH1yCx7pDireGs/HVP/13TI4vwbNp15NXrZrCO3QC
HT6YLUHLtKj4CYMezE3efkbIZgkWMZSDjrpywOdlLTq2TktwxJPj/ituEnjd
9FAr9ViCuwzmpjoelWHtXwqK8v5LkLVV4hVVcw4IHKwQ9QhZgmaFXaH7jszi
usQrCy3RSxBOH9Ins4nwmcjyoZ1JS/DJ6NY/PUeHwWmXT61BH5dg17rGG3m9
VCjTbl4+VLQEh2mg71/LFPgDSdmHvy7BN0U3ylNbA/Dbt+/exLUswd0Gbb1x
fRXYXlA/aKmbn+/oqTitwzN4q9Okx9nRJXi67eMJo6lxwG4Ot/80w8+/fe7S
unXN2Dx6TcpDEgGlKpsrUZXnMTCaiFVnENBgUHx2pk0qkKeUvuwTJiBDRPXm
THZh0qew4BBxAvqZ07Hb6u8S7rOze3BAmoCWM/am+zgtgEqZfXfH1hBQWGuQ
fcdeNkiqF3F9pURAGQN/L5K59TjwXpfDURV+PMFE9oUyEnTclX1hZhs/3tF4
ht2GSWz41+/Mu10EVOF8v9z7WR3YGXnG8OReApLIueOj2MjGkgabD5MPENBt
n03RPrZTYJqwtD9Dh4AiyxfkPUO+4PasRrXzxwjIKeSAzexuNiiwid8kbExA
tkPMrHX233C09E3Fz6cJyNf5+8C5NWPY++sRaTsLAuIyZoQ36M2AS54yYlIX
Ccg8/MSeRvVUoLNjjFZmS0ATt66HLNvOBRv6ihecHQnI4d1wemPdFGa+eM6R
dyGgAnqlbr56Ah7WuzxUd4uAgqNN/yk8HMT1CxrdHp4E5P1GZ6T/QBPO/CDU
pnKfgNgJgZ61CWP4+cXf9a2PCOgAOTiHpzmPb0hmlvsFE5Cds8alhRWd2LTK
t1AtjIDU5LYZNxLYWNPjdHZ3JAEpsaeti4uWsOw2leTgNwR0NCnMv7GAwt+7
5t+AdwT06VkTTalxAXQ/r38xnEJAb64Vj5yXEoClh2ODIjIJiFCbIyXHpbMS
Zl38dHMJKD+TKnendA67s/rVr2MC6pRX7lDZ+QPr+5oOhpcS0G7vNV/mvjcC
+SPVEaxqAtp+pltsTc0s4AjvOzbQQEC9t4OE8OtxXNmUuiDSwu8fIZXyCPlm
EBkul777FwE5/xfYVuQ3gx3Nn1qe6yGgpJwLXdK3vmItBfJyv0ECUjbMvXxv
phlI9rt8SR3j438ewKCmz+DBpH6XH1ME5NcgQz2A63HBNVPlhTm+f+3fLNz0
GQerVbcokYjoQ+DruIsNbHBpZu/DYwwighbGzLX7/2J1nKrpIkJE2m8LT4Sm
czHTR244UoKIHjYU5smZEmDn4aevvqwiopVfR5jqWyJBphD5+JA8ESkcm/93
l0hg3W90IYivJyJ9G1sdp908YBrWn6G5hYhkn78lHOnvxpvPml68sJOIAp0z
mW/cOJggXy3xSIOI1iYTJjetYONvvXvLMyARbRMP39G1kAcS3qfebDtERNt5
5g9xzChwd5TbSDxGRIt2qRTnIQbLYOfT9g3GRPTyVpKz0pHvQGGaFGhoyscf
ZSERsK0VcApc9rudIyLegT/FXZfIsNK7f/T1JSKKdLuXOrzqN4jSMY2psCei
Q5t6ilUvD+FrgtVGY9f5fMxuUcD2f1irYS9Z6iYR5VPuRAbe6QGSoanZ4A4R
OW/vpRx5zQX/zsjZ2PgQkWT8gurWMiqrcM1TqScPiUhZYYOh7ikeCO4hVX0M
IiIjXsEf26c8cCnRxf1XKBEpNqdc74SNYM/V/k3UKCJad2F1aY9PIxDcYfpr
cywRDZl8S/JdOYo7uVVPTBKJqGOTloN8yDjI/LwXeaQRkY9Po+Zgxij280qd
iMvm45N3u2ngW43PHJKLq8nn1zN/+4bfK3h4M/OpCbuIiEqfbRDND+BhQj2J
trqCiAhXiw/psais7yEun7Rqieiij77KmtYl/M6039b+G1/v3/K+FfMCLHdZ
01XP2ojIYbBNT6WMAQ26q2ryfvPrJVQS+vzYAlB8t/dOVx8RtQ6sJ663mgdT
DqlbBYaJaMO5+4ajPb9BparcH9VJIrr24OJfjdVsEDUV/NR0mohuSfTd0Cn/
hK/nkw56LRJRNN1yxq36Hzjo6cJ5RyGhb+qrcnx1poGkdv/beiYJGVWq1Z7w
rAH/GKaneWIkpBK/7afezkmAa6sYclIk9IsT2P/ViwKfPtubryNLQpOdr9fa
jvD7+3Sqg+NaEjowie7oHibCPTJysmEbSShEvGZkPLkXC3YF1xVuI6FcgQ6p
nvQl3PmW5NW3i4S2tuaKfd87gTPtXbYL7yOhNomMYpnwWXx/W3+3mhYJnfah
x8udZoPp3NYWqEtCibdMNTw96dBeq+arngEJ3Y0N7y1kLOCfNYXFJ01I6H4c
rTOSmosNTn7IsTQjIekeM/c20iwo6oxNdrDk+zdnN1+0GsY7bENjbtiQkMK3
d/tdF7g4fuJBqPcVEirmaYYL3G4EkrfdHwU6k5DH4zPuFn2/gD/lqme4Gx/v
4Bgv9z0XzD4+7xJ7l4Tk6UKH1/u24CtSxnapviRUNrSpgHtkCnTGaJ/LfURC
of9xlFvTf2FDFfUTX4JJKDDLrPG/BDYoydqoWxdGQiIZX0KPnqFDtf0y+9ui
SEjziO2zUtYESCgX2dEbS0IOqZEHyk1pcKUhcf1YIgmZSGvlPVcaA4/a2Ktn
00hIaNTooNFuKpy/0C9G/UhChtHlL2UP/gOOw61Usc8kFBMid/K6zjj+41oz
u6qYhIZ6r9yOmeFg46XCsXUVJPQhxCMo85AAq9T/Q69qLQnZv5bZPP19EKgv
j2vb+42E9O00J5Wrx3FSZGidThsJfax5PxqTNQVk1vl/MfrN758T1tDA8g9+
kuaea95HQruyXT9VvM3EhD1XUy8PkZCPWl8KSXMGOBefj3WeIKHDQ+MKxTHf
cK+ecfgdHgk9r993xKiABU591w70X+DzoUVYbPnQBSot1L1DyGQ0Qnr9yOXR
FNYc2HgjWoCMNnueDoq5Pw5Srss4vBclI4Mk/5JTgAfWzIpYZq8go6HEV/2q
tbM42Id4krWajE6Ww6wf2ziYJMw5Uq1ARh3/xq983doCXML6wY/1ZNRoE5OU
tGca9Mu17fyzhYxsXbd/zl5sx2fe12wY2klGlL7LQcXZbPx1B5blapBR3fqL
v+ftWwEo+LCciMjIa8/i9ibDafDhUBxdSIeMHu70jlC9NIsV60PnJY+RUZd0
/aovchz83NR/QsGYjJzMDr72eFaEad3u/ZtNycgsQfq9YBIRujlc7VA/R0Z9
u3+qez7oBf845xu0LpHRXuefbR8P9mDzu8Zl+vZk5O8OWGqX/4A6+qF80+tk
FCSicnjbEn//eKqefvEG354o+jpGORFkrlKJd/Qgo6/qb3lWpgIspXiZl7fu
kdGuyZ9XJM9Mg7Atok98/cnIMfbSGvldi4DxiegT9ISM3C6/EV4XPQ5uI87N
iOf8+AEBF3O+1uPRqv4rbyPIiBeckeafNoEtT7RZfYghI+KGkfKBhqdY2wYf
LU8hI7lej+Y+ejXIGfuAGjPJKMds9XT/fQ7YcCtu189cMurvvp1+36sdRJDC
VAYw/z5/7NxAFQ8IBfrLTZaSkfGJ1W8So3uAS9YVmdBqMsp6L5umP0BjdbQb
Su9pIKNLnzhrJ3gzQIu0S7LjBxm9n8qcTKpdwEkbpcXvdpDRqyetxxofccFy
owVRhS4yuqf7O1er5zu45dYlVNpPRn/62RZulwRYf16XCVweJqOfIZ6P/45w
gG7FexpzkoxYt/ZKG/bVgA+jj8mpPDJat/UnLU10AkhJOhMMF/j6r/t6vZsa
je/uP7UwSaKgA6PuQ6eZk7j/kuZsKIOC/k5Nns+XI0L9wDW8PSIUxH/xzvUf
4uLsLBKnQ5yC9nW0b9/X04VlOvrH70pTkMCThoakBCr0IdWMKMhR0KO3qwNf
B8yAfxvT/5UqUVDL5vVK+mfZwNgoZOCyCgWtsr7CXFFOYuW53exlqlLQfvah
+eUXK4F8zNmu1F0U5BByXO7g0WrsXwE7DfdSkCM9691yNIXHRtd2sBEFBbfI
N7qkz+FTkozWMB0KCji620queRDg/cPfNY5R0Kfy8dbAD21A2bqh8acRBWFR
0c//dLzw48DsOs/TFNTaSl84qjuJOVkvahQtKKjHNTKnYYwAzTs8KssuUJBS
o1tO6KkxUEqyKrO1pSDF+N0Xuga7wCaVQyWCjnx+Pl4vuM+LwTOjjay0/ygo
q1Kk6T/lcTzrJlxgdIufr/Z+gDGFhy/ETORy7lLQ+4mhw4clFkBVxY+P4b4U
tOHR/bSiw31AdSwvU/MRBVWQk00y9tSCF5LR6b+CKMiw3/hSAqEGE8C9FK9Q
Cqo9OyI5N9KLL1vbvF8bSUEG7DGHTVILuC5QL6E8hh/P+8X79LNfwe7srXF2
CRTUqLyw4u3pWhzdsTxGKIWCxt6YCzxs68NUMi8qPYOCmt0GVjQEUOAVlY6X
xp8oiFWapXZCqQJ8N2KFTRVQUPohpvvO3jG871ZcyIsSCqr3eUB7kTQO4mIe
BO+tpCDOU9yn79QNmJUOjztr+XzdNCx3vfwMnMeOP/L+RkF1jmEeBfotuF1S
7YFSGwXlfT9mIoBnwQGw0reik4J+p8EbAWvYINF63su+l4ImJCQ0SRfYWOzx
nzvC/yhoe9MqWavT/4Bbdqn7hzF+P+QF40+5P8DvjsSbJ6YoKMrq6voVvBKs
Q37swp2loKoqIkzeuAjSVJycXhKoaNMJ9x9kPS6QND7puI9GRVJaVlkHHcfx
nVsaDr8FqaiojuHW7zYHemNkbe8t45/tzvz+6cYGxyqJ1uukqIjl4rnQO/ob
Z431WVXKUBHD3DrYzZHOWiVVfc5BkYoCUw2eMEuG8T2QdlZkAxUlHlbu+veE
iwetn5lmbKGi46cEBTUOTwGt1yvE6nZS0XR87aHa0lEQ0fqi4p8GFR1eOFGx
bawHs5fJeNIRFb0fuWbd/YHIOnb09W4lHSra0lFca/YiFsf7Ko6iY1Rk3DQy
ZCo2ixcK3761MKaiislmKY/bXeAUb4OFuykVGXTmHWta/IHTVFMkws/x/b10
rAT1FwDNftvXrEtUdCtDJPHCgVpwPi7Tp8GeigyfnPh8j8HFuT937R25TkUZ
H+dbB30GgZhk3qTATX68FRUiOe8+Y9vj+5KU7/D1K13+PePJHC72Z1kd9OHr
IWuZm9XwE6wq0ZK2fEhF5F2F1Iv5v7DzXFmDRxAV9dgm/xPNIrCq1Y74vwyl
ok7ZuLB2z49greNXmBNJRavzDPbbceeAx7vjvKY3VOQ/rvFISAuD73+a0sbe
UZF43ZLfWjYdbll1ykYojYrkXnTfdS+cAn4n2mQ3ZlPR38Kf3w5Jd4DOQPMf
h/KpqD9i5e6PywRY6uW/Ay8UUVH4TIW3ZR4JBi9d0PYsp6IyO/O6O9r94O+e
/rnIr3x+Lf3PeeIN+ICzXVZuExUNzcqmOzsv4ojkYfsfrVSU7X6/pt+zHk/2
XlOc7KQir5yVo/3li+DoGnabSB8VmQx9/YO7R0H86RtPNw1RUW1GubLE40U8
HzyjqztBRbula6QCfUaxSbUHwZpHRd8NtVa8LlrEqWRCrvcCFbk9Wekkpz4K
aPt9rkWTachxXOc7slsE527Q1n8WoCHiiNHb9IAx/Cn9YWeLKA2dxAKxzhf6
gNigUBhnBQ1JnHvu8Ev4O7ZVDNZfJkNDx1/UMP+bXMLFZ8WpWxVpyAP59gwo
NONVoWEFehtoyGtvxhP9GQGWc520y+WtNHQ9+PDRSikSrKG/2uSrRkMrdgTM
2hzgAKUD8j0xmjTU/0Tj4PxJOvRwj4soRDTkNuUtv2O+D//IUjZu16GhhKZS
7RuNo2DryHsB3jEaup0rkff6SQL2U95SLH6ChlIUv/v/TZ4Bnec/uKmeoSHT
41McAcEprP5yp6r+eRqiXfTbYW3wAwQ35QzYWdNQsGiTUnPGEvgrqPnaz4GG
KGlVfTo5o+DAocJTcU58Ph9WUR791w8i7iKRops0RA86+97113c8+elL2c87
NLQrA7zwXjMFjk7o3JnxoaHFay57ty6Mg3iVajXJRzTUxEryz9OKAvMX9Yd3
BNMQryv735fiWXDyVUPc8TAasnqnIrKqhQDTmk+cvRJFQxHHxHkti+OAJtay
/GEsDb1wpEXsVWHj80fMqt8m0tDT7pMdssY8nHvvl3dJGg1tuvqft19KBRAr
sNT4nc0/l1a8DtlMY50L+TEdkk9DFsfbU7rWMWGKvV6ubhEN2Sb8DF3hng9m
D7BuLpTRkCxVc6ovehLrSqupZ9bQ0NyNWouvEe04bDyRa9NIQyZ7Cm5ulR/G
vRWyOatb+HxkLxU7vyfDHa+fuTb85Oeb7iOWUQaw1w36rvvdNKTi/jPn8Ngk
rtP34Gj8paGjy5KjTzjx+PPuRNboCA3dC5n8ud9vHNvPW/8Xx+b3V8z6Vg6H
z+db+w7TGRoSbx0JC7w0CWjJxyeFlmhI/opue89JAsvkXmlGMYWOZGqbCx+v
XcCxZzScbjDpyOLZ78J4lQk8ppqmukmMjs5aDvoJ5o2DfYy1479X0NE7hv7D
4X1E1qPf4enPV9ORN5H7d8xoCrTmCF07okBHHYfQudisfqD8xHvrojIdJZuq
trjMk1ku1tyRzM10dKZ3m6bUz1lQss8h9fIOOso9c2Dupe80FpP4c0VmDx2F
h1s7Xp/Kw+eGTDY37qejAz6fA/dKUFkpJVVD9w/S0bbdx9zXlwyB2ZcgWfMI
HR1v1RixzpvFuk5Z9mMGdKQhHEJPYtXhMN0NKvEmdGQ0xkqNCgrDvXKvBk3N
6OjGjcHHC/5csIO37L2wJR1pG5ThWO1R4FXnZ1tiTUcUR93z4UkzuO7t3Pqb
DnQUdmWg6c35cixz5/rAJic6iq91j85upbLsTfoS/tygo/4/ZovAbBDkbjKz
CfXg36fdTHmynt9v5Pp1evfoqHv9nPrO5mls0n6wb/EBHYF74rTNlSwcm5Eb
n/WYjmTFqRuHX3wC4/5bLtmG0NE9q7I93aemAbCMXSv7ko56Q6t8r7DHQaC6
VE9jNB39Si1/PWTPAe0igbF+8XQkZyCxeX8dB2/oJ1zYm0RHMx+uPW8pHgQ3
Cl0VxtP58W83eeuP/gClz//9if9IR4bnKee4Y0TW8ivnY858pqOazDMSXZoE
luXB7+dFiumIzM0Wr44mwrRVR+S+lNORvE7FI/ZpMpyfKOy8+ZWO8quTV/vt
GcJ6VTuiNzfREf3wjzV+AhzwIuadRVcLHb1KDlH/fZMH+m/KyIb94ts7kTrb
BmaB2vGnP/V66EjRwrsk8tQiuKdMi1r6S0eCf6eN27L6ccOC+9nsUToiXHze
qP/lN17zY2yVHYffL5+CjrusacJXUi61y87SEfO93aqdlRk436ftZdMSX6/e
nUYf2X8w46zBmQdUBhIhPU3cu/U7PrXjy8p9ggxUXWkkdeo2nRUvsKd1XIyB
3kS9vaBdRWVN/kkJfyvJQBnXUq6nUnoxylU4bSbDQEeCSg433mjHj4PCJEUV
GWj4b5qzUmYVdt8UKP1uPQP5ZGpM99X/BTYV3jJwCwNR/Y+1Pjs8AU5cvCnX
soOBVsztz1FS5gK0dEXx2h4GyioIffe+mwQ3R15YRwcMlGR7wfeiLpMlrW66
4fVBBuqJYbSDDjqL9k1/k/oRBrrZIv6+W4zAmnQ8uLXegIHUXtjU8LTncCdT
Y/tlEwYa9y3d9vwSD9QkbFVbOsNAB5NtiDNeZJirpaQefp6BajrPOl0/P4Xj
O6U1t1kzkD0j+W3z+hYc7C66v8Kega5K37cbLkzFdySp6Px1Blp+q1Gk9nE9
sM+c1eK58vMf9uhSmaSxThmMHwq6zUBX7nM27id9B1r/+nTXezPQA/QwZSKE
A7b5dRxl+TGQ1P32lx9dZ4CMYqPB6UAG2qF/PyPwuCCLgcuNxp4yELftr8Dz
LgZr6kyByYNwBso3segdWRoA3VMZp+VeMVB2Q8kBds84qHv6zuxTLANZJz8+
uiqawPq85ZXF8UQG6tdU3/3u4wROrHpmOZDKQKfvv7P8WEKAz639L3pmMdCh
TdG26wIY0Jt410Yqj8+/7HkoLXMAO776zy4d8/Wd9fgYc34Wm2nYXTlcykDd
it2Rh78R4eEf5679rmKg42/jfGssZ7Cak4nzzXoGqvN0lDTP7cHywnquoj8Y
qLRzc/CvRgoUeg/d3rUzkK1yATc4rwvPaO+6Df8wkNlll7X953m4/4/K3ZY+
BpKGW8fSHMmwyUPe+9oQA+2Pbe12P8fFeKWkL32CgVaB6dWv7Dtwcrbgg9dc
BvrP6QHNDAvCF4bER+rzDOSCf3fM2bVg32FuYD1RAGVtaNjHNOPg6/7DQZfp
Auj2x6Ou3+A0tlDqfrYkJICeNRHy7G93Yb2iltDw5QLIsTd1280uJtxtXvti
20oBFFRm+ilkuhOvnS6JrJAVQAeRzrLde7lY7Hlu9Pm1Aoh+Ry/2r+Isnt+W
9oa3QQB5jAh52ur24cGauPigrQKownH3UTcKEzZffvluvZoAeqF1fi9iLuAS
clASS0MAfX9+gDOgwAPpr31TT0MBhFYwedfp8zhqL3/c1xZAIWbnY6YuEqF/
y7WsB3oCqFA3y/7azXHs+p91jpyhANo4lN2j7zwOLoiezft0ko8v8mNariOR
ZZBsWHD8rACyirLSdBWfB5qHdVgDlgIolVSpsMWQh9f37C3xtBFAJ/vjeP0e
PUDCc3uZ1BUBNH23cbqqg8IirF5fme4kgCQvVN+/bDYFhnNkag7fFEDul9Gy
a6IirDbj5XW/PQTQ8eGT8tlbKkH5KL3x5j0BZG7wIubxUQYr89HCN1F/AXRY
pIsktm8EBO959lThiQDKO7Fb4Fb2OHbsVz6+8zm/PvR1YaxVk/jY889ChyIE
0FbH6WDeXTbeqGVYfSpGAM3kPXDoLyJB2njvA9sEAXSk8KSh/nIS7H1165B7
igBqEnEkaBsQWCVHRciBmQKohpB+4SyRyIqZiS16lSuAitffi8j/SGTdfad+
Nx0LoIK1V+8tL5oC5ie/7i0uFUC//pOkAysO0CRbzTRVCyC49moAhcAGUhlT
Ob0NAkhCyq2mzPsv5px75MJtFkCZ5gpiZRpVuElIbgfjlwAiymVTH0/w8If8
rDHpHgG0fPh+p5DxDH5iq5u6aZDPJ3Olk3H2LL4i+ct+/5gA0m9aL+Zeugj0
Sp02HJ8SQAci8mylHBbABmdav+WcAIo6UjB2W4sMqfKRcc5EJpq9NRNWd0yE
1V27zcqXzkT4/OkrtJ5/uOh26ZowYSbar9ox4WzXiKM3nvn5TpyJVIPKnhW1
N2OPlpGXedJM1B9wzcuBzIRm9++drpFjog6miPtL2wm8Z6fUil/rmOiJU+1D
F30GS7IruWl0E/8c/OIf42Y3YD9BwYQdTHR63LLAK/43aNj3Q3/5HiY6rsBs
XjT4gtP+2QkqASZ6VMNrH+HW4sAXi5W7tJnI10poRvLONLbXCfE7rMdEQmdv
Kzqs5wFdznrtM4ZMhLTLX1tLkFjKsQVEh1NMlHq9VFJicgpQDI1YHuZM5Hei
6ljeGw7oWujzeHKBiRbMLdK3e/yHcbK7Zowt/34xV8+imoOjzohOZzgyUdg5
q0NargPYnR7/8YsLE408U8gtOkKHph/3/PfDnYlufi7brxbKZO2+WKs64MVE
raNVz6ht34HEsguj035M9MHhQ3Tm5XowibnJzMdMZOKXvSAf04brrwTYyYQw
kVf49JmFlXM4ZZX8+q0vmSgSD8fNSE6BR5XZvfA1E60xVXYNMCezbG8ciTV6
y0SrSyJ733exgY5S5/mLyUz0z6hpeYH0e6zU5CzrmsFEMkBdROK/KUzyonf4
fWKizArj7pF4EvyzJerFi0Im+vjCinA7h4sLO1RPJX1hovt3fIt87dpAxMMy
8YIqJlJzFfvh3TcK3NTNGmvrmWj9Hoc1d4r573Xf6JPfP5goedXLTCXqNFAL
8Tk20cFEOsN+Q40rSKzlB1Yyyd1MlBMnanC0mQvGRlMqJP7y9QzdMTr7pRh8
jTpwX3mUiWKiBpOerv+Dk/SatfZwmEhzxsfO5TwF+k/bE/RmmejnVMGPxkQG
yyZhqfAsQRA9b8y//qisByiQNmp4CgmiwHz99lfEKczRT1/csFwQfd9mI3uu
ZxRXvtxV2iQliEilemniEwxWZN/nhx6ygkir7mrQ/o4W4Lhd67jyWkFEdm8/
pLluEh+4UynRsEEQRZ/mGJlECEGJKoP2W1sFkZhWTPpZPv4BiR+v16oJoq05
wjwph3mQb3nWulZDEBk7AflB/UbwOKVL5SYURBpXREUdq3qA5fTlcflDgujc
xnNeiW7TeKf26MdqPUFkoWq9LfMIg0ULdrntYsjPdynCl3uPymrrmEVrTgki
/eMG7zLsKkDKem9a5VlBJLstLFHxpTD0/I/+1clKEKEtrxknBqaBMevx09WX
BRFruYR0otciWCcocbrsiiD6+b7/mFJJG5g+FSFzzVkQdfMa1JWYf0FNrHz3
SjdBlEF7Kje68i+OHk14V3JHEBVHHVRyChsBTppbrl7xEUQT9PB4EWsO0PbL
2iH5UBAdG55TXra1Fq9s0phmPeHjH0HD82F/8JBsUaHdc0F05To39utmAgvb
6fiIRwiirw7Wu2K2/8DPPn7VLXwtiJwqth43NH0GrIknRC6/FUTjW1crHi/g
4T36bd/EkgVR4iV5SvaGSSz48vzL/A+C6FpcbZO3FJXV2dt37lKOIJIPn9nS
OTiCM1SvKIkUCKKAWJOTjZ+6sa/H5OCnYkEEPW/+ep1GYJ2udEu3qhBEPiMP
rsZkCLFUJJZcBGsFEe9NZLO/wEu8cP6+5scmfr25491SltO4IVmQcL5VEO1L
eBPyaBuDFcd7WsboFETVivkw2r0L3Di4MiCzh19f6Szw1GkUHwmKNjQf5Mcr
/2ivqN6DZTqUJGljgqhm9X5gYcfDY8rJHekcQXSg/5po9NpGUOK8/c2ZWUG0
bLe4+JuaHhCKP9mQCULovYrYrxrpYWzLBJtTqUJI463q+RWPhsDeU6UTpwSF
0LhzznyPPRuIxOp9IiwTQmF3/i6eZDTh7pEGjyRJIdQzf5MofZ0HPmqc1jKR
EUIzP3YU7n9Nhv73f9EXFYTQ7hkPc8+UUWDeeLH23XohtMNteflv7hzeJvvv
mdEWIQSobu5REwIskt1107kdQmhh0xkZAdgCfmRzZd/uEULLFHlJTiW/cSLh
To8BEEL3aicSBJuX8O1j5PfTB4WQxxXLiPjpGWDw4qFj7BEhtLRXdB/oLAIK
vaJqx44LIbZ4jKmfxyLgbAubmTIRQuZ36VwXZTqsuC3Dem0mhLoP6cbtecNg
RVTE+h6xFEI3ven+VVUcfFV8ox7bWgiltDky47SILHQ+XfSVgxD6L812XXkQ
D4gn7/qh48TH//53j9aXYNzP/RwxfoOP/y6bbXmADJNMulZJ3BFCZWdLFShe
c8Axkxap7iOEaK9s4eDJCrxDbPPqsw/5er3bVHW0ZwjzrhpF3g0SQmna4zGf
UudAQc2N1bGhQsjzVPVbhVeD2GtjVGRZpBDqULHASm5DWPtB8erBN3w9dJ+Q
u2X483Jff6RQohBKMl12IqCvBH/VEpJRTRNCFZ08+LmQDINjtkedyBZCTjuj
tM48mAcmi6dkbuYLoS2X3VxKjxZiaXOPqIgiIbTVdV8bfS2/3/PeyOByIRTo
OxwsFE5lxUpVRHV9FUJj4WXNjx5ysI3rsAz1mxBqTF5fRLlLgSrflr3a0CaE
Ticv3Io16gOjquqyx37z++li4aD1sx6Q+cT81bU+vr/9cVGVIA6+MewtGzIk
hLjm3/OWejvxXr13r3ImhJAqSb8lcHMXJiR+lW3nCSHHQJfYtD4CLKVOvlpY
EEJm0ctWSAt/Bf4XpdYoUIRRnevZQztDfuFjxfuitZnC6OnJkX4zlzEgJndh
ja2YMHr8wmSYVDYCvns8iA6QFEagvCgq8esoftGesiZdRhid2hGq2mZRjC32
NEU3KQqjsJyna+pXV2LFMN4a7gZhtPGF6+kjcQRWP1vmtfQ2YXT62gZ8oUyU
lWSkJbd/lzB6c227Q9N2UeiYfvm15V5hVFYhMhawggB3CD+W8z0gjDpHHn4O
sWABrn3m63eHhZFWt0zRoBsN5le2yNXoC6NIRbFPQ74jwFN54fXoCWHk87Dv
3+vOUaztqyi/3EwYRbwLXmHeQoKM7sMxuyyFUffFsbnt5E7wFV6VP2PDx+uv
otWeysXBr57FeFwRRne6ra7nPFkEJnOf5GOchZFnoXzp1W8vwcozv2K+uAmj
BOu/Uf0lC/hnDklh4K4wSvRcLRgewQNvJDa8Yd4XRmrkiX+XlduxjbO+wtYA
YeSVscnqX8AEUGlwfmP0VBgla74asPs6Dka3vFBwDRdGHotKOubx/3BmQOGb
F6+E0c0j08i/qg/cGOxWKIgTRjMy5M2/jHv58zcj9vd7/jmqLV1lPxEuxm9R
JH8QRovu+7iTLxrBF9KJWOUcYTT6+c94bsoM9rd0U9QrEEZdbsl53vLz4Bh+
FXu1hG8fY+O6ZgFjMZkvik8rhZEYgO30aC74futvbHadMKr3OSumE/8Lv2gR
Xtv6XRiFFH58139QCJrv2hk31y6M/lNNMnzhMwvkQ0zXynUJo02DhAflf7m4
d/xOnNYA37599WR3BA8nGsSttRkRRrekfk3xvLLAlZTKuIdsYWTiTTsMKuex
KnN0beoMP5/hwayGA61g6rJ4fMOSMPpx9M+DD5E/gOmjvMstVBH0MmjgfCCB
APNTzm/qFBRBZbyE52elhoBsPXWsd5kIkivZ+yZRlsjymkjOHJISQTXC2uTV
079wj7jxjUlZESRL0DlXND6DdXZPa8ysFUEeka80nXctgvem0QtLG0XQj8Qv
dwYCBoDQbe1imqoImk9IurRpnsi69uqfr/BuEXTNdMsFk+4U0MQK1pXYJ4J4
Ckf3a9vPYbXu3UKrtUSQT4sJLc2eDMMpv+oVdEWQUcVOedmcLjyr7BOywUAE
ERlGu31CSCzzIxtPbzMRQcetXGwu6zljlkP9qt1mIsgNXuh8HkCCik9cO/dZ
iiAUzSN88Bdj3f+wOvagjQjaZfRrPkItDPxtKrbWuyKCPPUzxQbwHDg6dXmj
kbMIOiH86snAITGYJiUyctpNBHEnTlzTXENmLdPM/nDurgg6LJcQb+mShF3M
zVysfUVQ4r+ba1UrZ0HzXcKeK49EUMRG4YatmWIsjTcJc87BIujXmiWDSq0F
HPXlGOtWmAha/2RP2mz+HFjsm7znFSWC/ks/qyY10YOtGC91HsSKIOs/SllP
j8zjUhXIfJLIjz9lZiFXHoHX6/fVPk8TQU+Vwb9dImTWo2sBTyOz+XoJr5xv
0enFI0+3n4zNF0Fappcfvfk8BwyzW1a+LxJB9lXTBTZ+Yqys5js/08tFUE9E
tPaCWAaQnFkbk/NVBFlcjFkZt38B3FpdfbGwSQQNFTdXZlT9wT/3X19f2iqC
ks5lvJfNXgDQUnKoulMEafwJfdGF80HsvYK0xl4RtH1euFxvjsiivL3g3PpP
BF10NNFLoJaAyxWM3b/HRdBCXMy/5zoUWD2YNtPHFUG1rxwsHM068Gahk4XD
8yIo9u/Rfl/qDA7aOufFJomilWm+BFVDUdak4RvtWYYokpMs+7dK5js4+d9h
BlFUFNktPfeP/0KFuaEjNfQVoihGUPvq9P06vDo3JEhktSgyhnS10ktEeLdd
48QKBVF0KCB2LmGwDHfN/5aUWS+KBNwpg7tmiVBbzq9dcYsoOm4wYXWidQK8
O7A5euNOUVSk9DFgJImNmZearFQ1RJGKTGgWLuwGV/3c1qlDUeQqnpHXLT+P
GxLXDO4/JIrCVvo0LI/oA6Ej9tePGokibOt19kzKXzAtukzN+DT//v7dfc8V
ZrDZjk88UwtR9KeZjaemhkChicXn8xdFUd3KpIBdoUwof5PsaWMnipR8os7u
9xoDPi/fa129Joo+fvI+pL+6BPd/Pk5zcRVFUaG2x0dayawjnVNV7rdF0Yjw
yc3vyeE4hRD12NtbFEWqmuaSekgsSvHOM/IPRNHlS5qiFewBbO5do8QKFEX9
oRP18/eoMPvAxXGLZ6Jo48Flt+786gfCpLnP8+GiqGq1S8J8ay+2KXn2IPKV
KCrWcPqddnQG4HsqJzTjRJH/3hunVNe3YUey2b+baaJohdhl2dzDRbj8y8RH
yWxR9IhpcWxozTRY4/vQ+2OeKDrdlhq/0bcE1FHyVrJLRdG9wugTLOUOoFxm
2Pu0WhRRNoic7KaM4rv3/6arNogizz2mgvWAApsPed2u/yGKNsv2BI4pcPA2
2srDjh2i6PX/KK7uuJ6+N97e47NnSDSI0JLGvQ8NNEiFkJBKyyhJhUopKVJJ
Q+qb0RSSUpJ709ISKi3tlPbey+/z+/O+Puc853mv53NO7uW8PPEJJLj8LUm8
m1N/jm+w4Hcj1hW0v+NVvyRsPwCW5DgeXGN/Z7rhiCR4J2uunHieiYULXr82
OCkJV4/1d0ylzmEDXyX2Bs9LQpnQzcXX8j8QCE4Rk1+VhPLn/snDFWuI8eYN
IzbcBFhZelL3Uq4H8eQbPqLMR4CaV275YsaD2Ms/H/K4BQmAVefuuzs0j/wo
9V/3U5gA01WXW/IH2rGVl4cCksQIULWjWvz1JnFcIZA1eFmSAJunzvHR4mcx
C7v+QyiJAB1iX1xbX/LjfvrZORJUAvy86GU8+GUQyZT1YXXQCXDI6Y3vIC8f
2sJv6PeaRYCd2Vfsshz7MIF+av/NdQRYczgvYaWxhCiXdxsZSxOg7cODoyeO
1iHWKa/fsTcR4Jb8h+O5kpNYSJAXfViWU8/0X8fg4jTywV7/VoECAbZuLbJF
rxdgPQbE3nuKBLjwjvhx38YqTEK+/cAJJQKUXwkRTW5bwDQF098o7CJAjqhF
VLSOIG7/152yoEKA0MtaA5tv9WCRX8H7qzqB8/6TbYqaEsexVLGu6D0EMNGR
+BURMYcN3W3Wt9cmADn5hnMoSQCnObx8pYYS4EtuU8nZYSK678AVIv8+AtDT
dh2JJAmjlxS0rzfoEaBHQvSDyuun2BMhofYX+wnQpS+vW/KQBy0fqN931ZAA
VruqDTQ1xpGpiv/S9pkQwJf72K2y7/zo+nRnCZIpAaheSZp1r35jhvd2u3eb
ESDvEluxum4N8XDkbc06SoDn6czFmtc9yPOD31E/SwJ85kJMjsQIorVb4pMP
nyJAbHz2Npu8RWRZ+ILoBmsCaPYsaxSbcKMKQ8quY2cJUBosuYlhPoRYVK01
fj5PgLmFMwunooVRv4wq7Qf2BLCL+PajpXAVyQyJfm7lSICLFXsEHzvyos1O
NkLbXDh6mKhWnRFaRviMlC4tXyKATqRr3LNDBHSn4lJ9lSsBLr/LjdYd4ket
RMv3PHEnQMOidt67EBH0tnv3zZTrBLguw9ql9nIMSWlfwbO9CRCzknev1n0O
qzJg8OK3CDBjciut5ZAwPv5WxaDajwBl55/oWpgLoxTm4XtNAQTIpuYUTQbP
IRr+TjW9QQQws/xg7us8hp0eDpScuEeA9sBZwaWl34i/xTOzlfsEkOrK1a7c
v4qkfC58LBROgO6NCbn87PdItVxzM+URAdK4g2g3gQefeDjN3hhNgO9ZB+1f
FI8ilEWJM9vjCPDC3LsoIZMH3WOz9fmepwR45De4YU9MD2Jdrd+n/x8BMryo
r3edWsH8Vc8pmD0nwGHR72foYk1YasJNZ+tkAsSXONYJ9U0gNQKxb5zSOP38
KIjJ1evHJi6/n/R4xfGftf7GQmshnNpSqxrwhgCWvN59O/MkUc19Q9cfviMA
69zWiy86FhHrV/yf4nM4/G/4GI/Q/2EBlI1rqXkE2FYb2SgCXVjaLe29OQUE
2HTCevg/cR68pv/4naLP/+dnyepD3Tgyefjq15oiAmQNHAtZ8udFaR/DRFpK
CPDO+vm6I9v7EU2ZDJO+cgLYXuttP/FGFD8TWhY+WUmAYZ5bV36HzWF3Zrrq
V2sI0Honssj3/SqSdnqFJvKDAJ7BFxU/rXRg38rpJ2n1nHw9QhtjVRaRqR0q
CTKNBMhdjPYJvzKA0eMOdSm1EOCl/KlqL7QL0+Zx2qTVRoBl6YXmO6vc+Fnn
QPv9nQToNK7nekNtQwIbktLNewiwR/Ltcc11fGiGTuHImT4CEDUetqd/G0Bq
U5p2uAwQ4LS408jdHQL4tOS0m+cwAYZQCn8d533E8JL4cGeM4/f/6kOcdgnh
2j1bFsMnCeBd/DbhlwsBPWekr50ww5lHpz77/HZYQYJyzvqmzxMgfeJNFx7I
hWasu1mcu8SZd66Xv8Xt+IV8D4rhL14lgKTeJhuqxxw2M559oJaLCEFcN5Pf
qn7ivA9qQ1t5iXDXL6vD0ksU1ykerO0XIMJqlZr3ix2zmI0iP2lamAgrX2Ry
JAS50KAo6aP/xIiQrPvP2ecWAX21qhUrSiCCU17kBLN8Bflhf/w3nUyEhuwg
n/wJLnTmu9v6zTQiDCzVrH/Z24ww94Sd28kkQsvrE4G9brMY8jz9pbYUEdrI
VuZfLAYRG9Gyvwc2EOFo37oLbeP8+F33rq1HZYgwsa3e8KDCNJbZvnzxnCwR
ptecMx3tBPEfBvR3FxWI0HN3kag+O4DNvlWe8VIkwtmYc9Z6KBFnMQ/tDlIi
gt/u7p+oITeO+Dt6R+4igqy5TNIT/Wnk/PCdz4mqRKhSjdnU81cEDbZI4nq1
mwjLNpTb18ZKsbT7OfsDNDl4tMQavXr48a+lFWGndIhg0Vx5RMOjCutfaful
AkT4xuO6MaZ2EhFQm5QS0+Wcv4W63V7nOyZ7kd/2jz4RrnD/06ks58b1kpmv
Cg8QoXCguHjz13nMtn37VJQREb7IHjQYO7eEBFD37bl4iAiOP2ZeycotYM9N
jvnpHyHCf3rKi2zmElIc6PR1nQURjlj5DL7qHcW6P/tIzB0jgqgU1zGxza0I
11zk0doTRHgrKpJsUSiISiulPk2x4vT3YyjyYw8JR+0/9fqcIcKUKtdWsgE3
bp34fetxGyIkHtFZshsdR3wae1132BEhtj16WwWsIIkSC/mCDkRoVo17+0ur
CvtsIMbV5cThz/DEto3SAnibj/T+/ItEMBOppsvxVmArH1TDwq8QYa7hnYJU
hyDKHj/wy+EqEfbce7H9puAcpil/WmqvBxFaRRkBSTUryMkzrueZXkQYmh02
7vzAh3rFBGZM3uD0q5y4MyJABI/9HjdZ6UMEa1n5pfKBNSxf8I3G89tEeOZw
5cGkWR/ShBb7et8hwiuDi3Suihls7npjudldIhSfEENzWvMQWtaQuGIIx29v
Vm52POVH1QbWLHgfcPhtY/xMVihBLKTJT38/JILWkLLu9G5e3N1Svvd9JBFs
P3fcU18ax6LCtbbef0yE8W0XJRZecaPvKw672sYSgX3Bk0Qp+oXVcdnma8cT
IfSXmDjflklkSsPzHyWRCPbI+duhCkSU6HrfYDSJCPI6Zw0+tWdiO9OTHpS9
IMLlj8kynTmDmGl3TkNCChF08obXM/aS8MvMSrZHOke/7N0JdNtZLOxIu82h
TCI83n9YNbZnBnlzbzJd7i0RyshmpF8JvPi3L/yTa+84/BO37q8kDyIji0yN
phwiGEnfMNi0bQkRU1byfZtHBFM/Uv6bkw2YotO+8rsFRMhZI3lxC04hhs+P
iZ/9zMnTLZWAR35E1KnVyUKjiAgPU9ddEnouid8j+cYTSoiA39/LlXKtH0sz
fNQzUMbxd8MONeufRLzCP3XLlwoiaOQzcm5z8vm34NOVuGoixGfsUQzwa8AE
pr/nudZy5sezGUqlIg8up/hn7eBPInxgLoSIto8j+ucX9GUaOPm67u1t8ZkX
tY0Xe7DUSASZqB9vTid1IXfqpRvqWojg/YvnvmDsHPJCVI39qo0If9RWDVTX
d2PFugdtAjo5fvls/j7BYgzpuXE6/VQPJ29960OxsXGMO8d1QqWPCMz55qhv
FzsR6ZHA3WIDnHm3dLv8/F4JFDY/8fkzRARku0li04Vu7IzVm7LCUU6+n+Xu
yuIXQD3WkYZ+ThDhTdSeVl3CIBbWcU3i7zRnXlyeXtXBudCU/1qUV+aI0CHk
qzbrMoxhZ3WOE5eIEDHkX3TzcyPWuPHZDblVInApkfyWNi5gYz18SVpcJGgI
6P61zncQEXjpUGrKSwJpvgvhxPEZZL1dzYCdAAl+ipnqE+sIqLrcTvEbwiS4
Kt19XPQ4CT/099GucDESWJBF+jbK8eD2afNHkyVJ0Bx3P0dlOgPxcTzlXUAi
wTrrsNSh51NI9FY88TuVBD2koBtczB7szbBMyR8GCTLsphvWqjj3u8ygv4ts
ElxbZH9TZvPiHReHRCU3kGDvEKW+fiodm1M6tHOzDAnyGC3+/2lNIhIT7yz2
yJJg/7pXYUGf/mBy76hehxQ4385T6NK2ZQRx80o4r0gCzdfM4KkcAfSYSvsX
TyUSCMzHpaiN5GOXZqD/wS4SGO3m8V8rnkCCcl+KvFAlgZxhxwel+D4s0UNo
R/5uEqgt/K0A/mXkw24X82+aJGC/2rKqmsaL1y58v96jQ4L28JqMtxc/YP0f
VZ7OAwmCNwidWFGcRNa8Y4rE9EiwJnlYbPd/fzCa9vKfjftJcCn81i+Roi5E
adVaeLchCeJlrqrcAF7cACvebmxCAq/9DuEBY93IaV85s3OmJBC7JCGeFDSF
uEOIh4c5CfRdl7643CWg97nHnoQeI4HUu9p1vypI+MviI3jSCRKocA0uG3kt
Y4UBub25ViQIlD8kGv9xEmvQYwpVnyGBNnp+kS65hozw39rWZUMCLTn3itD3
Exjf1y7TWTsSLBH4zhgulCBSwXrXRBxJcOOqnWnfIz5U9WBa3AYXEmS/s99T
iEqgxiJimOplEoQVeJRlbRTBbasv9xx04+jbv6009TIXfvN+vcCZaySgsc2Y
z+ebkCiT3YruniToDDob33fhH5YpEX/43g0SGPqdGR3dMIuVfl+7mujDwZvX
qU7bsoy0hdvEvr/Nwcsn8LPwoiA6c6S8sOIOCZLZqW7VxyMQMfLW7va7JLC/
YHG8RWQG2dzwgH86hAT7Ite9tU4VR7UfT24RCiOBDmoRf3o/Cbc4dvTQuggS
3O5OzTh4bwFzoX90U44iQe81paL5pGHsTrNUzP4YEnxk8Dd73BfGn8b5fbJ6
QgLb/u0yM0PFWM7JP52uCSSQD3Vdm5HoRmrYB/juJnH4jrt4aXfeCvan7ZXC
0xckeJ0sGqox3oWtJEiavEshQVGyidxN9B9COXPVtTyds//FkaEQY258m3TT
49+ZHL8UleqK/RlB9Lo1CybekmDkyHiBz+tF5NTzxA7+9yTwPzimozLZjxWX
Fb8U+0CCU+cNDu252IdsHex3In/k8MuVNeRVJYFGiInuYhWS4LLb1T2OsX+x
hR075qVxznqd6i1no3nRM+bmn+WLScBok3i7bXYBK/e4HqBURoIIp1KLy+uW
kMefcUntahJU9TYbvjUdQla6en/tqyUB6frq6pdubtSWT+jpwZ8kCLHUW+Gv
iEKq5bfZmDaQ4NyhT6fMYoYRZSNTheNNnH4TuH3uJs5icZfcx063kkAZibp/
tDEb4YqMzbFtJ4HJph7jW86SuENuobdzF+d3BZeEO2/6se/NXeDWSwKDGXWz
2F8kXH2FT9CrnwSuJ7nX2XHeQ4kbtnzzHeTwxRA3O8Oawfh1TR4FjZAg9PvV
E3xJ/xAXe9cTD8Y5enfaP0u0F0Xr7z3eEDXF8UPlpXPDQdOI5uuPfU9mOfuP
vw4qs+dHhWe43dKWSdDaq/O9oH8NuUKX03i7RoLz10WDN3px4c2ahmu53GRI
t1xMF5CZRlDrS6WFfGSQi5AyMD4hgKfcjgwpESSDi83UWb4OEiqe/MG0SoQM
Ik4thhk2fxH3ilbaT3EyLH86yfi5Jom2Da+1NRHIMHb2+93N5WGIruSmFx1k
MlBffvqQckgEzVDe79hHI4OrptTanHo/RjrmvGOESQZbt9bprRGDiJfXw9kp
KTK4yZUrvLOcw7qevv+0uIEM4X1HvvJjk9j+oqbbXJvI8MxWSPOTKzf6pnd5
v6AcGQzjktN2Fq9gt7bqNVC2kWHriPtETCMv/sfE4Ql7BxlMxbqPdjSOYcau
98/KKJNB2jrqOlVbGH8flSW3RY0MV0W3Nf3W4kdZ+Q0jOzTIUBmdmMTf147c
/r2Qra5Fhv/U3bTbH/KhA2tSXjoIGU7jd7r4QpoRU5m9qN5eMuAnG+P25orh
efp2/EZ6ZHifMWK71Z4LX+94r/rIfjI49sZ4ZcdkIUH3X0dYGnLW/0yuzKlZ
REbf/jx+xoQM61QTBCP0ezCL+tl19qZkOMfnvXf+yjjyaY75x8WcDIPyfp0f
jHhxGRaScfUYGVrVVh3wJQoaomNzxfsEGS5B7Hh60AwyeTZI/bYVh1+N4b0b
00cwyzsZK3fPkOFKDn3HrpA+pCi1tjjMhgz/1o82/DAWweWrp4If25FhIlEi
rqKDjIaN0Q4/dSDD1Dvd33WyE8gsUYv6wpkMq1OMZPrzKcxK7czv9EtkeNyR
v+Y53IqUWgY8y3Ll+Mf8A2lyvxiueDP1Qp47GarNzu+zWiGh9y+V7gq5TgbF
mxbuvzynkLGz3ctW3mSwIzjuFOxaxUzN18p23OLoLVyHqJVPI9n67HAePzJI
PVAvsmrmwSkaGid/+ZNhcng4kO05gXlsPbo5LZAMkgVkZFCaB2+WchvzDibD
7llFN4tAEqop+TDfJJQML3RE+vRyJ5Cn3Jn+0mFk8FPsMEQe/MPWpiuMp8PJ
kMgzGV7iPIWc7e+jlT8iQ41YuCfRkxcvbubpjo0mg1oDLazDbhLbXL3hlXMc
GdDbxyN3h/HgQZ+1ryFPOf3mJLsoupPQgbcnUOJ/ZPioPVixOXSCc7/zEP7z
jAzZrzjvB3leNDPqUf2Hl2SIj2LtDEmZQiTuZiXcS+Xko3NOMz5gFbvi9e2C
VQanX96929CPE1id89CuHa/JwEd4cshwNwFXtRZc4c4iw4FJ7YNc5SNYtOnm
8oZsMjhT77s1ii0jC/v2hqfmkoE1zKKWPhJCT6hZn/TOJ4OyN03+gFAXViB/
Y7PJJzJUbaxkKx3nR6VYsWMbMDKAV8sDszu/MB+x3PypIo5fOovuO/ydQLrW
fvqXlZAh8merlrVsGbZvcsw4tpyDb4gl++BwH/KyV5TuXEkGCpMdvPaaBxdo
VOjWqSEDo+oIr1LNKOZQof+K8J0MQoIff5SrcONVBTbXen9y/GlT7mVxl4xu
e+2Lfmggg84LgYa78mtI2H9Phe81cfRNs+FX7eFHJyI+1p9qJYOWG7v+j/kC
YnanMUGpnXP+9kn3ifuCaI7H9AXuLjIYqFz8+S0zHaM5EpQbesjQKzPct0Vi
Drl+avtKSh8ZAobkO5qUypBmE8NyrwEycD3qIs0/WUQ04UK48TDnPGxNgWnx
D3uqfOfkhjEyYD0juPv9Lmxt87PNUxNkeMU8HpmQuoydpWNjpdNkaMpr9vzJ
rsOKhX/nx8yRobTwtdD1bSL45pV5f6dFDh5F0c4c6VUsaIxiorNCBp/TgazN
WmR8oGsXnfCPDEwbj8ErlgTUsP5Qdw83BfJvqXktJU0imWXOr3L5KBA33H15
0z0+VCI/+FqwIAUmd238pRvdil3JSEZPiVAAC2+QVZflQeueFgsriVOgqeLf
2PUJcVT1YWc9F4ECS7Oyne72A0j07ZWEehIFGgST32tPcaMLV5kOKVQKlAwv
n9W7+xc7aa+u7MWgQNB/L8937eFDCy3NV4zYFBi0TYyQK27D1htdKV+/ngLv
8hw9a95OIH46D8InpSnwaqRIKnd8DevZkXGydBMFzJ6nXDf0nEX0ZL5ujpGj
wC6wlyFgAmgy5c+Y4xYKHOO/bXQ7oQjjCjeN9tpGAfbFrcUhMWPISdHPOvd2
UCBKp/HzyZhpLCdoS1+sMgWERyT3iwV3IZI80ffT1ChgHvWI52jtIuJ0i0c1
X4MCPHbkmAR6D1a6cOn3Vy0KfLnvK/AtWRJf7/7bvwmhAC6/LvhhqwDqNb5/
69+9HHyswoYdjX1Ig1POzzk9CryR3Z768OMKotQv7SVwgAKSpUaVgTrcePC5
B9I0Iwo8ags5RAssR3rbFr/KHqIAPZiqEMPkQxFL+8tqRyiQxSUYdKt3GIut
r6PpW1Dg7sSRjocR9djUIRSzOE4BhbDxXpWoNcyk6pWd7UmOHvxGnum6RVia
PkPc/TQFVFsfkx+oTiA8X+7kBJylgLSZ7EOXcR7cSnvy1KPzHP2v2c5bJ9zG
8vJO876wp4D4uQ2aig08KEmlKiPbkaNniJBGzENB1OWNulmxCwUiv+lXXL87
i5RvebH48zIFPqTXS8RoceEbkyWfdbtRIJ4Z23i9ew67KX3zwOQ1Cuy3U7nk
Yz2GNMYPjHN5USDDb6MjM00E3Uk/GkO4SYEre0ZXtrW8wEIjvyDSvhQ412Ez
3rtrCukXV+rf4U+BoyVOiXcPTmBw78kDNJACYPJ8o/8DIv6ET1DtcDAFWERR
9ns/PnTW92qbdSgFOr+KzcU1zGKmy50Bl8IoUHnVn5D8fBHJ8DBW9ImgwC1j
vwfflVcwvqn8ugdRFEhIyV0a5p3CzlyU9U6IoYDvlnOnCmeIeMFAxMbXTygw
NUF4pEIlohTbtYrCBAro1TSXvndqRC51Ol2pSeLwWTx58APPIlJ5sone9oIC
E2e7Oq9VP8Y2N+riwykUeJh8PW7F5g/icyTLfjmdAgYFT3q7S/jx5hopCdHX
FPh10+/nNRUiqnLgXi4riwJnO0h8jwy40bCSWaut7ylQ8ZGfvFNWFB1AbPg0
P1DgZe+eH7bBL5F9BbWvDn6kwIhc0Dea7wySoKZlfqKQAr3vos+leQxjC1mp
Sw44BS7PX08x/NWMmG2jPPcspoCHx3JRbrYgnpnqdzC4jAKi7/btOOFMQAU3
jU7EVFDANkNPuzzkH2KTeCI2tZoCbQ6l37e2CqOFzHI0r5YC3naHRzoFPmO0
x8p/y39SYM6d1TNydQpxJfwX1thAAUNXkT0OBuNYTaioen8TBVrbqubyeusQ
OUHP9tlWDv6dLmPvzgrhfv5/7vB3UEDz9iL3aaMV7Peq6TZqN2f+xJp+SNz7
F1H3+ly/+Q8FilXul89+F0bDZ7bcUP3LybfRq7Yip0Js6HK0jN4QBdyl3G5b
DU0h+sM8VeajnPrk3jy6Fjf+RM3h2o4JznyIFxxysZlBJny/SYtOU2B+pXF3
3A1BVL9KuaZ/lgK5aQEqAY+6kCeU2OvFCxRIvEQ78vO0OD5uvSqTuMzx06nH
o0d5uXC9dJtarzUK2J8OCxMk/sLipr96HeWmgqq85/XwaX58TGe77C4+Khz3
u8D1LLIf0Q2O/CEmSAWVnHi7RjYvGls3f2NAmAp1x6aLZUwI6JjUaflSMSpw
b/T7sOn5EqJ7objuP0kq8PedeeCwkQ+PfSfvc4NEhaUnQ3Y1h4ewseX7W45T
qbDwY3DNuFUY1zWYalBmUMH1RdD3uYhaJDb8uJ8EmwqaSzonjGn/kNHWQsWh
dVToyX2ttkFVHN0nK9NUJk2F6y2XIkvHppGYy3f9n22iwn1ZP5ErlwTxkY8j
22/JUQGOuZ/56zyN7eUza7HcwsG3tkernW8SiT6Ud0d1GxVyeWQWlY6tYSOx
UjsJO6ggflP+tGf0IrK39/bv4V1UsD0cfsyfKolGb/8b9FWVCmmte9WNN9Zh
I9eNlV/spkLBYOlF2TFhfG/xu3YfTc55Dlnne/ePYdFi9Hsndajw/dfk0d9u
g8jwsZuq6kAF65NZI/VH+FB41t1J1KWCiUyT3MVbxcjjYYPQUX0OHo3CTx4U
Aj6klqleeYAKns+oJusfvUZQP2LPSyMqtLjxSqYKriJRVR4P/A5RQUCd0uYS
L4YOUdo0rI5QQSu8NU53YgpBz+z9s9uCCjRNEfuSH4J4VHrKQ/JxKuwR7R12
MpvGhqZFtcZPUMHtzJ8hGJtEUMS1v8qKCpUWoesKdqxiUcGNESlnqHDkRm+a
xtEuZLBOS8ffhgrJjX4ViqJrGLLu2cBpOyrselXVVTqThz26IBC1x4EKo/Kl
WarcPOjAO2eU6kwFv0nx25bkfkxn5cfQxEVOfS6U7h62hEQaqEfXXKHC78O5
VZ5jvPhAePzetKtU8Ar3M+p0+ILp/OYaDfCgQtE413r3LM56WfvYM15UGLZ0
cUs2mMEGLlfrat2kws6DkuMP3Mi4TsHOcZovFczSg4MC/WewSL7oJ1O3qfCA
XRusc2ES+XtoWb/2DhU0Xsm8bNYVRLXjzk6m3+XwceBGqpMcFY3oLXsaGEIF
/dv7vLP/iuH92xUPnHtABbUOzyz1d9OYlmf4tHY4FQb+NLR57+1FwotnExmP
qPCPPYhvHBNE+8VOGc48poLevvHWfWemMK3jRbPfY6nQ0Dcf9WVmGgl/Jvvs
VTzH/wUyRucal7D+4RDju4lUeLvj9vCFrX8RLfWJeZtnVGim/RiLPLGEhfsd
fYG8pAIps1C/4uQAorr9xoRoKhXG4wJw+0J+tKUlSaclnQrP3Dec0PMewHyC
ykNSMqlAcTWp3ig/jciojDRdfUuFcxP6N9ibJrHyTqLs3mwq/Jkq3l2ycx5x
vr/bTSKXCorz3fx+GXw4Yc9p/HceFUY+JTNTezOxnD5/sfQCKvg6ps7xVPOi
lpFpJzw+c/IdERbU1bWArSK1KbpFVAg//vv6j/PjyPPh6WlCCRVu1Jy/0KAo
hhrEMvd2lFHBaPaa64RSFzakh4a9qqACPdThhrcZF/pw0va3ZzWHr/2oqgip
BlNNDFEwqOX4aa7eWGuJgDcbZl0j/+Tgn82kXiAsYzfnfxV31XP4+joau0WM
H934clnyTSMV9ncU6vTtm8PKTTeevtFChVdjx2qefZ5CnFYNMg60ceZLMl+Z
Qb84KpHhMk/tpEJK1Cf9U3x12PtjkXq93VQ4eKaNcv8oD2rJmx+R9YcKSuJW
pOLrZHTlbXvHrb9UsKnNsPDRG0aSrHi3GQ1R4VjvcKW+pyiqL7zFizHK8e9O
35hb18j4UO6h8r5xzvyafPborA4PHmbjTn4/RYXPAkFN9JlaTFnyyVm/WSqE
5ftoRSWJ442f8NcmC1TIPlwi+u/TJObt0LfEWubwmdN1Ub95HtlAFT0wsMrx
W8fG43cU+PDSLzsf53LRgCvvL9/pr7mIw6VjPf68NJD66mh/8T4/Ksa+ucNU
gAa3uw+8DOWbxbK+Pru5TpgG3xmi8ak/ZhAL96+VQ6I08Db4LfxZkxtflB6l
5UvQgBiSdFz1RzuS+I1kG0ikAZ9G5i7JfCF0n7fGOzMKDQh90g+k1Eaxfjnr
tQ10GohTzcOlry8jofUBRqNMGhx84GZ07+MyttMvPbZAiga7+s3X3WsdQRq2
fe+7u4EG/9IP3JIfFUQ9W2aUj8pwvi22i9I027F1QSw/GVkaJBXMwfvb3Gix
Mnwbl6fBdJ2D9rUTZNS+0471eSsNTL9ZSTmPi+Ii90MvhGzn4GdwH0zSnsPe
arzLOb6TBp3X3vbvOUbGLfoauWVVaLBkHp225siNL0SsHJpSo4HDYb3fthKd
yFNE5imuQYNLPWbaeIogvnd4/+B9LRok3g3USGkfwvpjLqqfRGhQUeY8f3U9
EQ/RexQgv5cG3bmb/aM+LGJKk/k/ZnQ5/PXvysrYQcHrEzrWFRvQINN6pvjS
JA/uacjn/PAgDW4eKojIUG5ApOa35FsZ08BI2Yjx9pQ4XvTiMP/Ww5x6dhay
q87jmJ3pNbP5IzQ4Z6r67XIGERdZffJfqQUN8r8vHvQKX8bepBeNRByngbPj
6iuVJApu1KlGf3qSBgk/fmeG3VnCBiiv9qacpgGeU7mBpf8HCTSUdsk6S4N7
h6p1RIV4URm/x9EF52lwrf4bvimPhOK5Il9K7Tl6+1+X6fOtQ6yGfYdrHWlg
u+7lYbt1ghw/zFJbXGhwpUvBqSK+B4s+5gS9l2nALTYtLdw3hajc73QadaPB
LW4ux8C9/PiPLxaP56/RoMqv3GXNZQS7OF+Jc3vRwMvAWZw2OoeIbEeHRG9y
8PXoeFd+W8ZSbXIoNF8aaDjpHGb09iB6sVtQaX8a9DaJL3oBF97zLdFxayAN
XGSS80xs6hFfXkqUajAN1srnHt0o5EKl9tzDkFAa9FTf3Ly1kIgWXFobOBBG
g4X/jgXeMHmNHH95lWweQYM32WZG5QgvOtMyoHM6igbrO8eOBuwZwCIkrR0u
xNBgU3Crs0HYIqKkXx/p+oTj39uPDSN3C+DV3gc+30igQYZl0QGr5FbMIevz
38AkGgDy2Oij8xzC369MCn9Bg76oI2N7tkigz9lp2k9SaIB83bfFX6EXQ4+s
u/AynQYfE6M2ijutIG1BkRFvMjl4m9tSVSTmMK9CwcL8tzTw91zrbq+h4LSp
m/3F2TSQHYqB0GAB/L38FOFbLg2OnYy9e01iEDE9fUGrKZ9zXtZ/aiZ2wuho
ZJtd9ycaUGJMjS6tTWEhFUfChzGOPs/Pu9ZbTiPya+UFs19o4DG36sMdKISW
qmj3/SulgY/o2M8HI3+xc47vJEUqaBCoa8G+/3MSWUuU06RUc/RDbBer1cTQ
+IZ42/W1NBi11J6/mDeKaIgQHyr85Ph11kje31kU/4UGfVRuoEE06eBCmvQE
5nZtuVe7icM/sv7E4fZhRPLVFYn9rRy8zurHHt7i3Me7+jSOtNOgZGelsQdn
/h+knTp/qosGR5KMVos2zSH9Rj8e2PXSYMoMf6R8mhe/c1s//3I/DW5s8P57
3iQK2ZhX0OM1SIO99Nc3cj+uIdjIDvE7IzQI+DU85eRNRK1kkneHjdOgPi1B
e84uDlk8zrKJneLk2TT8AtbMi0Y/eHj/+SwNFin7NLcVF2AqJXx5mQuc7+KF
LdZVRPzHglf3h2UaWBTPKGbh/7CLSuOiX9ZokCIRzps60YGI2NqqV3PTIZVv
bt1aiwSeGtdy9hcfHQQdz9kHcjUjet8PhXYK0iH//fzzvfUCaDdfae6gCB1Q
fQXV25/nMR/NPV3T4nSY/tT1fYVvAmFfeSOyRqCDxbx97NKgKJqfvElNiEKH
UO1vvTZcw9jR37FnSHQ6SC2/am65sIRMESRCpFh0UH5Y3CQVR0BDqDfzp6To
8MAlaeLT735EhjXUX7GBDqbzm+KXw8TQgvWW1P9k6BDCumOvdfoLcmRTue41
WTqEHxRvMdKg4APyqm5GCnRosvVwag3mxv22PU/aqEgH5l2FtMld3RhjF+H7
/HY6VPH/vin4igfNUvNZ/baTDiXbXK14gyexA5ojii9V6OBw8WphtO8K0oWc
POmtTgfX6WNKpy2WME/dimDTPXRIcvwyv1wxjUgeUM+T06YDm9h/YvOxJSzF
+GXfCkIHTGPiRkHXNIIcIVHq99Jhyt3DtM6DG2886rcvXY8O3zRv6ouKdWGX
To5d8d1PB8XW6PXu23hRgTNW/x01pIP8ixBClN0Elni+6puiCR22x+qYNRLW
EHUHjRVuUzp8+BiW0Zy+gH1zSdnabEaHDVeels9izZitK+XEm6N08DhV6tfo
JoGvXPO/e8eSDpfNdXVvqTRiUd4TuSdP0UGdO+q8TOksss3X+s9OazrwuOG6
xm5ceGlADUnwHB1wvb0FRY3DiFWw5t7283Q490DqxfpTfPjM/bTL7+3pMLsz
qiG2sBkJjaAl3nOkg+GY850n6kK4TPSdmjMudBhnys+l8LcjBU+mltQu04G2
deud4GvcqNl/Z7eIuXHwObU8sUnm3M9f1B7vcafD/tP7k9P8lxH/NO2g/Ot0
yDH4amLBu4yxXmfkhHnTIYPxx9/qbCeW/Y7Ra3uLDixeP9EtOyXxgx+CiFp+
HD8ZeX8aFCCjXQUzKDGA40cQt72YMot44jaX/gbSQYs2q3b2AhdOKP3x9HMw
HaL0X536fX4USatAqh+F0iFzTg7T7uLF4VvmomMYHaDMnbzPfwJp/slSgAiO
/7LJvAfOC6BXGoOP0aLooBfWHPBLqxcT/D13ZySaDmGeUlcMibxoYqft++I4
OmRv9jD005rA1P/Udcc+pcPfiZ/rejfxobUDQLj8Hx1U65dsSAR+3H70DaL/
nA4H/d/+8JcfxtYmpS6ykzl6KaQGpalxo9FzIfGTqRx/GSo52vZMY0rLC5Vf
M+hga5Mf8+QyD1r2z34h4TVH/zNJf8TsJjErvl9y7ll02HaHd53qMBGfEdI9
avies35JQvBfnTh6X/xdgPQHOuxYjAq6pTiCbCZtyJ7Lp0Ow5kCnyB5JtJD2
oKvmE8df8xvlbb9PY+bsZYkXGB0oN2Wb6v1I+NAGRx2vL3SoqNvwJISTV//N
Tc6HS+nwL+wOf4/vAMLaov9E9isdJiNvW/NM8+HZ299XLFfSoe4I+07oTCti
qLxx/mcNHXZikvJ3zvHi3eoPZdO+08GnPcOK2dWDuZUa7/pUR4furRuGrl/k
QnnMRHRqf9HBYLrgwMZvJDSy8+uB7mY6ZL2hT1VyNyMyFwMtZn7TYcs21icz
TSE0e2nfWcFOOqzeZ5a07hjAdIO5XFg9dHAusKBvcltDbF/cCIABDl/iEln7
FQaRmZ17HpoP06FM8NMZiRRR9A4298R+jA7mJR1sjecNGMU4J8Vrkg4r2/6l
RXDeQ8ktrtn3Z+hwWibymIWDMK5+YQf23zxnvjwtfdIZPIGVz4xUZi/R4VpP
2Q6yNhk/5p/xq2yVM9/4R7irJYXRfkmH7mYuBsxUjNV/8/iDeSTIjg7zMoC2
YWh44BoXKqDYu7AmwIBn/Y8qyxyWsej8JD6SCAO87s57d2eNI/IG1gRZcQZo
ntKlCmgJ4Pn1bCkNAgMGuMNIfe/eYQfOtcgbkRlQukUhpO+dBN48Fq1iTWOA
vOaGky7jk5jDTQvUlcmA+OeCB7hiF5EFYZLRHSkGJExWneAz58bvxXw/FrOB
ARMayhulTtNRluwDmwwZBpRzN+dMv+RCM7INL32WZUDV2iWzfF0yqglC3j8U
GJCpIud9q38CqfpWFtiryACP34WBsrYS6MlTARFzSgywuqZoJqvxEhkegARh
ZQb072n89/GQAHrTYy1NSo0BaekqfFeL+HExvsKcHRoMCKQEU4qFnyNPI7yK
9mkx4JtjbQ61RBzftmF3zVGEAYMCm/RenCOihZkzTQ57GdCWsyVb6F8PYqKZ
3XtDjwEg4OP6fUAEvXR0+/IzQwZE7Q5gb1jPi671DAnkmjDgqa6+fWrJLBZ2
JY1UYcqA78m/dAK+zCHr1+zW/zZnwD13X5/YWB78beimrWPHGDDfxxLC5ego
MLvVuE8ygFVqp7Fwggv9kZK4l3KaAZID1zsvqy1jZ1WtTOTPMuCL78qdbbGT
yMQX5gnN8wzYvvT9eocsP+53uMnWxJ4BiUnrhv/aL2KE9qgrZx0ZIDv5gU/P
lIonOZndvOrC4bNxi9NyrAC6a0EyOOgyAxAewd/7lEex4sBvj+LcGKBeGej5
PHANMSOH/pd5jQG7/Mv2uWmvYj1JB17hngwg5AZpMhfHETclgby6Gxy9Q7pm
Hnfx4zyFJcV9PgwoKvhHjjT+gzw6eLt24TYDhMzKPDRJPOjmJqRVNJAB943t
hj0uUNAc25W+9cEMmGLmSAVPzyJ6Ux8nd4UyoCByeL/dbx68wff6ql4YA66b
j55CAzsRW3E1YcsIBggf/O/9zzEyPvtkiuIcxYDkzUY1M3zceEPIleLLMQxw
837zOOBeM5bjPXbZ/QmnntU//yv9QmiUk8s6rwQGqFm3bXW91oW5nxyqupXE
gJiind/fRxBwC0MHT/8XHD96kKSqi6cwFc1+2bspDDhWVCimUdmDkLba1oem
M2D16fVqe3sCOsXs8QvPZICTyrL0kH8HUid8VunxWwacwT2+Wjwi4+8W23/H
ZTNgwWKmY/WvKBo+eOpeYi4DKp4uqVp2tCBXWlrUX+QzgCcn4ofJDlHUtPL4
n9RPDDA+Si/MWa3Gdn78FZGJMWCT3eGN2lkSOCHdHH33hQH+dXaeXZco6Hjs
z5HcUo7/0Li1hsF5pDb48JOCr5z1yzKu2rNc+BvPb/vxKgYY6Ixaip0ZxsIc
jGZLvjHguZK7RHfRPHLJsvJ5xQ8GnOdeVPvFw40fOrDf9Fs9A4L30COC344g
2zXKVn82MkAhO6nk83tOfhR0XzW2MCB90ryIrjmMjNC/WP5uYwApSeIkYsOP
1giiAl2dDHjg3XslonsUezVf+P5PDwOu+Jt0p7RwoSF/Nc8N9jEgq+L9NbG3
/LhTU77E2AADVDOu2gZIjGCGX9ULp4Y5frwk/VnwPDe6NS/HcX6MAbeNAzTj
I0YwkVRl+sokJ8/WI5sWloj4YHRWKdcsAx4z+2l7xQloRZCSG/8CA37OtX//
cWoMSfPI3CCyzIAnQ9GX65X58WD7rd8k1hjQd961UkJjFnM4luZN5mZC0mq5
nCBtEjlgIKfA4GNCxrZPdkuqfLi8+stfUoJMENZ5Ijr+qRsRkJMJ2CjChOu7
uk//OSSE91OTdsqJM+HPd0fq6u4/WDn/+o6tBCag6y2MTmfwosmz8aE7yExo
VbJU20mfwu70Mfeo0pgw0nfv2sQnOm77K6Zfg8kE41sUWp4MP6pXRo3SkWLC
ZMTWmWeGrdjm3Ed7921gwqOtAYaeS5I4XzJx3ECGCYeYQYbOTiNYb9TDp0ay
TNj/6ma5Q+ECUnxH3NBUgQlbuN3e8phw4c/dQ+ctFJlwREpH/6tKH+ZvK5x8
QokJykZGeS/9VxAbi7tm1rs49ZWN1/8uWcH26fFznVdlgqPWaV6a2SyyUTXg
9YXdTDCzeGhs4LyMcW3mPuWiyQSJ3aYJBHo10kX2FXLVYcLD6OAbcWRJtIh3
NfcaMCFypPpXwsQc9t+093lvXSYIlpGH4kQouE/vAsHXgAld9RcT3n8moNb1
HljAQSY8bjFk1CX0IkjJjHOwMRNelksEEh158fXv3ZgPDjPBI7qSQUnvwNae
T5RHmDGh3S5DY/9NfrQ98pJ79FEm5H+S2J79hQvPP9Ine8GSCSYnou1osX+R
SIJV0+5THD1dLt9X6+fFXb7XBQtZM8E09XWNSgEFNwg7qNlylgm5MzctsQQi
Km1SNJx+ngnL04/e53P1YMuiuxO87Tl4LnbXv9zPgzZWvT5k5MgE7gsP122t
acGy7m3mknJhgsy/EG35J7xoyIH4dyOXmPBizu6r2JMBzFaQdP6zKxMuKWWu
Y32j4Eh5MCXMnQlUj/DuxjwenBn4r8z6Oqe/gE+1dbXLyIyux/Ud3kw4Z8bv
s/EQAa3lGVXgusWE7Ec0GUXDOSTty/nWH75MWLsw4+erzIf6+7WGPvNnwrof
yb6y0qWYFXpExy2QCa+snu36MCOCq699HdsXzASWY0Mhl1wnRviMJJFDOfVn
/2yreknGh2/kHvnzgAlPO3O2tQuT0XLNbby54Rw8S5H8XmlcaNLi85zAR0zw
HK/c/beKiHrnM+2PRTPhSeHi/IWzK4jF9XC6fBwTrn7suKKiyI8rqQtWzscz
oc6rDniDfyBCs7e8KxI5/VqiVQUPBfGe9zOKcc84fqw8lrHZ9Tn22c253fEl
E5wpOVlHXvHjsbt6wjRTmbCrtYygG7GAuU1YgmgGE/xX3KnCX/lQ47ffJ39n
cvJDImv3zZFRuUsGLzLfMmEhe+DBo2gelGv7Z4tb2Uwo88ysOv2eC28dVhE4
lMsEX8WDFV94hpGcjIy89flMUIzafq9dYRV76LjRcbyAw7/x+7/HGicRJ4VY
VtFnJrSczNuHP5LA9f5K1IQXMeG9d2ZMitwItj4l8Na5Eia4qZfZsizF8AXb
FSXlciYM7jnUbM3di9VtutrFU8kEVQr/jYkoMTSzZzCivpoJU2VO10COjAY9
O6v7spYJNsVpQ9djFpFzZ5tm3H9y9oca8UZMTWDaGw6l6Ddw5oH0taTaG2sI
raP0OK2JCQGvNd+IzfHiE0+1hP+2cPRyXJIVu9eBVJ3KLshr4+gtbJMZd4kb
f8na4hLcyQT3F/Gz76V/Ij4t/6070cOEfzVXg8YCCLhlLO37lj4mfD1W5pJ5
lPP/dvyB39JfJniFthUH2EngEjQ+5eohJhQNvSw7PjqIDTR498aPcvisfKa8
ICeKFj+ajHKZYIJcmdv06TgS+tTMwUBnmgnd8r6fjvNxoR7EznnxOSaUH5gR
S+onokd+HE3vWGACPdJFZrfuKrLtYc3Jt8ucfAXtDOAtEUIFDumK+a1x8lgl
90TjexvSJVbw2ZSbBTqTHodc80TRguqdlzfysaB84x3YoTuERIWkSk8JsOBx
T/wjpTti+OWD6+uKhVngaTGJnzvdje2L+HP2hxgLav3OUQKvEHBKS8Z4uyQL
5upsiPH/UdG/0q4+wyQWmKlkFv/1XkUKHHaLL1JZ4GF51S3MSxB/kLUaL8Bk
wVQb+T91GMLOLpRspUixIHPr3kMfGyVwFQj5uHEDCyQTVl2li2moQLDpgR0y
LGg7xYp8LMaNtnynNWnLsuCbjvpdV2l+PJPebmeowIL1U1EvzHW7MN8zL2aO
K7LA/OrTb3WHxXCzVMcAOyUWqLyrP7d3fQUmO76DdHUXC1YSMwi5v3nRBfW5
JD9VFhhb+92Utu/GqnwKd4TtZoFzvESFqNUXLKHcH4vXZEG864MSd4IEekXi
oEm6DgtkYneIDIdWIfuOSbZ9ABbAuj3CIgqCKDXxl1OpLgtOpv7LunWyCBvo
i1/8acCC/KIru1MzqPin7TbBnQdZwJLYM1JRwo+HXVOgjxqzQMjjk42Cbh9y
7vNY8tJhFnQwg06Rp0RQVf5cVSFzFrQPC8tpezYigiY3SqjHWBBsfCGJt4CM
t0btNdt0ggV/LRxZf4q48ddtgt07rViAvnfLmTixjPhtrr2MnGFBck2cfYum
JGruErVmZMOp/1iqPyl8BJHLOfnghB0L+qDa2zqUiC8sS0tdcGCB28vPc7f9
lrBq3b8Z7s4suDJcnd5zhAdNDH29x/8SC9ZI0q553CT0Sv3VioeuLEhsouRQ
RucRXbbm8QR3Fox1Xu8f4BHBaee5+jOus2ApZk9rjt8ENphR7p7vzQKNpS0L
GrIEvHDqPm/5LRaY+GlTDHAa+lDTPLLejwXNwuUypwy4URt/5sbuABYc+Jpg
qZDKh6tVdb4dC2LBL5Uyw00HviJCpBRk5R4LAj02HTEpFsF/n3D5JvyABQdv
6nPVOvRgb54pW9HDWVD9jqezwUgUvT24MLT5EQvGzX2mh+0kUYtduJdyNAv4
Tv5NcC4dReS8AoUgjgU1Z3JY++5y4YtFRjEmT1mwL8oWW2H8RWqESHKn/mPB
vyPzluKyJDzRtDnH4TkLnhSXHkJ6lzHX2ERdj2QWHDlqyBSR4UH1umzrAtJY
4MV6PNyjSELpCornIl5x+D39deeV9gVk6PLkeOIbFmSFyzrOnhPGP+fl+WS+
Y0GOfVfLP4cRLPzfLfGCHBb0mwgbUbgk8fP79Z5+zWOBsu2hJJ/xCUz9oYji
rwIW8OzZucmwShAVbvrxseczC1J1GXX1RmJo2/qYAxNFLPiqE3O+GOtG3tqf
blot4fDpann6iTMv7v9mk73oVxYoxVr+J8DViljMDc4wqlig6+fx7+RJMi6P
ZAXIfWPBBReBBOrMP2zG4jKN6wcLCvlRan0ECS92VkpvqePoR5Gw3HRqHgv3
H9V6/4vD17OIn5FWdNw6LrP2fjMLdl/UcdigyY9vy3I+Z/+bBSNdhRn7tLqR
xfKtM2gHJ89sn5SqWi68vH0wiNnNAtOnmuVPPP9gUTNpzOleFtzI9rz1VEME
txF1yKzp5+gX4TRoQnmP7ZCRR1MGWaCWsOFkXSURX9Ho/+k7woJevRU0sHIa
qzqcbHtinAXz19U2z5aL4LH2tvPKU5x5ceAM03isCLO7tSlEbJYFZ/aIPRN9
OosoR/VI9c+zYKJky4UvN2YwrlfP3uJLLKiT/P3WTeYfUvvl7L64VU7+DYXV
1lnz4vHNG365cbGhJIG+fWVqEHEY77hgzMuGd4IFvUT6KqYukLgkK8CGzaO7
48/nzyF8604/+CfEhpmFpNzhC4LoTxUp6RZRNjx4aThhaVCPJBr+zs6WYMPa
QYO8g7ZiqMu5J/r3iWzYLilo/XB6ENP0PNFsR2FD+7dN42GhvKjgQ4YzSmcD
b0+Bio1sI9KQ3LTKYLFBanvEtV3NYujzwujwKSk2iO++zbc5mMLJ69FNNRvY
8E//zMDUURKuM0T5kCzDBsf1gV9dCLOYCHfDAV9ZNmTGtXSuvaXhzfRHvy0V
2FAeYDaTrMSLpyiZXVJWZMOjYbv5t1tHkKv6RG4xJTZMttvLXS5axsDqx6O+
nWwoXbarvTT6FZO4+lAOV2HDluFd1R0aPHjbvUMfY9XZcHxs21599QkkPUnc
2G0PG3IXpA48eCOCe+TVdBhps+HZoPbRTT4vMb3aUFdZlA2B9Zt+9VBEUFKf
Id+/vWzg1n2cWXJsEutcFo5p1mODp0v/LvOv3GgmqXJL9n4O/8/a3lelN2Pe
W4ILQw3Z8PLYUD9/nCh6APYftjNhw4Fb2+/xS1NQ2nGBHsSUDSfeMSn9TST8
z8Uyd4Y5G/zcyalr6Bz27s4dwamjbEjtXNqZMEzDfeJ1n1RbskHfVmfLaU1e
3DibZ3vyKTZ8voeLf04bRViVX3AfazZEWv0rMWYK4gOdfmaW59gw/XMiQjO3
Dfkwh/btsmUDvn6U644KNx4g/u+66AUOHztjvDQkpxHTzZhInyMbLBkuofYX
BdD1WrcSMBc2HKaW0yuCq5CRI9o7Yy+zYf/zK8K95gT0o8NysasbG5wkDbUa
ftDQIN+Co0bX2PAQBC893MN5b0d7DWz25PCTdXq9tG4/JvNa48aaNxvsDNfU
EukUfLxkXrz5FhtYmXtmfAOWsMLWD0nv/NjgKuVz3KCHGw2ZvKYSGsCGJdHt
2U9zuPBUp9kLx4LYoBCt3Ysw55DSXvenG++xoeiX16NuBzLabTXzYySUDfV9
gyJ+woLo2q+r/PlhbJC5dNs70ZcPZx+e3hMQwfGDcAbhmBYF16hwu3Qoig0f
37qiW9QXMYu9U8+ZMZx8aH0AffN+xLXAtelPHMcfXx83jGStYGEqk6JZT9mw
zQjd0bNtGcnIvAI3/mPDXtYOlc2/JdGvshPuBs/ZsC4xVkrm7zzyJ/FyOjGZ
DQubZUsggxvnZoy3t6Wy4d6jLy/1udqw9RGXSGkZbLBVUVS5ocWLa4mMGVx9
zeEnjmD25t0kYhlw8QaSxYYqAwioYgii11ZG3gq/55w34ZVODBlFIq+5/GnI
ZUP3BiORF0oC+JuxYUZSPkcf88hmqdvjWPUFZxPnT2yoqU0toBSK4gNdQ7fV
MY4/+1k+XHE9CN9Jpw/cX9gg/8uhRESUF91YPzhUU8KG4XNt7zrcP2KIseOG
2HI2zJb7qgVkSqKnygbMz1eywbD8wNMGx3nME3EIVqphQ0XJfLN9iCT+OO9v
4WItGzRv9W1YfI8j2TsvTJb+ZIMkUpZ0lPAP+Z7eLxvewIa6MP2H6pRubETG
/uSpJo5/OkMsw46LoUJP+8LkWtnwBe8LbuJbw2SpdiWTbWxYvPYt/7wdEd8X
9me+sJMNied6tCO4fmLWgrbbgnvYoLLoqWS+fhG54dd71ryPDSb/eZ74XDuC
xS7aPF4/wIZGM75m8/vCaK5bT+XgEGce6ltWtRdz43XD59ZyRtkgtyodbPqF
hI/bdiv7TXDyMBBJ3F/Zg4l1nL1gNM3x0wG569R9M8iW413xtDk2mNuE36py
IaMGP8786F5gwz7zDedMOqcQm4OdfK+X2aATh9zevsCL+/6v4uqOp+p/4/be
O7n3nnMvkaRoGp3zpJJVWYWiFOErkUJRiZI9kshqCQ1ClFDOiWQUirIykmRl
78zf+f15Xvfcz+d53ut5TvlxrUsrayF/UIA/+v4ElqrTdXYPuwJEjxi/vhbP
RRa9sksT4VKApXl1fdJvHGva2NncxqMADUW0vRujJfDJTFvBDH4FwNNX9Nft
XUOKIh34OSEF2KJ6WEMvnZpnSce8dEQVgEcx3s29ZxYzlGh/yiOhAFoTP0Lk
pXhIp4ijnQ1SCmDW5iWwlPoXu8H1Q/yerAI0KXYP/eGVwh9etdF3kVeAM8on
fI152oh3s61+W2gKQJviLg78wEO2eVjnrjCo32HEe93gNDY70PK7hqkAC/21
t1iv+XGJU1Zy8UoKcM4i4Ap34DS2qb3ZxF5FAfbfFEvqE6HyyfJI4IYNCmAt
Qb49ONVJ/FfX9Hp2owLIc7Q+/K3BSQbrHx4q20y9v7OUu5F/GntMfqdHbVGA
48z7+wpvC+Pvd1paWG9XgJzQn2EdYo8xBUKqynZeAVq1neUf0dhxtZiOjs2L
CsB1KZf+ck4C17VPn+Raoc6LCf3sZDuBmWi48bWx0WDfLzGVsDgu0pZjK/0F
Jw2+rgv5LcY1jbl9W9wSyEODpsdtQronZfAr6R8MD/PTgPddR5j97s9YpHfE
ifVCNNiWkRNh7rpI3NO38F4WocFGxqc7BotseI7s2ogGcRqEhDie5p7kJomB
nocZUjQYUGd7+fPOBFZf/LzQV5YGCUf2p7z/j4vsCj9fe0CeBrHbDCfnS6ex
0WPaPSiNBrd/z6yuc1gmVtQ45mcYNEhf+8Hk+ZtBTGSlRvgTkwYHW+olNskv
EPQvsaz7SjTg9OeeGsfHMfWHNlrnVWgQr023bOblJjFP9JD+BhosnxRRWuBb
wg7qDTrKq9PAoCVfolJZFD8u+dJvdDMNWs0zd8c8W8Xcey/dKt9Cg2drRA59
vL9A+L+GzITtNOgohooA/nEsOpjvnasWDZZ+vKbrhkviD6y+NmC6VL0+NtO3
aGvIPJXEfgmcwq9iT1qc+Arx/t+J5b7dNJDR2uxnKsuGf/2kLPl2Lw34ZdZY
VVZK4N0pYyox+2lw3cPAwVxEmhx3e4M5GNFAcUPQutYHXCQbds1yxwEaOEZe
WLNbYwYTE93vKmhKg8KCo9Hni5YIpFsk4Kc5DeYCTt7Z9bUV2/yyOb7gMA1k
KyqPixjPE3D9flaINQ08ExQP+Rrw4qYWTmXHjtFASZCuR97hJO0V1Vs2Hafw
GLTf3lG7ip2bmRnmPEmDSl22R76EGB5QWcrR6kCD/Xd1g3hlpMlbd2/KZTvR
wOtiUAfhN0Q8cjmgHvAfDZpXNLyDhGaxfC3pvZZuNDg7cLg91UwWLxfotFHx
oEGRz0ybyjVZsrE93WPJkwbrfzzV2Vs4S/Rku9386kWD3r8nRZAdXPjk1a0p
6RdpMFrX9PTOJQ6S49BS3iU/GvBlLhx8Dey4BFJRaXKVBkmsdG+f9FWCORHR
gQTQ4KmOv3GNtRSpWW4xOX2dBnV7m82MOScJvbi1fDU3aWDismG8ZvUfZu74
m3YvlAZsM2Hvht3k8FPbsrZ4RtAANAoc95+XIc/zXDDcF02DHrHNNxfYJonr
Ldon1sTSwFswkBE+KIDffsrhPRJHAzOXvc/7H60Sab6fwssSaHA565tzqRIX
nm90+2F8EqUPox762Jt/RPnao4X/pVL66dZgen6XIBuH0dpdD2jAjQaUSi3W
ED2lg7/E02jgzyWQqxbEhk9Gv5z7k06DJ35uyaeujhMc9r7CJU9osDhX6RlB
7fcSGrtZ0c9p8KGR9+Jtn16CxcGvdeoFpb/yG1L/CYriaraI2oU8Ghhz6U+l
7lkmthbuYAQV0OC/UJ7V9t4lbJfYIYn4QupZoC7gtjM7qe/qxJ1ZTPll07a7
33zmsIMVV+cL39HgR/Rg4FKADG5Fj/9bRdJgeEt6lvriGtL+UnZXazkNbM3t
10aX85AujR8aBj9S9zs8ElBTn8E81dorFqppIJ2qdFRPXAD3C558I1hLg4qi
cbXg/J/Y9W7+LIUvNDhsMHnnaIEEHqGN3t/YSIMxvhCRc3bjxJ07O2OxJsqv
X+IdTTYKkKmjh4IOtdJgB9f5U9c+t2EZBs4X7dtpUHtsUc2xnQPPSfN39eyi
+JHs5YjaLo+/WYq3u/6LBqJ7R5xRSxny/ZEXpnG9NIgO4hJRMFkhqvMq9qT3
08BiHdtwxhUOvEGgY/vrIao/xTb9B6g4/sNxan3lCA3CWAsaXdZseA8hQGsZ
p8HsX8R08/sV4q8cU2xgikZ9v2lv9rHJwabPa3H+m6XBOdnTA7vc2cmlWtNZ
/gXq+UjgcljUPMat7DIov0zVd8CC9lZZDBcJvNaxgY0O+MsB/nOGrzCZ9oQv
upx0eCC5ymvBL0oytuWUH+Chg8DuGeb7/A+ESszH18f56dT3pOdBtmQhfPNg
x1MPITo0Rb9HohzkcK090ykBonR4eXiPpKoVtQ/cE4yJlaDDVa3BNXXFrwmj
Oeb1NGk6dIwiI4kTK5iFmbZ3gRwdhgNKBfw/yuG2WWYuFWvpYP78/qsbv2RJ
R+7/jjXR6eAoEKc3WsZOnj0RcLAPpUNphI8LhwMb7lN8d/ecIh0i/sy/8rIS
w/0lc7fyqdAhRLXZgN64jIWcrVRes4EO8Vm5JdnZbOStqk55VXU6+FWZsbXi
XVgiOiOso0GH7MOmn9qWxPBHl4XYTbbSQXC0VUPY5xPxvIk1bbuDDp82RzLX
KwiT+Zt0+s9q0yG3eUykwrUcextm/sN/Fx0y26I4E0huvOL3f3UxQIctcu5E
HhFI1O0KfP9wD9VP2c3jpzeL4813Ewte6tOBva+uWqR1huiayM0sN6TDfKtt
AtzmxfuNq5K+mdBh9G6n6OjqHDGe0RXZe4gOj/k3bpkJ58HnV2euzZjTYcJX
6Ith5wTBflT4As8ROvjo+Da8LJvDBF4pOsna0IGfK97O+P0UISGia6NiSwd9
jQoOx498+FoXCxOtE3QoClbyc/XhIhXLXXGjU9R5j65eS/JbwtQUrmseO03x
gVyMMTTiJrf5JCm5uVD4uCiVZ32cxLCveXJXz9BBlyVq+GOS8qtqtWC0Ox2a
1f9pyW15TxwK+rly35MOG7J+/k1K4yDNX4zNXPaiw52nhuEF87+xI82rw9YX
6fBmR2dbfQsvabMq2rvNjw7CkqdVb+guYrYqSLvEVTp06wwdS+rnI+3NNjeO
XaNDMtPwS+aOf5iDH9TUXqdDz/ItjkcsMdzpsen7Zzfp8PqexkH56zKka639
m+BQOli03uE/pMVNnp05l+MQQYf27sZwN3s2/Bw9MAOiKT37fBmQbJgnvPbH
ptJi6SC13bjxy9gsdvHco7iFODoMeSk+/uexQPglvQxvSaBDtGrYs+j/ZjD/
8rLAV0l0sH5ssHXd63Ei8G/DpdhUOly59CJMyFmWDJLq8XB/QId/H95/L5Ga
JEJ3TToZp9HhmZWjps9HITzCieO4SgYd3JdsPA5eXiSiYyQOcz+lwzShUhWu
wIffLmKa9DynQ9xkW/+nhCUi/pfmHvIFHRpesf2WSeLFEwX2aKfmUfVOrrlI
t5kkUrdYaPgW0KGYfVm9qk+MfGDroHKkkNJX9KNB1tNuLO3mBcaWYjqUB7w/
5XFKCM/MuSEj9o4O3NKa86RFF/asJU54hKDD0uOTRO4SL57Nls71qYzSt/fZ
lrw/+UTe+leLmRWUvhOxzNNvefEC84rJG1V0uM+m+b6nZAIrvPx90P4THVI7
Zy15qsTIkvTe7l11dGCVfG6McerBiLrpFvmvdPi64U+e6zQnWTbL9WWukdLr
mV9iVyd+YRUM6crvTXTAml8/CreTxqsNlEpfttLhS6bLn/GBTOyz57ZX0e10
aAu71FFgLonXJ+/LOtNFh4/1uk0GjvJk44fDaQa/KD7ZNwkLjiwRTcOnk5R6
6QBlEd4u/bx4q7TPLY5+OnQ9OuOYf4GD7MCCQ34OUno6mxBvOMuJ/3RO8H83
TIcBNeUbpQc5yJ5bmd5JYxR/6s0RxcpceF9xoZvPJB3YZPd47Tongw/2VDpY
zFDni1glvrgkQQ4LthzdPE+Hep9bx3ecnCfGt/abCS/Swaq5scPPUoKctpsz
GFqmw/XIhKKfz+qxuWBeqGJjgOuV2jExUgBfyJXdkc7JgNhlaXv/yEZspVVZ
PZCHAb4mYmV3GLw4O8dOpeP8DGCi0+/FyioIrg0GCjpCDHhDxrvvzeDF+Syt
JeVEGTCnektn3d0iQvCqi8CMOAOar4xcZ9stTIpkXmJvlGKAzPX7n8y4pzCJ
L6HzObIMOJY7ZndlioOUnk8ci5BnAFFjoI84DmBy6LM+FxoD2ux3xN834iAV
jIo79yEMEGloFLDf9RdjXKj5zmQxYDH7u2JtuwzOTG37vKrEgIawP2HJDqPY
uo+D5R0qDHDfkBIat0sav2RacixrAwNMQ4a7B/R7sc/t4dO+6gxIvjg3d/D9
BEF3PhZloMGAb0OvQyyUZMlzkxvWyW5lwINTsTpR+4aID1eXiD/bGXBPYXTg
4aI0KcNfZ/VKi3o+8zhd/l038ZbhHmaGMyBMLtnYQaiWEMnCmIgeA9ZvimK3
EpHE7beLvh3dy4AtT+caJxSKsIKynxal+xkwzgh8sWwphfMcyBuOMGKA4bMz
tpcm3hDWrQE3jx5gQEFV58VbyZJ4loMZfb0phedUzF1koQ5bGUXfzJkzINLa
9hY72zxh6jd5qPIwAyBjRsz0uRz5mPvDwB1rBrhsvPH3eNIkMXsrLtDhGAPu
5E1jXYdkSQMFR3nN4wzwbrWxrmIMESlPthawnWRApWMc44e0CDmqyW3yxYEB
GchllamUTgKIpt57TgyQVCm7toAJknGGmVfd/qP6GTE/F4uWEH3ffWR03Bhg
qS1scrlAEt9pvz+X34MBagGmESFSDVjEX1mDVk8GFKVEoke2SuNdPgPdmV4U
36pF5rIpvdhmjmJf74sMsA8NdZd+J4PfiAqT2OvHgF83HoSF5XVjzXJHsySu
MuAci1tn+z4ZXCVdde+vawz4rXzja5LuCHZ502JH7nUGbG9QGyxtGSTqSz57
+99kAE3PtieiRZpE9FNFDoQyYKdRYXzhTBtRabsLhqIovk5dUfx+3hMTC7/2
WDGJep/zqW4O+hdzkDbVnUphQL06A5FLZyMLHyJNZfcZwDjPKUpencaOvSnj
OZHOAN2VU/Vu4YtYjt7tBxufMEDYv9+MD5si2OpP7Vx6xoD4sOfuq7bseGYv
p2tSLgOSHpjSn3Bz4/Me3zlc8hngHNlbMVvXSBgvpqdsf82AmUMeKuvf8uH3
g723chcxIDHqi240oxIbF9ev+1bCgOnzPLbRPALknnsyTmmlDBjWsKgqz5Uj
E1T6V869Z4DXy4h1Gjt5SB08dLNIJQP+vE8/+tiKg4z+ZF3TUU35Q8s8V7RZ
iuw+vP5U1mfqPhw4mxqXiC2//i341jPgUKKbeVynBBns9inOoIEBnikqrYqZ
P7DWuWQ12e8MMH568mdWhxi54caZj3+aGdDiXxntHjaC+YvoHn/VxoAbSAov
I1OY/JokNHe9gwGC4xtJK7Y5bG2O2tnon5QfeV6fWuGQwJ3KTX4n9TDAwyNH
rf/ZFJbf7GaT8YcBL2pf7l22EcGXhyK/5A1Q+tm2w9CppBszWM3e9+4vpb8j
h4/JCQuQdyTr3laNMmDrp0KVvux57KfyiMa3CQYYKeV3ECmipKqu8NOuaep5
XgGrNviL+ZhupA/NUXi3VHw4bUHlv+OBOzMLDGBdYWzflPUHE/I9K8C+woC9
JleSouel8exKfQhmQ0DWWctjw04vrPHrkUVBDgSU7KZnyg5K4nM/nApjORFQ
nOep0EUVSIU/Pp6y3AgM/ZHzW0lnJ/XGgtXu8SCwo0Gn9ccMG+7yL6GfyYfA
VoaO2ngnDxnF+STtKT8CJjNq1jVPV7F84Td26oII/Kuzn4te4SVbZavkXgkh
8Jw7SnkhZBlbQVu+aYkgcAx+90b1iOOKav3RpCgCHw0c3vi6T2FG2+cM94kj
oConVPP8JBfpAbzcnyUQOHh+nRn7DlnyjpHse1MpBPCkx5JW1D5VYql8uVka
gWCu1ITlVHa8+/iO7bayCCx93dB/vn+e4Plv/8QvOQRmB7avHIz5h6ldsMp2
lkdgp3GG1oTXAmF21dl5ZC0CZ/ceibmzdh7zCbnIvEBDIHkOSbOLWoOnxoZ0
ztMR4C3ZNat/YgQrT7mb6I8gwPbeRAHtmCD6M55YcDERCLfS4H5uKUcK5b0R
CWchwNORfX2Ff4rQLKmqEVVCYObPvqfPnwrj1hUtQfHrEGB5h7t4ik4T/vX9
+FoVBBq7+sT+KvPj6a1zCw/XIzDSU31IlHeZqOnhLVy3AYG5sTR1rIIPHx2W
9cxWQ2DdFf6A1M/LhNScspqmOnX+wZwUnnN8uDb7zv43mxCYP7EviINvDW4v
aJC2SwMBQ+e6uS0l4mSwtLXdB00EkMyJWzx3pogshouc4VYEklp/tb5pESe/
rr/0rX4bpY/SiPYda7qw2S2h0ZY7ENi9tkNSZ1icVMASDX/spPiW9ruUbtiJ
7TZ4ymWvTfXPGepp4y2MO5kXkX90KD5iu+m9tc+JSNtqvzO7EBDZYyLHd4Ef
z3dq3TaBIZCecXvhh9ozovXcwLgPIJCv1fq97SY/vuI3n7W0G4E9xgWVg+hj
gnWTz/n6HgT6bHQrJDeIkAYxcky+fVQ9fBWdK/JTmHuSSmeUPgLaqZvDXy0I
k3ce70yUNEDAcawMK+Hsx0peGFgkGSIgGspuHCjIRXa/sRZhGCNg2ewus7xx
AOMud6lJN0Gg+7utnGcpJ6laeylI9SACbkd0qphpg5hpcyiedwiBTZ/O3apV
kcWn9scvrTVDoP1SsIHEo0ksofhRcYg55Qen+nvRo4uE1oYcnykLBFz1+GFv
6DLWkVqy5cRhBG76nJfO5p0grolUjX86ggCf3PdO731cODPg24vt1gg4i/72
0J5oIT5O/HRNs0Hg8qErpoda+HEXh2FlkWMIBLq6BWv6DmGCTfO9vrYIqPBZ
3DxKiuM5+txpf+wQeCxw5VNX5Dw2vZ6uUGpP+T1RuY93iR2/m6LapnIKgYVT
dQsHpzlIbeEdCXccEGDaGH7+UMGLd/rvsWA7jYAmd2SngeUCETB+SMzNCQEZ
+ZEa/1RhnHXKtq7FGYGMlM+F2to/iMpvLuF7/kMgxEZUf32FJP7fPu/9ua4I
gNiTsnbZJkzoTSDXWjcqP/x6Gk3DuMhcleiy4LMU3ie/JHTpTmDmycn+k+6U
Hk3W6qdLLhMzgk90jp9DIPSYBBuH1TKWeLVgvsYTAdvH4vX+E+OEzhj5etsF
ym/VPK/u1fHhXfa15x95UfjhY7FS9z5hgY2tm4R9KH4Cq8zS7oqTinv/DF+6
iMC1Vjgl6T6GVb2eeNZ7ieJL9H6/9qIQ6aq84mTqh4CP5cDjU9uXMKEkAcV3
lxE4cJqd63ghD5krIPtL+SoCUz5ZeuLn+XDzK6z7cf4InK+ZFykumSemRzYd
W72GAH/qGb0lyk93T+jKnQmk9JK47b/QX/2EdoNBU/N1BPJeLi/7OEiTnXqH
b+sFIUAG03U+FediAa9OHsq5icCiV/NrYyUJkrXOXUg+BAFCMFpHUWwWq7zr
V3MzlKpvmsgMfcdP/scfEjwRhsD7sJADp05T+XI5bo9dBALmD79zGDI5ydzh
B2w1kQg8U6xdZywrTZofzy7dGo1Azn9dYrZj88TMlyK/hzEU3jzrfrlcFiUT
d3/cIRRL+a817H2f12dCp6Bh+uJtBE46r88eEhDDuxS7Xv6OQ0AwxzMn6FoP
EZgw5H4oHgGFaa95l4uSuCLf3Ia3CZQ+Ox1NlVobsCpfzsF1iVS+c6UeeDEi
h7v+Fc28nYTA3TbGpbPWC5iwnYLDSjICHyyENYfvTxF59SqIayoCponvJPar
cOEWsK2z6R7Ff8vMiQcuzcTsy93Jux8gEJ2QcXrfVkE8iXXQ6sVDBH5Pj5wc
ixzHdOOPSq1JQ8C4kfMk5wZJ/CePc0PQYwQ6lQfT/35Zwa5fuhA9nk6dx/la
/ocuN6k0dM3YNhOBb+PmvUgqD159LJKv+gkCcRvO1/KILBFn6hI/bnmGgFZA
Yb33uBgugmdcf/AcAYHJ20cOjjYRG71tctZnU/W/d/hWekOINMkS/lHwAoEq
jmchg0g5ESHro1Gdh4DReN7ljUt52PMDqnbm+QhcVbY74dEuhX+60RXaUYCA
zm8nQWPNRoxvXL97vBAB76MW296YdWPK6xYFLxchoFxttkkgVwbXt83dwV1C
5fMcf+ultn7M6baDQ8xbSr/upzcpZkjjN6tlY9aUIpBpdXD+jcZPLH3lc8lj
AoG1Xn8FBDNl8IqtAX0b3yNwZINbKtezfuy361aJojIE6v45yz3NkcU5Hg3s
0vuAQNdE75moxTEMbUn9r7aCmieqcRzIjzEChM3ij1RSeq/n8+Z7Jkva7+Eu
665CwCJ4yzH2df3ENd/iYdcaBCKT6ysP35Yh7+eelZv5hECB7QhaZd9BEH/Q
vddqKb3qFX9iOy9NLpmFp8R9ofJo/c4DUgZS5NpQrIrWQPnnX9Q+RLIc0yYm
J580ImBWMd3zUkaSPDqdSdf8jsDxrmeX2+93YL6qx4zeNSFg867rCMbBQyba
i/rot1D+qG9rEjsxgBUlfHj0tZV6/7Nn50tfTnKWQ+1fbzsC5X+8uPi62Uhp
rW5Fj04EVurj1a6mz2JbPe6Y/utCoKmJ2Jp0bom40L70RLgHgZJ3/8rdJmeJ
2+Ivv939jYDetbCzbU1seP7+06voH2r/iPpy1cd6gmi4umZDdh+Fl/NFi6E8
Tny8oO7I9gEEfAU01Me1+gnRocDr7wcRcEpk3KfdF8DVke05Rn+p+bb/QNNf
vXLs4JGhtu/DCGhkJG5ufSiMn428z31iFIFH2/VMJB90Y5Hl5hqDY9Q+YtjD
eGMlhmfP89hdmEBAfNVm3GdsGBty9HgVMo3A39ios0WV0xh/CqtbfJba344Z
82fdkMRVGloEU+coftvu9zlsX8Scd4FD3gICPUGJTw1+s+HBF6ajtZeoeX9L
dEFoGw+Z+expScUy5Q+sQfPabi68V1pcoo0NBasqHs3aXF6c0+TjLgcOFNRi
6qN31K8QzOu+/41wovBTd4rdVk0Q1yvaGH+RG4X7cQGTv6rmiJOjv96z86Iw
IL3Xo44QwQMUE4Yj+FAwvxl2pzllnHh41EhORgCFiMIUmaxN4jh5a2XPQ0EU
+FaX2lLhNdFVme+hKoyCkXRPxjyfNK6kvt/thQgKLq+vct0t68Tc4ttdNouh
wBufnP51mIssWPI4XSCOwqyOhp/i6wlswYHr1HZJFDbpmOUm3loldn9OPF4s
RdU73jupKb+EhWpuPKYrg4LGs4cG1utmiPqkMitSFgWzHpEbW0w5cWn2I5Z6
a1A41Hc+zXW4grB1GTL9KI8Clu/Ia5wuhKd98T9goIBCpfXa0o513djgdkmj
zzQU7u5/2GXIECc333+if5CBgrvs79qs/knsIrfungYEhWSdz7rpX4VIwu0r
bslEQX/3zjfVfBUY93dH3RYWCidll6PULDlJE51/O48qoRAoe/RxTvwMFpcW
ta1zHQr+t406GoIXiR/8TE17FRR8wsOEhNnlSdSzUP33ehRexJDtt/XGCZdW
ow1OG1BQlvj4L1NNlszFfyoPqqHwqyB5dP7IN2I284KimzoKsMRR+NZCgtwl
woeObUJhap1J5P7jI1iQdyrtvAYKN7i0E+XnBPHPHZvlZzQpPZTEftza1I5J
7P0oc2krCtkK9iU7xsRwmywbycVtKHArbzUwrJrEHkqMivrvQCEywM/z0YA0
3u97XYhdCwVrDsbZIhtOXP2XDH+QNgpefxclZGs5SC+DLG5eXRTebbp1mjzN
j7/NxTnCd1H4dR31N/L9R3DIfl8RwlEoOHvkZNcNUdzA32UxBlAYCrUwZ/I3
ETF/luYk9FCw6/s6f7JZCm82iZ2O34PCXz3fuOrYDoz2SmlCbh8K7eeNBlZ/
cJGOa0tGUvRROGWsZbGcM4VlXT84RDdAYYdNZnQ8c5mYHOzpe2SIQhBjwY5L
mQvXMrv4W9GY0v/BzD1ZQ+xkQJFg9xMTFFYP/7MKUZEmqxgPO1QPUvovjnCf
Z5sjREK2tr04hIJvsPPSqXFx8vBoddNmMxR0Lo2XZiW+J1IP2zUWmKPwMkqQ
/clpfvL3u4n67ZYoqDRFaa8r6CZUFYM/Fx9G4VumWrGKjhTuGSFfrWuFQt57
1Qq9xG9Y0WROBWmNAs9+yapnMWvwVZs9ZXpHqfuO3HXr3bWA6Ze1lH48hlJ5
3VBWeGaWiFJxKzGwQ+FPfPDbwh5O/HsM25vPx1E4g1z5UJj3i5Cfu1Nw0B4F
2v25RO88Efzk8fV5DSdRGMy+yG14bxB7+rE029IBBa1g/QO6t0XJUTXzZy2O
KKww7OYjHyxg2+70ZRx1QqGiQF25+zEfeWXRL63TGQXnafV/suoz2IdTog/s
/0NhWDzD4cfhRULg0+OU364oHJiuSNf9soY009iZ6OSGwrEE/xdHnYeIxMTa
O4NnUdBd6wY9+lKkrbNdnLkHCl1BhUvSTs0Esn009u05FBqHP2w35hXFe7mu
3VI8j4L82T8teVYL2LNvojFRF1B4s8/MhteSh3RPexg164WClMH6ogvbhXFN
T43IEz4onLCWvTi8dpCYxcvDqy+icEQolD+8R4osEbEI0/BFoayMlJvPncL8
O3+HJPuh0B9RaiIrKo7rZXsFc15B4XDwTYe8Q2w4z2Xum25XUbhXafTAW4mT
/GyYcKPJH4XzK7sL3sQJ4bfklK9jAZQ+bDUVhGVbCMv+NwFPAlF4qmhheVtV
kpQrNLgmdgOF96/uphr+XMA6gtqu+gahsHNG9tURNh7yoYXrlZ6bKAQHxm0+
qcCFOzIX/YxDUFDsfCN2IHmFUJmI8H0VisJrY6e7wcZi+AipcIkWjsLWoM/6
OSHlWH70C5/gCBQ2DwoW2N/iIn3sMO+xSBS+Rz2EsTx2XFvtywXraBQOZhQ1
DL9kJ1cWTpwvi6H05XXv0t44Pry8Zvycaix1/ndDTtGEGSI4MdAj7jaVL09e
uSvcl8KNnCXcl+JQWOM1OsAI6MdEtz92Ox2PwmW9Kv2pB6vEd66tZ+oTKP1U
FSYfS5IlE79V/LcjEYUvqybnyj3/EbZph10eJqFgeifh6K5CYRzx7HPiT0Fh
t93Ci8XLfUQvfvH0+VQq/66kqFcZyuJPRfgc2+9Redpve+VE+Czm1pl4au8D
Kj/S0YDzzwcJjez1J188pPLsx95Miy4pctav5IRMGgrlAxn7vzoPEyWGxsev
PUaB80SH3+0ycdxfrsN2IJ3q78u54OJNqZhev9sxs0wURnUKljPc2EmewmWb
kicozNU2XGeasuOfgqKtWc8oPNXKRLfszCCiLRhWkc9RiNpYt0WpVpy0YOYd
nslCge1ZofNj1zZMbgIsj79AYWH58IzpshTeQTaYV+WgcFqDLX+v8wz2MPqU
2eY8FB4KqOZIlc8QjnZTh5JeUnl2M6AuYlUQV1ELOshRgALrp9aJDmIQG16Q
OnDmFfV7pbTLmTohMq8mw/j7axToAoP7PvLTSe/E7Ua73qBQY3i5TiNaDtd2
rjLILKLm43RXOUc3O76yzXq/aAkKxrJqZa76nUQ51+C+S29RqK2+3oJeECeD
v/nu/fUOBbeGD4snixcxozSBPUYECv9Zp5zusWMnRTxTdheQKITtA3MxA3my
EVcDhTLKLx7rjdXO0fG7IqXYzXJqPhcv6LIV8uO2nQd2jX5AISP1crHXyXEM
ye7SsfpIzT+OVy8fLgiQvX4e2u8rURjZ6Dlw+uo89tSQTWt9NQrqrn+8xnwn
iYGOnZl5NRT+4x6VqUnS5PpznpI7P6Og2q3tHNHLwF05nweQtSg8C1jqu9nH
jz9P6BnRr6f4V/9AWyn9hA2tX3us/gsKXHWhC65MSXxDqUX14QYUFIxv1hpT
+4CbaeS2zkYUrsh3LHz6xktm/65Ic/xO6Yv9Z11IoAA+7LMsOtxE8XUjvOpJ
/iyxUWD71QstKGw7nMJfmyxHut9zH1popfzq9aWNxmomcjY/sbr+A4W21oKv
4oclyNEPPyv4Oyg/Hdg3aCgdi22yktOM7URBqfZjzvJ1MfzckOkDuZ9UP+0a
insf/cPyroYJPeym+g/SqONf5SPHxcp9lXtQ+OFnGPwrlRvXSF/oy/mNwpNb
glWx6mzk+R1bLLf/QWHi59jGse3ieP6nM2WlfdQ+kinUKln7g5i0S1ffN4CC
I8evDoXbUuSWiY6U2kEUNsY+P+isMIV5BUnzW/6l9qH8l2uH/MTwV7IHfdqH
Uejpb6+zLJ7App8H/z41ikLh1GnugBUZfBtGmg6NofBW6/6g2CA37tMwV+o5
gYJQ9PMsyYxVotBx84Z/kyhcsGFtPX1dHJ+bc0kMmKbyN7i/qDajidgZ8Yib
bxaFohdKptw7pMhL9B/nY+YovaE3Y0IWprHilxLdMv9QqNYq3vhruyC5sNf4
wP0F6vyGm4Ou26Yx7dYbJUpLKLjeeemvXCKLXz7zTvnFMgopIu07aOd58Xcr
03e2rqKQr39TRubKErEUu5HjHRsT4pt1Um3PSOC7lJw89nAw4c09t1fBZiWE
f9H9jk+cTBg2mshHv/GRhHGLoTk3E9Y+4ko8YvsPW+kSfdPGwwS6sHXY1AIf
iZ83UDzJxwRN8yDR+ityZAB3YOwAPxPYK8xf+0qvwd8nFq94CDJBlb37BLpd
AGdTmzwzJ8QE5bA9GR71s8RuUrXNX4QJRovXN56cksSvmzvo84gxoY8Hcxtw
bsTK/6QURIkzwUvf/X50JjfJ4fsdkZZkgq66ffBFWTZ8j5BwdKoUEz5/Xdmz
+xo3GfRg3yJLhnpf+nvYYqEMWaHp75IlywSFvrZ3fSJrca7KwibNNUyIVF5u
eLBNBN9nM6ZXIs+EnI/2B3/ZjRDBw8p5uxWYINBqpVAiL4NXXrOn1dCYMLbw
saD6yRDGI5kUbspgwp+MZ+u+hy4Q+zMb5loQJtAqZ/vNXNaQoVoCp08wmdCr
v6fDqoqNrK7Va+xjMcGZqDRsVOfH+ewv4+5KTMho2DA0dW+eMJwqyJ5ZxwQb
7oyWHyXieHjw8JqrKkzwxub315TUY5/WKIVwqTJBy9zTu2qUmwyVOjrruYEJ
7iWSefhtDlxfNOb0TzUmdMV18NJi2EgugYrvJupMSPrsMPhhRBAv5/q3p2QT
E/a+mn0n+26YCFjdWKCswQS1anq8ZAEfiS2cYsZrMmH18vOgj/1z2NL03ViO
rUzwmDFt19DkJIvHatnObWPC+pEXTyQspUifIfZznduZMP9twU722BSx9c/2
n0Y7mfB7arFO54gMPvnzzMEiLSY4vFeSFto+heX9eFiqpMOEOZ9TV/RvcpPu
TU1qcbpM4CiorVHxlSbVvgqksmFM2NmSc4XMnSOGPuGC7jgTrsvU9a2xlsSf
fvTyawcmkEVKrSrWo5jT+2eDBnpMaBe0TxQunSIU33ZZF+6h8L3+i9/ZW4bs
eS1ZzdrHhJEPX8pKVWj4wzyDHbH6TGj5LZrY6yuBH8+6mrmynwmvKg6OvAns
xxQy86XdDCm9p3AUuP1bIX487A9qM2ICm9uRznv7Zcm7KQrT+iaUvrPd2iWU
+gjLBDOHVweYsGHqqJ3ZR3FcIja4ET3EhE2VQ3G8q7+wrxFvd8eYUvqv2aKv
1MpGRgeP5y2ZUXxpFVYJT8qSJoFKiKsFE2Q9znCftp4hBK4cjWmxZAJ20vKN
sZY4Xu0Ts7L3CBP03/G0HPdsx4I9K87mWzFh4j96NK2bndzr9q+DYcMEdC29
n/cEL87hrG4SdZQJT9LetfOw5oj3Jx3eLhyj+LryWrKyWQz3t01UdbGj9FGV
etTwchOma1WX1HScCSf/vtv8KJGDXDDj4N9jz4Sis99u1Vfz4EUmOy7lnWRC
D+227F79ecJ7v1s/zYEJXB98atxSxXBNvUdHIhyZoANjY2EPPhHjus0f509T
930sUpFa4iBzdghuc3Km+qNnPE8K4MHdNCH9mwsTZiKVyvI/zBOqG70ld7sy
gf/8xZiTkWL4gPLz6zlnmOCGmH57r1xLZDJ/Tqw9ywS5v5wasyKcpCNN6mSY
OxNKu8Ye/I7iwZlyhl9nPah6Hm1OG0idJ7ol/HFHTwrfPXY+Ehli+H3hgpyG
80yQn7UWUpH8htnyDdBwL0o/3i82vfnKQcpz0qKyvZnwPChOd+MwD966bLa0
5iITbsiZ55MNc0TCfPCZkEvUeRM8FYX9YrjF1Nsf075MyM1VOLp0owUTGx03
PHWZwnNtiXWODgdZP6BU/OUKE8yzEibEouXIyN9HVXb5M2HgxoFDYvazhFFX
zN3n16j/+7mHLpmL43xtFTxygUwon3jA3W7ZhVV+++d98zoTaj5FS09as5NB
9ep/Jm9Q/G9vkymWlSP1ahws7W9S/on/lC/xY4BQmbl0pzKYyifLnC4dLQlc
GI3+rhbKBJavk1et/CA2afJYKi6M4k9qpmY1YppovVRk+S+cCV91Ymoub5Yh
ifS6Oyciqf7SZZY4smeJx197vn+MYoKE+eUUtVAZPHRpTkothgmXG7LrBmZm
MHcV4cO3bzFhsp/n8cp6TtLSkhk/H8uE10PatAPJgrhWwI6m43FMeNQh9uJv
wyBBzzaR/niHynfs8PTOGR6Sq/Xk4Q0J1Pm8XlpbpzjxIc6L8bF3qXljvZ5Z
vmWJ+LIpsmkukQnqZpvECAdq3h57JH08mQnH7HsCFU43YckhhYcrUphw1XKH
5u0i6nuz4HO86j0mdHJN3FIdkiVP/+xuunWfCSE7FNheWtBwI8FZ6bkH1DzQ
rfJ4yJLEN+8QPGL3iAnJ1V65xWfGMRkHJOFDGpW3L51Hgru5ycXobc3r0yk8
LE4UKW/mx7tLjGRuZTDhBMnwv5M4QVT2nTgym0m9T4PmdB1+MlvCO8H2KRMy
fY4+kvjHjsdi4c3lz6i8PYQ+O8DJRvq4PpBZn0XVt6pRfmWDKG6b8OpITDal
hzj3g4d0yzG98pqEmRdM4A67Yn99CyepMtrVfCyXCdprGMYX78mRIvLTMuV5
THggOna5d8sqMbWP30oln/J3+8anWQVSeKsn/W50ARP4krmYyj9GMOLelpbp
V0xousbr+D2Ch0yvMZA9VkjNt2NPjDu/8OHhM3ZWZW8ofYmvuDVrThLn0At3
lYuZILU70jHgIj95+EBoS1QJlT/SGv/l8XHg2r73ZKffUv5+vr6henwNjmTk
Wx0tZQLP5A3eiymiOE9D1d33BBN+VbyQq7vwCfu71NGy7j0T+kXP+60zFyK/
qkzKRpVReYvpeQokr2CFlrzWU+VMGMQ+6KgeWCZSAxQSbSqoeQuViyvzImRg
tkYr+ZHyM3LRX9/9H+bUqi+3roriK/moM3FaGjfhsrWOrKb6X6+22BQggGtu
9kycrGHCtc3GNyYPtxOytsGt1p+ZIKmuSGOlSZBLISlyZC0TzrCUBqSq5cme
gjxrpXom6Fmtu1HuxUlW//yYGPGFCT4fvPLrOCXxF4LtrRNfqfkn0Sec2tqN
3d4xLmfdSOXZqlBC7At+8pIDtw3xjeqv6eVdaWUe/HiMfJJiExOe+ktdxLtG
iT1vN7WFN1N6aJyeCvsgRar0710z0cKE7y/l7g71KpAikkdtrNoofmy2Fe3U
XINPYx5JpT+Y0Fw47SaBi+BtrkFtrA4mNJzyk4kofYoRCUlrwjuZQHF2e62X
MJlenmMz3kXpb32x/PgtDpyn4AyfdzcTZHLvnwjoZSddHqu8+feLytcTKq3s
yRL4p7g/p/1/U/orKnX10S3CNgSlSXH+ofInRF2rrkyUjPQ68SGkjwmXvl7Q
MQufwkYdFc4LDTCBV3cX79YSHtL0cBsSO8iElwGKvjt3ieH5+xK+SP+l8ljo
eULyyZ+E1HYL/+Rhqj6VLY8Ht0mQPuvENjJGmVASNXtqcL4Xa5Wpa388xoS2
mdY3mI4gqc0bHq4ywYSUg6F6/zby4alz+lovJqn9cy4GH40cJ1b6OQc0pql9
w/pufr2dFGnf+j6hcIbad7r3Kd5dfY+VVV/dpzNH7S+Y3dnic9I4s1h7mpxn
wu2moFWddVx40LO5tL0LTLj/4PExm+h5oi/plVnNIhP2iy3faT4oRxqEe7Id
XGZC9A99O1XzZuK5n3pu4woTDqyyleFxkrjQmb92VmwsMN+X8ffkRTbc/dhT
oQ52Ftzi7rpv17VKfDU+/daekwVRY4NnE+nypKYu0/UPFwuc9GQFuDcMEnfU
fsq58rDAVCbQJaxLFJ9VSK0a5WVBFpeeqrnuAmYlbONzgZ8Fhrfl4sjdnGTR
srTSvAALuEWzf5ytWEvKjzZ+uyLEggAk/ihtH4Jf6Yq5zi7CghsNrt8OfxfC
u+pNNIJFWYD13g/S2TGNAcnfLSDOgp82cvErLAEyLbcyOkaCBR+jOcwIXRrJ
9fDGLikpFly4IrQvaCMDP30LhhOlWTDdKB05yxTAKwOWk2myLLik94c/qn4E
U/EsMUyTY8HoYOXIygchMvzkxfl18iwogmS2uHA6OWy29UnWWha0a2ebjS3S
8IN6E4c301iw8NpUOL6GF8/TzOF6TWfB6yC7rvFLvZgE60yBFsKC55ddxPRF
REkvSZVTBMqChmeSpZxZDLKZ84/YHhYLKhtePs+dU8B3Tj8iqxRZUJ6TYlBZ
zY0n9x53N1nHAttvegwfxTZs8ftaWoMyCzyMPsyoBoiRth9bPx9ez4KqpDr2
bWpXCOJ1vN8PVRasyfaW9aQr4Eim+foTaixojn344udaLvx6gmjr740sCIuM
eDmxqxrrDa4NdtnEAoPcO+mBr0RI/Yth20Y2s6A+P+auz91q4qmzfq+nJgtY
81sr/M+txQWsOeNmt7Bg58zOBxmfOHA3g/e7L29jwX6ugbvNFQtE/c6r46vb
WaA99zIpdFaU3Lxe+0HQTgrf1+/yym2biNg1cwf4tVlweeV5Rqo2NznJ/2op
SocF0a1BIe4l3LjlwrksiV0UPhUXmE65S0Th0MajdzFKD9K3+LKNxHC59iE+
BWCB1SbVnJzidmJOM704eDfVL2v2H2cxJ9kcbuc6occCXZHdyJ7PcuTrHpm1
tntZcPPLQ53QZ3T8jvbXz5X7WJBAmF9ziZLBL9wOu6KxnwUk2XVu4e0sZj6k
tzHVgAU/BN/phfpykJp6S508Rix44c6KwftEcPHk19GexixIafny87RLGTY+
4Y53mLBg9UJRoujeFeKrocq4/kGKn9OeL5bd5MjcR78evjzEgmNvS+2urPwj
ov8lmymYsaArWVPukaYwedbMkiPEnNIj5z0nXxc23OSZcMGEBQsylxUA2SiP
b2CvcrA9TOFz79udJpYYLmATIFV1hAV2nFd53i58wwbztD5qWLNgvbxRUdJ+
QbKab8o71YbS45Nrii+tefCn9tnreI9R7wdtK9FNHiFCik63eNqywP6rY6Re
mBTpJMYI7bCj/Hup+GWh1gSm79K6c/8Jyi/9lz+GI9yk0vvYwZf2LBBZMXnl
sV4S55IzTlY4xQLmX3vfxxsnsN8eXMYhDiz4LX9b+ICnFF5eVbo44Ujxmzu3
pqmCD3/EuJht60T5XTPU8HvTbyLg4ma7KmcWNJ0PL716RJw88WVQWPM/Ch+D
hk9BTisYpvyYSHVlgW/N2F83Jw6Sfs3Wg9eNBf8JZn9DROTI5WZp5PxZFjxR
zeZ44FiHdah/+drhTunrgGjAiXZB8l1waOD+c1Q/jhEdAz9E8ZSu3Zr5niyo
mHYVaHZvwPy2L/YoXGDBidPK2ettxXGb6FdxIV5U/UU1kRNPOfCdfWf3Tnqz
YMuWhvcmKzOELKY8Y3uRBb82uY533eDHZ+O7M6ouUf3VplaaTk5iTSNJRzT9
/p9f9LuXNnKRr/ZZ8N67zIIIJxcZw0558s49oSLeq5Q+/Pofv9buIC7MfHQ5
70/p2SK0TD9ejDQ/cG1N5zUWBKPX9gQ5MUjNjJ2f9geyYJ3E5a+H3jFw8eUJ
v/zrLIh8W5S3d0wMH7fM2kALovLhbHa878Qi9iXbsSPkJqWXK4/EjfRXiRwu
etRkMAv2aCF5UorceJRtyy67UBZ8q/j9YTmuF3N7dWu0Koy679urrynefKSx
kNEDzQgWxEwUPsz8MI+pOnKa3ouk8q2/qop3foQQePeOjS+aRe3HCjeWQyXI
QUmfl+djWHCVkXzSYX08UX1m06nOWyzAM1yf+SNs5NMPAxIGt1lwfNCaJzZE
BA9Zm/YhP44FxjdPWs5lkpjThWNetHgWiPMuMkdbZPF9n6WUQhNYkNh0Za+/
MgeuyKpvmrzLglIVg5Lod7ME5+WQYLskFujk8YtZPJHEexphR3UyC6RuukY+
ip3C7qsYy9ilUv9f5fG2clokbPwPz0zco/DrEK5S9pAlpb6f+B78gAWCPeXd
ITcY+Nf1rgVrH7HgolbG39LPknjkNa/beWksOO++/vWZ6kFsf5O/5750Ku9/
rc4V7VwgODaEmf7IYMG5HE3cXXwNSQTEbfJ4woK2xH8151ZpuF/zPRGuZywQ
eucTed5IAt+m9nQk8TkLWm9+1VgoaMfGA/NrN2azYPJN0/4Xj4XJ7JZ3WeUv
KP4uhbeZhsiTLhurwq1yqd+HZy0lDThJxRsN/w3nsQDE9QXk58Tw7tZ2g8B8
FkwZPi9+cO0tlqLepyzzisrjhyMrbjQx8kjQOE/Wa+o+7ZfhtwtnMYkfC3/w
NyzQSOXXkC7kJus3cX/8XsSCgriTun8qxPHwm6Lp/5WwYOVK7L60W5WEfvua
GytvWTD2S6R9WkucZNdQPBVXygIEL8rYeHMSexesvluFZIFexNX21gpe8lLH
TqT0PQucn6g41n0Ww7dq7lk1K2eBxP2sqxt8fxBjIQe6+j5Q+JaOB/J+E8Gf
d1qVXv5I5fH9XdVPvs1iTltOpYpVUfOKP1Qu7RI/yQxzu5xRTdWTyskbsotG
dnb5HNX+xALGr7S1c4sEkbg1UOvLZxaUCdKtY12FccvwCDnHOsr/S/nWyRLT
mFh3/Nx8PQsa3XJuHGgQID9ve9gc9ZUFi7RD777/oZHBEc9fMxtZIB1Bf2Nq
jOB6v17defONyr/ZEqb+MSF8ZTt5waSJBW+P8Py9wjOJFUfWmP9qZoGkKCrm
NspLevV80/Bppfwrm3z6/qMhbPPOLjHBHyyoc+Ed2Xf4HzEcNTD2oJ0F4WHM
+j8RoviT35P1WzupfLHxWRM410uc0lp+UdPFArGWbYa5kXwkPYY36ng3tR8l
Ou7okZvGfvSKu039YkF6Zk/lktECEa+tYBz6m9J/isgFJy5Z0vTWOlXaHxZw
3d2oejn0EyHUt5k/v48F7EuMeDd7abxaR2dAf4AFg777u0Map7Absfuq2gep
effIMYmLnCSw/kOZ5/6y4KTE1INFEVlyQffoTe4Raj7d/e6+L3WWKLzt6Jg8
ygKLnb3oZVdZ3HPAfc+mcRY4XlE75r9rGlPDfJkVE5S/q0MJ79c85EDcDXab
KWpfERMoxGr58fTBqO6RaRakfl3te1c+Q5zAE8nrsyzYpLXo4rZWhJSPT7sv
O8+CBwraj/7bvIw1D2Vfzf5H9ct953tWlwx+G97Y7l5kQUiBop5AhAB+MKFM
p3mJBW7nREqWxgcIgeHP8mdWWPBlo27PvvPS5Mfdzf9WV1mwd2bZlSHIIP8H
E63NbA==
      "]]}}},
  AspectRatio->NCache[GoldenRatio^(-1), 0.6180339887498948],
  Axes->True,
  AxesOrigin->{1, -2.995732273553991},
  CoordinatesToolOptions:>{"DisplayFunction" -> ({
      Part[#, 1], 
      Exp[
       Part[#, 2]]}& ), "CopiedValueFunction" -> ({
      Part[#, 1], 
      Exp[
       Part[#, 2]]}& )},
  FrameTicks->{{{{-0.00008000320017064589, 
       FormBox["0.99992`", TraditionalForm], {0.00625, 0.}, {
        GrayLevel[0.], 
        AbsoluteThickness[0.25]}}, {-0.00006000180007195222, 
       FormBox["0.99994`", TraditionalForm], {0.00625, 0.}, {
        GrayLevel[0.], 
        AbsoluteThickness[0.25]}}, {-0.00004000080002126295, 
       FormBox["0.9999600000000001`", TraditionalForm], {0.00625, 0.}, {
        GrayLevel[0.], 
        AbsoluteThickness[0.25]}}, {-0.000020000200002575684`, 
       FormBox["0.9999800000000001`", TraditionalForm], {0.00625, 0.}, {
        GrayLevel[0.], 
        AbsoluteThickness[0.25]}}, {0., 
       FormBox["1.`", TraditionalForm], {0.00625, 0.}, {
        GrayLevel[0.], 
        AbsoluteThickness[0.25]}}, {0.00001999980000279765, 
       FormBox["1.0000200000000001`", TraditionalForm], {0.00625, 0.}, {
        GrayLevel[0.], 
        AbsoluteThickness[0.25]}}, {0.000039999200021372696`, 
       FormBox["1.00004`", TraditionalForm], {0.00625, 0.}, {
        GrayLevel[0.], 
        AbsoluteThickness[0.25]}}, {-0.00007500281264056913, 
       FormBox["\"\"", TraditionalForm], {0.00375, 0.}, {
        GrayLevel[0.], 
        AbsoluteThickness[0.125]}}, {-0.00007000245011435383, 
       FormBox["\"\"", TraditionalForm], {0.00375, 0.}, {
        GrayLevel[0.], 
        AbsoluteThickness[0.125]}}, {-0.00006500211259152787, 
       FormBox["\"\"", TraditionalForm], {0.00375, 0.}, {
        GrayLevel[0.], 
        AbsoluteThickness[0.125]}}, {-0.00005500151255537684, 
       FormBox["\"\"", TraditionalForm], {0.00375, 0.}, {
        GrayLevel[0.], 
        AbsoluteThickness[0.125]}}, {-0.0000500012500415517, 
       FormBox["\"\"", TraditionalForm], {0.00375, 0.}, {
        GrayLevel[0.], 
        AbsoluteThickness[0.125]}}, {-0.00004500101253033776, 
       FormBox["\"\"", TraditionalForm], {0.00375, 0.}, {
        GrayLevel[0.], 
        AbsoluteThickness[0.125]}}, {-0.000035000612514188265`, 
       FormBox["\"\"", TraditionalForm], {0.00375, 0.}, {
        GrayLevel[0.], 
        AbsoluteThickness[0.125]}}, {-0.000030000450008974692`, 
       FormBox["\"\"", TraditionalForm], {0.00375, 0.}, {
        GrayLevel[0.], 
        AbsoluteThickness[0.125]}}, {-0.000025000312505150166`, 
       FormBox["\"\"", TraditionalForm], {0.00375, 0.}, {
        GrayLevel[0.], 
        AbsoluteThickness[0.125]}}, {-0.000015000112501001235`, 
       FormBox["\"\"", TraditionalForm], {0.00375, 0.}, {
        GrayLevel[0.], 
        AbsoluteThickness[0.125]}}, {-0.000010000050000176802`, 
       FormBox["\"\"", TraditionalForm], {0.00375, 0.}, {
        GrayLevel[0.], 
        AbsoluteThickness[0.125]}}, {-5.0000124999634*^-6, 
       FormBox["\"\"", TraditionalForm], {0.00375, 0.}, {
        GrayLevel[0.], 
        AbsoluteThickness[0.125]}}, {4.999987500074422*^-6, 
       FormBox["\"\"", TraditionalForm], {0.00375, 0.}, {
        GrayLevel[0.], 
        AbsoluteThickness[0.125]}}, {9.999950000398841*^-6, 
       FormBox["\"\"", TraditionalForm], {0.00375, 0.}, {
        GrayLevel[0.], 
        AbsoluteThickness[0.125]}}, {0.000014999887501223254`, 
       FormBox["\"\"", TraditionalForm], {0.00375, 0.}, {
        GrayLevel[0.], 
        AbsoluteThickness[0.125]}}, {0.00002499968750537201, 
       FormBox["\"\"", TraditionalForm], {0.00375, 0.}, {
        GrayLevel[0.], 
        AbsoluteThickness[0.125]}}, {0.000029999550009196328`, 
       FormBox["\"\"", TraditionalForm], {0.00375, 0.}, {
        GrayLevel[0.], 
        AbsoluteThickness[0.125]}}, {0.000034999387514520576`, 
       FormBox["\"\"", TraditionalForm], {0.00375, 0.}, {
        GrayLevel[0.], 
        AbsoluteThickness[0.125]}}, {-0.00008500361270472312, 
       FormBox["\"\"", TraditionalForm], {0.00375, 0.}, {
        GrayLevel[0.], 
        AbsoluteThickness[0.125]}}, {-0.0000900040502430509, 
       FormBox["\"\"", TraditionalForm], {0.00375, 0.}, {
        GrayLevel[0.], 
        AbsoluteThickness[0.125]}}, {0.00004499898753044673, 
       FormBox["\"\"", TraditionalForm], {0.00375, 0.}, {
        GrayLevel[0.], 
        AbsoluteThickness[0.125]}}, {0.00004999875004177061, 
       FormBox["\"\"", TraditionalForm], {0.00375, 0.}, {
        GrayLevel[0.], 
        AbsoluteThickness[0.125]}}}, {{-0.00008000320017064589, 
       FormBox["\"\"", TraditionalForm], {0.00625, 0.}, {
        GrayLevel[0.], 
        AbsoluteThickness[0.25]}}, {-0.00006000180007195222, 
       FormBox["\"\"", TraditionalForm], {0.00625, 0.}, {
        GrayLevel[0.], 
        AbsoluteThickness[0.25]}}, {-0.00004000080002126295, 
       FormBox["\"\"", TraditionalForm], {0.00625, 0.}, {
        GrayLevel[0.], 
        AbsoluteThickness[0.25]}}, {-0.000020000200002575684`, 
       FormBox["\"\"", TraditionalForm], {0.00625, 0.}, {
        GrayLevel[0.], 
        AbsoluteThickness[0.25]}}, {0., 
       FormBox["\"\"", TraditionalForm], {0.00625, 0.}, {
        GrayLevel[0.], 
        AbsoluteThickness[0.25]}}, {0.00001999980000279765, 
       FormBox["\"\"", TraditionalForm], {0.00625, 0.}, {
        GrayLevel[0.], 
        AbsoluteThickness[0.25]}}, {0.000039999200021372696`, 
       FormBox["\"\"", TraditionalForm], {0.00625, 0.}, {
        GrayLevel[0.], 
        AbsoluteThickness[0.25]}}, {-0.00007500281264056913, 
       FormBox["\"\"", TraditionalForm], {0.00375, 0.}, {
        GrayLevel[0.], 
        AbsoluteThickness[0.125]}}, {-0.00007000245011435383, 
       FormBox["\"\"", TraditionalForm], {0.00375, 0.}, {
        GrayLevel[0.], 
        AbsoluteThickness[0.125]}}, {-0.00006500211259152787, 
       FormBox["\"\"", TraditionalForm], {0.00375, 0.}, {
        GrayLevel[0.], 
        AbsoluteThickness[0.125]}}, {-0.00005500151255537684, 
       FormBox["\"\"", TraditionalForm], {0.00375, 0.}, {
        GrayLevel[0.], 
        AbsoluteThickness[0.125]}}, {-0.0000500012500415517, 
       FormBox["\"\"", TraditionalForm], {0.00375, 0.}, {
        GrayLevel[0.], 
        AbsoluteThickness[0.125]}}, {-0.00004500101253033776, 
       FormBox["\"\"", TraditionalForm], {0.00375, 0.}, {
        GrayLevel[0.], 
        AbsoluteThickness[0.125]}}, {-0.000035000612514188265`, 
       FormBox["\"\"", TraditionalForm], {0.00375, 0.}, {
        GrayLevel[0.], 
        AbsoluteThickness[0.125]}}, {-0.000030000450008974692`, 
       FormBox["\"\"", TraditionalForm], {0.00375, 0.}, {
        GrayLevel[0.], 
        AbsoluteThickness[0.125]}}, {-0.000025000312505150166`, 
       FormBox["\"\"", TraditionalForm], {0.00375, 0.}, {
        GrayLevel[0.], 
        AbsoluteThickness[0.125]}}, {-0.000015000112501001235`, 
       FormBox["\"\"", TraditionalForm], {0.00375, 0.}, {
        GrayLevel[0.], 
        AbsoluteThickness[0.125]}}, {-0.000010000050000176802`, 
       FormBox["\"\"", TraditionalForm], {0.00375, 0.}, {
        GrayLevel[0.], 
        AbsoluteThickness[0.125]}}, {-5.0000124999634*^-6, 
       FormBox["\"\"", TraditionalForm], {0.00375, 0.}, {
        GrayLevel[0.], 
        AbsoluteThickness[0.125]}}, {4.999987500074422*^-6, 
       FormBox["\"\"", TraditionalForm], {0.00375, 0.}, {
        GrayLevel[0.], 
        AbsoluteThickness[0.125]}}, {9.999950000398841*^-6, 
       FormBox["\"\"", TraditionalForm], {0.00375, 0.}, {
        GrayLevel[0.], 
        AbsoluteThickness[0.125]}}, {0.000014999887501223254`, 
       FormBox["\"\"", TraditionalForm], {0.00375, 0.}, {
        GrayLevel[0.], 
        AbsoluteThickness[0.125]}}, {0.00002499968750537201, 
       FormBox["\"\"", TraditionalForm], {0.00375, 0.}, {
        GrayLevel[0.], 
        AbsoluteThickness[0.125]}}, {0.000029999550009196328`, 
       FormBox["\"\"", TraditionalForm], {0.00375, 0.}, {
        GrayLevel[0.], 
        AbsoluteThickness[0.125]}}, {0.000034999387514520576`, 
       FormBox["\"\"", TraditionalForm], {0.00375, 0.}, {
        GrayLevel[0.], 
        AbsoluteThickness[0.125]}}, {-0.00008500361270472312, 
       FormBox["\"\"", TraditionalForm], {0.00375, 0.}, {
        GrayLevel[0.], 
        AbsoluteThickness[0.125]}}, {-0.0000900040502430509, 
       FormBox["\"\"", TraditionalForm], {0.00375, 0.}, {
        GrayLevel[0.], 
        AbsoluteThickness[0.125]}}, {0.00004499898753044673, 
       FormBox["\"\"", TraditionalForm], {0.00375, 0.}, {
        GrayLevel[0.], 
        AbsoluteThickness[0.125]}}, {0.00004999875004177061, 
       FormBox["\"\"", TraditionalForm], {0.00375, 0.}, {
        GrayLevel[0.], 
        AbsoluteThickness[0.125]}}}}, {Automatic, Automatic}},
  GridLines->{None, None},
  Method->{},
  PlotRange->NCache[{{1, 10}, {-2.995732273553991, 
      Log[300]}}, {{1, 10}, {-2.995732273553991, 5.703782474656201}}],
  PlotRangeClipping->True,
  PlotRangePadding->{
    Scaled[0.02], {
     Scaled[0.02], 
     Scaled[0.02]}},
  Ticks->{Automatic, {{-2.3025850929940455`, 
      FormBox["0.1`", TraditionalForm]}, {0, 
      FormBox["1", TraditionalForm]}, {
      NCache[
       Log[10], 2.302585092994046], 
      FormBox["10", TraditionalForm]}, {
      NCache[
       Log[100], 4.605170185988092], 
      FormBox["100", TraditionalForm]}, {
      NCache[
       Log[1000], 6.907755278982137], 
      FormBox["1000", TraditionalForm]}, {-1.6094379124341003`, 
      FormBox["\"\"", TraditionalForm]}, {-1.203972804325936, 
      FormBox["\"\"", TraditionalForm]}, {-0.916290731874155, 
      FormBox["\"\"", TraditionalForm]}, {-0.6931471805599453, 
      FormBox["\"\"", TraditionalForm]}, {-0.5108256237659905, 
      FormBox["\"\"", TraditionalForm]}, {-0.3566749439387323, 
      FormBox["\"\"", TraditionalForm]}, {-0.2231435513142097, 
      FormBox["\"\"", TraditionalForm]}, {-0.10536051565782628`, 
      FormBox["\"\"", TraditionalForm]}, {0.6931471805599453, 
      FormBox["\"\"", TraditionalForm]}, {1.0986122886681098`, 
      FormBox["\"\"", TraditionalForm]}, {1.3862943611198906`, 
      FormBox["\"\"", TraditionalForm]}, {1.6094379124341003`, 
      FormBox["\"\"", TraditionalForm]}, {1.791759469228055, 
      FormBox["\"\"", TraditionalForm]}, {1.9459101490553132`, 
      FormBox["\"\"", TraditionalForm]}, {2.0794415416798357`, 
      FormBox["\"\"", TraditionalForm]}, {2.1972245773362196`, 
      FormBox["\"\"", TraditionalForm]}, {2.995732273553991, 
      FormBox["\"\"", TraditionalForm]}, {3.4011973816621555`, 
      FormBox["\"\"", TraditionalForm]}, {3.6888794541139363`, 
      FormBox["\"\"", TraditionalForm]}, {3.912023005428146, 
      FormBox["\"\"", TraditionalForm]}, {4.0943445622221, 
      FormBox["\"\"", TraditionalForm]}, {4.248495242049359, 
      FormBox["\"\"", TraditionalForm]}, {4.382026634673881, 
      FormBox["\"\"", TraditionalForm]}, {4.499809670330265, 
      FormBox["\"\"", TraditionalForm]}, {5.298317366548036, 
      FormBox["\"\"", TraditionalForm]}, {5.703782474656201, 
      FormBox["\"\"", TraditionalForm]}, {5.991464547107982, 
      FormBox["\"\"", TraditionalForm]}, {6.214608098422191, 
      FormBox["\"\"", TraditionalForm]}, {6.396929655216146, 
      FormBox["\"\"", TraditionalForm]}, {6.551080335043404, 
      FormBox["\"\"", TraditionalForm]}, {6.684611727667927, 
      FormBox["\"\"", TraditionalForm]}, {6.802394763324311, 
      FormBox["\"\"", TraditionalForm]}, {7.600902459542082, 
      FormBox["\"\"", TraditionalForm]}, {8.006367567650246, 
      FormBox["\"\"", TraditionalForm]}, {8.294049640102028, 
      FormBox["\"\"", TraditionalForm]}, {8.517193191416238, 
      FormBox["\"\"", TraditionalForm]}, {8.699514748210191, 
      FormBox["\"\"", TraditionalForm]}, {8.85366542803745, 
      FormBox["\"\"", TraditionalForm]}, {8.987196820661973, 
      FormBox["\"\"", TraditionalForm]}, {9.104979856318357, 
      FormBox["\"\"", TraditionalForm]}}}]], "Output",
 CellChangeTimes->{{3.6191154420475073`*^9, 3.619115497128624*^9}, 
   3.619115537799114*^9, {3.619115967802753*^9, 3.619116006508114*^9}, 
   3.619116055303794*^9, {3.61911609136656*^9, 3.619116156185038*^9}, {
   3.619116271305179*^9, 3.619116403083591*^9}, {3.6191165360261307`*^9, 
   3.619116554898993*^9}, 3.619116615925795*^9, 3.619141049055357*^9, 
   3.619141832672538*^9, 3.619142125083493*^9, 3.619175404822489*^9, 
   3.619185184545732*^9, 3.623157910392871*^9, 3.6231594712054663`*^9, 
   3.623161336989249*^9, 3.623166780430565*^9, 3.6239695035312862`*^9, 
   3.6241311877692003`*^9, 3.628765775230196*^9, 3.628766485586371*^9, 
   3.629412444724264*^9, 3.629466093476378*^9, 3.637027425030056*^9}]
}, Open  ]],

Cell["\<\
Beneficial fusions :
[Solid = Y, Dashed = W, Short-dashed = Z, all relative to X]\
\>", "Text",
 CellChangeTimes->{{3.619115822992627*^9, 3.619115828553669*^9}, {
  3.623158019069745*^9, 3.623158019344075*^9}}],

Cell[CellGroupData[{

Cell[BoxData[{
 RowBox[{
  RowBox[{"selterm", "=", "0.0003"}], ";"}], "\[IndentingNewLine]", 
 RowBox[{"plot3", "=", 
  RowBox[{"Show", "[", "\[IndentingNewLine]", 
   RowBox[{
    RowBox[{"LogPlot", "[", 
     RowBox[{
      RowBox[{
       RowBox[{
        RowBox[{
         RowBox[{
          RowBox[{
           RowBox[{
            RowBox[{
             SubscriptBox["ratio", "Y"], " ", "/.", 
             RowBox[{
              SubscriptBox["N", "f"], "\[Rule]", 
              RowBox[{"N", "/", "2"}]}]}], "/.", 
            RowBox[{
             SubscriptBox["N", "m"], "\[Rule]", 
             RowBox[{
              RowBox[{"1", "/", "\[Gamma]"}], " ", 
              RowBox[{"N", "/", "2"}]}]}]}], "/.", 
           RowBox[{"N", "\[Rule]", "10000"}]}], "/.", 
          RowBox[{
           SubscriptBox["s", "X"], "\[Rule]", "selterm"}]}], "/.", 
         RowBox[{
          SubscriptBox["s", "Y"], "\[Rule]", "selterm"}]}], "/.", 
        "OriginBySex"}], "/.", 
       RowBox[{"\[Alpha]", "\[Rule]", "1"}]}], ",", 
      RowBox[{"{", 
       RowBox[{"\[Gamma]", ",", "1", ",", "10"}], "}"}], ",", 
      RowBox[{"PlotStyle", "\[Rule]", "Blue"}], ",", 
      RowBox[{"PlotRange", "\[Rule]", "All"}], ",", 
      RowBox[{"AxesOrigin", "\[Rule]", 
       RowBox[{"{", 
        RowBox[{"1", ",", 
         RowBox[{"Log", "[", "0.05", "]"}]}], "}"}]}]}], "]"}], ",", 
    "\[IndentingNewLine]", 
    RowBox[{"LogPlot", "[", 
     RowBox[{
      RowBox[{
       RowBox[{
        RowBox[{
         RowBox[{
          RowBox[{
           RowBox[{
            RowBox[{
             SubscriptBox["ratio", "W"], " ", "/.", 
             RowBox[{
              SubscriptBox["N", "f"], "\[Rule]", 
              RowBox[{"N", "/", "2"}]}]}], "/.", 
            RowBox[{
             SubscriptBox["N", "m"], "\[Rule]", 
             RowBox[{
              RowBox[{"1", "/", "\[Gamma]"}], " ", 
              RowBox[{"N", "/", "2"}]}]}]}], "/.", 
           RowBox[{"N", "\[Rule]", "10000"}]}], "/.", 
          RowBox[{
           SubscriptBox["s", "X"], "\[Rule]", "selterm"}]}], "/.", 
         RowBox[{
          SubscriptBox["s", "W"], "\[Rule]", "selterm"}]}], "/.", 
        "OriginBySex"}], "/.", 
       RowBox[{"\[Alpha]", "\[Rule]", "1"}]}], ",", 
      RowBox[{"{", 
       RowBox[{"\[Gamma]", ",", "1", ",", "10"}], "}"}], ",", 
      RowBox[{"PlotStyle", "\[Rule]", 
       RowBox[{"{", 
        RowBox[{"Blue", ",", "Dashed"}], "}"}]}], ",", 
      RowBox[{"PlotRange", "\[Rule]", "All"}]}], "]"}], ",", 
    RowBox[{"LogPlot", "[", 
     RowBox[{
      RowBox[{
       RowBox[{
        RowBox[{
         RowBox[{
          RowBox[{
           RowBox[{
            RowBox[{
             SubscriptBox["ratio", "Z"], " ", "/.", 
             RowBox[{
              SubscriptBox["N", "f"], "\[Rule]", 
              RowBox[{"N", "/", "2"}]}]}], "/.", 
            RowBox[{
             SubscriptBox["N", "m"], "\[Rule]", 
             RowBox[{
              RowBox[{"1", "/", "\[Gamma]"}], " ", 
              RowBox[{"N", "/", "2"}]}]}]}], "/.", 
           RowBox[{"N", "\[Rule]", "10000"}]}], "/.", 
          RowBox[{
           SubscriptBox["s", "X"], "\[Rule]", "selterm"}]}], "/.", 
         RowBox[{
          SubscriptBox["s", "Z"], "\[Rule]", "selterm"}]}], "/.", 
        "OriginBySex"}], "/.", 
       RowBox[{"\[Alpha]", "\[Rule]", "1"}]}], ",", 
      RowBox[{"{", 
       RowBox[{"\[Gamma]", ",", "1", ",", "10"}], "}"}], ",", 
      RowBox[{"PlotStyle", "\[Rule]", 
       RowBox[{"{", 
        RowBox[{"Blue", ",", "Dotted"}], "}"}]}], ",", 
      RowBox[{"PlotRange", "\[Rule]", "All"}]}], "]"}], ",", 
    "\[IndentingNewLine]", 
    RowBox[{"PlotRange", "\[Rule]", 
     RowBox[{"{", 
      RowBox[{
       RowBox[{"{", 
        RowBox[{"1", ",", "10"}], "}"}], ",", 
       RowBox[{"{", 
        RowBox[{
         RowBox[{"Log", "[", "0.05", "]"}], ",", 
         RowBox[{"Log", "[", "300", "]"}]}], "}"}]}], "}"}]}], ",", 
    RowBox[{"Ticks", "\[Rule]", "tickset"}]}], "\[IndentingNewLine]", 
   "]"}]}]}], "Input",
 CellChangeTimes->{{3.619115268422617*^9, 3.619115293909421*^9}, {
  3.619115324083426*^9, 3.619115368521656*^9}, {3.619115414428465*^9, 
  3.6191155609682198`*^9}, {3.619116593724702*^9, 3.619116603756323*^9}, {
  3.619140952340032*^9, 3.619140958847618*^9}, {3.619141060432008*^9, 
  3.619141067387746*^9}, {3.61914183728893*^9, 3.619141841400496*^9}, {
  3.619142125634437*^9, 3.619142133712785*^9}, {3.6191754103219624`*^9, 
  3.619175416846077*^9}, {3.623159471032983*^9, 3.623159474331422*^9}, {
  3.6240118216857643`*^9, 3.624011840739196*^9}, {3.631728684205241*^9, 
  3.6317286843404503`*^9}}],

Cell[BoxData[
 GraphicsBox[{{{}, {}, 
    {RGBColor[0, 0, 1], LineBox[CompressedData["
1:eJwV13k4VF0cB/CZO0h28pIty/QmKimElPuj8qrsqZB2FYnUO9IrRJZKZIkW
eiWJCC30tndayFYSJUtIWWYsmZl7Zezv6Y/73Ofz3Ofcc5/fOed7ztXdc9ht
H8FgMCbx9fveLHBcxmDwya1zE5Ws3/DRW7k7iU7SfPLU7pGIqSo+Kl2k0H9V
BT8Pn3+orI6Pzu9ryLFcwien2OGTkq18tKZli/LfXnyyb5enpxOfj0pe7hzt
KeOTc+Mamt01BCg26cjzWj8BuSWoTuqGvwAdLWpQUw8WkGs3XevxCxKgXdUm
x3wjBeR/j4WlBsECtJL1y0j8koAsTF3knhYhQPxjodnW5QLS0t7shUqKAHnv
iI6+N09IDi3TbWkuE6DlS9LXX2oUktd9055dGBUgItBUo6VTSBoZmzZ8mxCg
hpLGQfVBIVl/lZ5YwBCiI8ZKyVliFLni5ecHWZJCdNckqemmGUUm67V2r1IT
IqOVZ/eWXaJI1pU8xmpLITL8Kzz84zaaHOgfVEriCNH4aU3nOb40KWNqUaR4
XIhqqp7qbObQZEr4vdPnTwiR34bxN80JNPlP+p0FIaeE6JZjiNS35zTZ8854
UCxZiBa4H7n0U3uEnMm2uK5WKES6u/fdk+4eIY1Yuhu3twrR1/a+1PDhETL7
KU9vVrsQXfQ6yBkeHyG9/h6qLeoUIin3w+aNir/I5prc/IFuIaLt/nmeQf4i
v4/ytCyGhahqcWK1QeYvUnN8uFCBRaFAUVnXX26j5IiRXM0PfQotDDZ/83j7
KJkQEvFZ0ZBCPwSPcxf5jZLPUsrdVi2mkMfAiwPykaOk6I6gLM6YQjYdVUNN
xaOkuNuSdIEFhZTLv47tmy0ip2KXZrDXU+hpkphSzEsR+XawQU7lAIXup58J
fVYrItcU51Z+9KVQYabMD7pJRDaJG6fHH6RQRr5y2b4hEal37loYFUCh42j+
lr/Ux0jaZ6Ijh0OhFcNrM6Q4YyTnk7kwNIpCd51i9VL0x0nLGIkd+lcodMt9
9rnq5eNkiHnn0oQMCl3zSqSY1uNkgwWK+JlJofP708uPuo+T86KDr93OolBA
xM397lHj5JNGkbVkLoUMSyoKVdvGydw+rROOJRTKlZUwyTo/Qd7NSVuj8YpC
EeZVCjUZE+TuURWRw2tcj93xP0fyJsgvwn3aYW8oJPNArtARTZB0iFFjQwWF
ON6qulPDE+QIWam/p4ZCa28vlPd2nSR9w5ZaSjdSaN7n/sHT2yfJIyNayX98
opBouqim1G+SjFjXFa/1mUJFbsvipE9NksGhySELvuD6jltOPbk/Sf650jlC
sw2Pj/3GATXlKbI7euBx5ncKPTsqW71OZ4rUPHn9RtQPCl28+iHvyOIpctpt
Zvu+bgpt4G/aU712ilTM2OG8oBePxyXvluPBU6SEU1LgeR6FTvUGVH5pmiIr
/27uGhumkF5M8o30K9Pknp85k04TFOrjmaUIcqdJrTVNfC52kXNbhOPdafLV
G2vbqEkKmWks8BKvnCaJxxOs4ikK2d9/qhBMT5P+6k/NBDO43t96w92dZ8iq
0qTOJWI0Wm6X4H/Xa4Z0b3QPL8H+dXuZp8z+GbJP6UTaEnEaRYaEmZaHzZAf
9xeY6UvQKFVOacCkcIac6HE4KilJI++seUVnCQb0uPStiZGmkbWrIMdckgHe
89+uHsLWESu/0iPLAOlYxVp3GRr1+PmdtlFjgK7SojxtWRoFmpXtGVvKgLTm
grO5cjRy4cZ55psx4I6j1QZCnkYmmZ4um60YMKF4qnAHtogxs/qeHQMcnY1d
5ijQKOrdejW/7QyoSC3xPKRII5+TmgqqexnwKuKiDcK2Wz4sUeHLgKJp8c8K
SjSSupxG63AYMNZlK3YXO21v54fmeAYYKqwt6phDo7xxTpz9IwZ8l4bt03/Q
KBT1mge9YIBH7OQHGxUaOcZ48C6VM2DAweJ9NDYtu8qhr54B5fRUAEuVRra6
LKU4HgOotNEQAbZKL+dN8TAD7s2jAwzm0ohX2Mv5PMKA2uAvEzuxk01rvswn
mPDLu72nCrvjr5R/36gz4Uz8Kp14NRrdl2E5D+gwobP2E/EQO/YjhzFHnwkz
7ibx37EXb/PYu8eECaskEhLN1GnE0KlRjrdkgubpmzLbsRu7rd7eI5kgIV++
Iho7NFDbgOnAhDIpy9RabCeTlNaFbkygJa+9HcLWFREJLh5MUNE1KJLToFFV
VO/Paz5M0PUuTXbAvmrnkV15kAnbzpem+mEflq5xHQ5iwqLZzRtjsVXSi8us
w3F/2v/wHmH3e2rv3x+NXdZbX4/9fF6K6vmzTJCP8wruw07+QVQ/SGLCs2D7
5klsn1uc0PZ0JmTF6E0oaNLIIqB3kfhV3H7Ao5ONLb3co31xDhPiZnnFmWHf
f2oFYSVM+MQI0NuMHRdZLLhRxoQXxW7qe7E912nfqH3ChKOosPUw9mKpFHfq
JRMO3mv1OYHN+EBIaFRig92TWOxPFzgPbd8zwTTI+et57HyPXt+DjUx4Fb3l
3UXsUC0P9dQWJsyRfHLuX2yn79W1jzuZ4NDSpHEDWy/fKryrhwmNmpIR+dgj
/sVGsweZwLPJLy3ErjLW/mYsZIJojsyLIuyrI8kpHiImLC5JyCrGDnpCrImc
ZoJWZPiW315zkkPnixHg7bqs7za2ytremx+kCChzGXMtwO6X9Ng6qkDgyTr/
8k3sF++rJbVVCZhYTTzNxk5JtXpip0VA/bb2pxnYPluL/QPZBAywmFcv/K6v
prbWRQMCFmz4z/vc7/p2Jdc9X0rAleK1M1HYHTeJyB4zAnaoCWNCftf7IGeZ
7CoCzLuJYX/s2KW9301tcX/tj613YoseNX8h7QmYcbN45Ip90Lb23QYnAsTO
jrDX/K7X5rv/7fIiwHd5Z5Me9suOnNv+uwhQyNuto4i93Dc9+9h+Aso/1u2a
/j2fToTGJxzF7hGv/Yx9Rizg5KXjBNjnqY8i7PHEnZycCALaa+/MK8DuyF67
41E8ASepLp/j2Hlv5ZZ35xAgFVc1KIU914WpP3yLgDUsR+Xf8z2+hdIYLyHg
1qZVUIcdONgsrvCUAMh8WJCIba50o8WqkQCjmO1dDOzCzPQ6uxYCLDIjNrTh
9af555k3rp0EvI64/rIMm2ERUHxggACOpk6zD3bVdvOoCywWnBtif3yM1/fK
PoNjWbNZ8HPTSZSAXRSk6V8gz4LXKew3O37nQTRzM9JgQTB7kxwD27OgduGA
CQvWLfGpN8d50k/vrLf1YUHfTcNvYTifvCPcKhwPsuDTXt0MG+y6WeueeASx
oLtG5h9x7PvqhrmBYSzIkIstiFem0QmgQzLSWLA7R3U4HuedTMIZbWE5C9ij
81v34rzklB7STK9hwR79vy10sNtaXdQs6lnQs7q2uw3nbaGB2pyINhZ8Vzxi
6IptX1kgISVkgdYC13ATnM/RRO2QrrYYyH7r/PoF5/34cdlnrv+Iwd17Jpa5
s2i0J1vwiI4Qg3Uxp29vxK6u/PzgUowYKDiujRLi/eWyStad9iQxeP7vMU9r
7BVlRjf88sSAHJOqq8P709Fh5/ioRjF4EQcujUycp/tSPe4tEQePpqrWQLwf
2l77Q6HORBwcdomaxsfxeab5cmW/pTgMmugti8N22HhtxXw7cQgVGhGZYxQq
MS5SvrRDHAi5s4bPRyl0dKKiPiwJt0/JW9xNUWgyeczeXiAOZodNL7waoJDC
s12WnWUS8DJ+OP5rC4V2XPgsuvBEApiTY/OdsYsObnhk/1ICouoHN71qxvuv
mqn5/VoJcKi3O5qLzw+Rx2aZxX6XgI9bGp7tw+eLYeMS40UKsyAuUJX7qZ5C
dTcn9EP8Z8Frza3HfSsplJh0UUVeTxK0/TJsQkvxeSF+qlH+zGzQSEgOrDlD
IV3CwPKkjDR4ccw8Fm6hUO+vpxn8YzJgpHP8UBubQiMH5uTWz8jCnK1Mne5+
ISpiXE2MipIHwasNPmb3hMhb+q1lBkcBCq4/XOQVKkRn3LMZt80V4f4rvoBt
LUQ7vUsqng0pwizfvRZXxIVoW05Wh3ipEpgu+VFnUyVAi8LyDzzkzAHJ7G1j
yxME6KZy908/A2XIPcZfHeEuQOsGiJpNQ8qQd3LU5spcAUqO3HzDOvcPOLUs
Jte2C/+PFLwcTNmqAjrphzxv3OYjoYJcvKa6KljOmnCzPspHXSuS/rz1QRWm
FGU8Qlbz0UiGUNk/bS6crYu1MBTno/bUQM7FzWoQoJ734/a/w+jw+nkNr2er
w6uxwymyK4eRvvXd6AXv1cE8VfwI/8NPFC8INjkXrQEbdQU7SwN/opcW7ps8
VmhCZeiEgYriT6T5QrnSW6QJ18ajzf2LhxCbmG25p1gLdN+aUyvchpBzTOd0
1pF50PxeZPSXYBAtqOC9/rpQG3wXvp6XdHkQ1V+RGT31VRvsYgP8rNcMIpem
M+RdZx0wjSuWiecOIDny5qlrhTpAOlU0pqUPoI639w8byupCTLWsfOTqAXT5
8rs0XoAuhB7gLfvE7Ue31jMsDap0IeyXWO6hzH5Uo/bnaTFDPdgcJMwxWt+P
bKv3uu+K1QPfcY9eaoqHcl+XePI79CD9o55i9gMemtvWL6kJbNBnabr958tD
3xvAvCqDDW/zo7136vFQ1sKNKtuvsuEdqO1YqMtDnhGbRwT/ssH6e3KoQJuH
6g0OlmpcZ0PuJQ2xGC0eehF5YenhfDYcfuTqWTiXhzKNevVVythQ0Ng2e1KO
h9zjz831ec+GTpu1QaUTXKTwLX1UVMeGWUH1VSfHuajWLLspsZ4Nt237rBzG
uMi2qyztYSMbjvUUHOn5xUXGFh0K0q1s4GuZa6gJuUim13j2/V42dByQ94nl
clGVlRXXjssGV72ZvZv6uCg6ZV1lGw9/P9MpQreXi8ZXecWKD7Ehdfk088UP
LuJeiGZ6Uvh9Lt7rRB1clMtL/DZEsyGnVaRa2c5FO8nL6NQvNhRXdIhd/MpF
Tf1F4UVjbFjUfmKJaSsXpcJDb5sJNoRlLPFjtXCR08VXVk2TbGANaaGGL1wk
NVir7j/NBhOJDUtzmriowqZpbGaGDXvW33l85DMX/Q8uIQII
      "]]}}, {{}, {}, 
    {RGBColor[0, 0, 1], Dashing[{Small, Small}], LineBox[CompressedData["
1:eJwVi3s0lGkcgKdZzZJxiTGkWRpfiTRhteSwvb+0dteJdEIoRclpseVUs3W2
k8plNCsMwpYVxdisJJdxVOSdaDSZb2oaNZtyyaVxifpGO6Q2tv3jOc8/z8Pd
l7Q9jk6j0YI+87+f6YLcaTQK5TstjH3bQeFO0xvZW40plFAQKT6BKdzoYj5R
wqbQxtjg7262UDgnTl3uzaNQsDbBzVNC4c09O1hHd1LIzYJe61tJ4Vpp9Owr
CYV67laPHD1LYYHo8B1FvA6lGN04JQyk8Ne8woDfu6fRvf0mqQkNbzF3b1y9
8YgeVRmmFw52T+EWkYFFuvQ96lppQj/Cm8RiE4ZHac5HFFR2unyuYgI7pOdW
FF6cR3+X8gx9TMfxnx/4GT/epEFsoam+pnIUC1y1Q+v96PAY0ceZ7lrMzBLa
T9/7AowD32XYPxnB43H5EfW8xeBlxessKxnG5q0x3gMSBvhRp4cNIodwtqiI
beZgCIPSKFm41yBuyPzUbSY0AvctGX3+ji8xl+7sfZppDKX1hYxJi36snWkp
po4x4dItbWWtZS/WH7AUqxZM4GM9h7F9vgfX0EqyU1LMwPpW0nwe4xmOMu70
Luabw0zOgGfGJg0Whl6mXfNaCrP5eiv+gSc4OqpW1jq1FE5wfDfva1XjXeWl
/YsbLSCceyVW9EmFXU5ePdDMt4TVWas4MTUPcSVr5E28MwsYa4v9j9UpsP9r
elfIFAscal0jfERynHsmrGKj2ArKtIdk4S0yXPuXdDIvnA2qnJSD24w78LS5
aSbH1hqO/vquzXSDFA96ilZVPbKGrWroVIS0YH3xNCuxwAZ6/RkPOPom3Jd/
iF8UtgxmWpb0x/fU4aQAO3W7kS3s7VWOfjhShVdvrEtzVNpC5ai26VXiJZyp
+8XjXNpyyO49tmeb8CyWbggNifDkwFVm9J5H/nzEaWPdj3rPgcDAa5Lc7iJE
0I28913/CmYa/d68OF6BgtMH5ksP24F78powUn8NOcrG23ud7CHy6eNqB009
Ul1kzqb22sOT9dmZNEET2qYRorrgFfDWK9xC/tMtZIoqU8uqV8CdJr+1Cl0r
6u9sSFpjwoV0kclw8g4punCBLBg/yIW8iGqVzq4dVQXQvJ3lXBDEyvOWtHWg
rmWrzhqscQCP2/KDw3wZ8nsQGxojcABhH7Uy3uA+ErfXRlL9DsCR+Jj1p8qR
zYsJQw4QEDYgbnxu3YWG1OAlLybAytVDd1uoQKVOW9i7SwgY2v28iS1SoMhT
YXrdJQJ2q9rUhwsVSOWc0Lj8CgE328qtHMsVqO3MedekqwTsyi1qz2hRoD/W
aVezJZ9/gdkjpzcKFJp5zma/koDr4TtjqO0kMn9ZOPv+IQE77Kkor0gSKb65
rMlWERCR0idJjiaR36CkoLmbgJVB3OOGP5PIbUO/ufFzAlyPzP3AFpCIqXUz
atASsMggwM2ymURyH5+x78cI+O0pORV8h0Rpef73X4wTYO+7zjCrg0QffHcK
Fk8RwHN5HUJXkWjsfNqiyHcE1KinA0bHSCQez3459Q8BmldGOru3JIpGF3Dq
DAF2JlJ9mJ5Emoma5Jo5AhKZCTbti5QoH5qjNn0kYCkzx3P2SyXaWnTXR/Pv
596xvsHFVImWTCpsE+cJ2CN9nRXNUiLZJs3cwgIBJ/lhsnxbJfoPY1Jb7w==

      "]]}}, {{}, {}, 
    {RGBColor[0, 0, 1], Dashing[{0, Small}], LineBox[CompressedData["
1:eJwV13k4VVsUAHAUlaHLHc65JNMNRZJkHu4qKk2aB0NSeFToVSgSQirXXAlF
5oQkhEy7vJJIabr3KPMUSkkJkd721/1+377fPmuvs7+11lE+fHyni4iQkJCS
sJDQ7C/1fauOkNAIN2a++7Kso//W1C28F2ktMcKd5xTkFsKwRsWa0kM3iRGu
uGvaTMx8BxTl8ibdSGuEm12adkT1hweyaNnLPGU7wn0bX3ahpf4cKnh0cLyv
ZIQ7kyg2WeEdiS5En6huPPKd+1/iWeu3726iVVrXNl5/O8r1r+ZdDM/OQ8qH
XO5L9I5xPUtEanleFagyei499NEE993BPeW/zWtRppSYbkrUFLdhuX7dysA6
pBIak3EtcYab1yfie8i/AWX/9gqzKheC6Zy9PavKmtAF7f7u1WtF4GEzINqh
ZiQZcUlx9MkcGHtarXEs/zUadInbf19LFDaICrtMPnyDpKscjTpKxMB7OE/n
evlbFBkdT9BU5kNg9z4H1YvvUFH4n7e0SwugZ3/rDGXwHimLLDMKlJSAxkEi
YLztPer/VZk04iMJkDWjm+zER2OujMzmv1LQR5vkvOvgo3yhm5Hnz9NgwI8c
WrVBgOY+1rVRukiDMxdPeVy1EiD7841LUAQN5BL1F45tFCApkanK6es0qAwL
vFO8RYA859gOnS6ggcL2iR1qOwVIW4y9wfMjDT7d+u9Rl70AtYhuCrorJw2L
71vXFJ/A+0nUGSV5SYPiGcXPVIIAnffq8s8+LQ2Dv/2lFZIEKLttGhX5ScNS
d5ENh28I0Ld7uusbg6Qh5N+Ng5+SBSh4d9rO6QhpuFEqSxtIF6Dbyf7HHLKk
4awgcU1VvgCNausmq/ClwVr25LoyJECXdqcK5RnIgKhQ2SpajwDlRJRsCDGW
AVv5MLZ4rwA9e1IfZWcmAw2Tx9bN7RMgMb3v8pIWMnDt1SPvX/0CFMJaa+Rh
LQPzTxwxejMkQAH8nhPaLjIgRqddcR0VIK/96j3FcTLwLWuiQkKYQgftC55W
DcsAL7OodpM8hXwW04dej8hAbxpTQXMxhaLavRd++iED4W7fS8UVKFTjaLZP
5rcMDDznpT9TpJCCy4sBFzE6mIRsO2bIoVC7x5AETZEOBTEt9F/LKHQgUG3n
oe10iMpbrN2rTyEvCPfx2UUHkbqlg/kGFIoQ/prE24vXTTs/exlSqCrkQc8D
ezrs9it4IWJMIflLlt7iR+hAdpuIEmYUao05nFB8ng7aKurJchYUsktPaRct
psPURe3yFGsK1T6tzZQspUPcg1Nft26jkMZg/1HGQzrUD6sFTGNPaGuPKyE6
vN5Py9u3g0LXqhHNtJEOyzN2WojtptArqhNO9tBhDi+o0NKGQhY0TkY7gwFW
r+ZEWjlRKHfVhiN9BAMeL1IJ7cGm7z2m/UWWAccu0tvPOVOo82Zx5aQiAxyd
IioLXSh0TsPyHXM5A4Sr3i6huVGobJ2L6GZLBpS0PPhW4E4hTf/brmVeDNiY
uHC/vzfOh+cTnfDTDFhiKbxoCvurY9eUvR8D1vYK7H19KFS0blGMSBADDlTQ
HLxOU8iYFl2+lceAwdYqe2dfCm1K91nQm8aA9+r7zy4/RyG3+nV50q8YENM5
VeEQSqGGisPePa8ZsNou9UkT9vK7gdzSdwyQjRvdZXqBQiOxD9/afWCAocap
uewwCp2205rO7mPAmWXZRc8vUijsK3Or2TQDWmgRJwgehbKYvV+PLGPCxcGw
7r2xFBKK2R7vu5wJ7hV3ZRG2rUS12WVtJmi3JterxVGIJhIfkaPHBFWKivqJ
7fttg8anNUw4Q+T+d/kqhbY25Lk42zIhOKlN9MZ1Co0Fnmp14DFB2T31lm0y
hbZPdYR4RjFhzE19YxF2rs8WzYBYJhQk6J1ckILvs4eqX/J1JrzQpCxKsZ/b
CsjWDCbY/Xn0eUEqhZL1THbZVDHBKUElODGdQus+izTsGmaCfekFJ7vbFErS
c/PWHmHCm4az+SnYI4FNShI/sFkveV2z68yE07UTTPDVhoX/5OD3Y6alqjOX
BZ79jupH71AoIWZf0MJFLAiu4r1xyKPQkF6+/nMrFsQuMbSaKqAQN0imO3Mz
CzQnU0p07lHoaoNPZJA1C8qDhapdsbkH1/Qa7GbBq/OH09/Mrl/ix2YfZEHj
WZcnGYUUMvsoNBziw4ID5Wt5ukUUignak2GeyYKzNI9t4g8otFrr7IjEbRac
1Jys0MVuaUk1a7nDgoCioEZ7bBXdL4JT91gQo6TQehe7pC9Y8k4FC8ruvEGb
SylEbSr0ZrxmwSPV0SKfMgr5j7+v7XzLgr2/7IKSsJUzp2gFfBZYTy8bq8Y+
+md9rlUrC9R3hb+fU06h6Xtt7ec+saDjVpA3D1uRJWE18IcFITKrdoU/pNCT
xyuvPRAiQHNpRE4Otpvn3u7gOQSIfku/XYdd+CzNf/ECAo7/TsoQrqDQWj/D
+zuZBBhkVsefwv6nw0WuWoOAJRs7L2+opJB4BM81XIuAo++4EY7Y9wzvl+xb
SQCdm2Xsiz0RO209qkfAe2n6zTvY4ZZXQtTXEODNOuQtVkWhgjuPvsTuI+CK
NjOtEHtzhx5505aA1I5AxTrsAWbemuwDBLiVlpt9xFYJuhZf4URA+TNL27nV
FIrfexR6jhPw++0d9k5s3YiOo8MnCYj3OpTkjN38ePe1cW8CnidtqvbBFtfi
Dkn4E1B04fCnROzAOcyrqy8RkBLo+/ojtrzR5RpzHgFSftGHPmNXeM4MWEUR
MMdL/+pv7J8tA2YHrhKgI93fRdbg/BVWf7qQiuMx5HGssUX7V9FjMghQ4wy9
sMVOX5RjmpRNwLz81XKu2K1hcbEF+QSknTFMC8DefsDVRFBOQNTIHZc72MNx
rS5dlQTUmbN0i7HD63fEfK4hgFP5OKsK+4muad/fJwSEK106+xL70JH7NPF6
AsJSfrXzsWdS1IyZjQR0nN820I5tKC4TvfQ1AXuj3YaHsd9zwx6ueofz+dx/
8Cf2Se+pHlMBAR8YnIgpbFrevws3fCBgi++F98KIQvmdfYY72gjYfr3p6Tzs
jYSdk10nAXY/lhyQwu7f3Bzp0oPzt/rBDTq2cllFt+8gAYeOqtHksWu+aEuF
fsH//2ZjqYRtr5JlEPWNgIXfjykvwZ7cJ3c4YZSAKb8L2erY8ZHREeljBHx6
/OqtBrbuf3PL8icIsCw7dUcLu3nCt6t0ioAVp5LUV2J7rPgm8XiGgNg2d+tV
2OLOzvqNwiQcSWYorMa+ndji+H4uCYyHZfF62JavrHkd80iQv3a+XB+7a+6T
B4PiJPAmE0MMsAOMjTp/SJEQ4LtsYtaL/i0Qn5EmQenyfsIQuzyLozefSUKI
/7b22fU9HxMO0kkS7ufpb5/1qPTCcHk5Ena767vP7h/O8i8flSdheojcNPt8
Fbmh/npFEtrTPdp0sSsU9rNuqZAwqLVfbTb+HZw6C29V/LyR8SWz5xtQX31y
81ISLnl6tMyeP2h5eqqyJgl5g5SFJjZbR/rVuBYJ9V22zkuxC/UC/jStJEEn
g2Giim1l/EUzU5eEr+s49crYnea2tn76OD6VXAkF7DMW9Ze2G5HQvLpeVA6b
ZqVfpmZKQt3l5FIWdvaWzL5pcxJ+2G5SkME230Fnvl1DQqXzV1NJbE/br/8G
biDBTuLmrdn7InbQ/taeTSRoePb1zN6nFKeGJs2tJAw7Z3WMYTe5Z2tQO0kw
M5g/M4DtfIJpU7CHhHzDIaVu7Gnv4Iuh+0mwDHs89QF7eaBD70oHEuKDmloa
Z+9/yAv6vEMkeC9e0/Yftv0l4zVtTiT8iVJPrMTmxRIpl4+QEHqswTgXeyjj
5b5uLxKK9ZqXhmIH55iGlZ8mgfKw/OGLLXc3tyTKj4TEbUtOH8feWBomYxJE
wqHFGXk22Dn15o1XeCSobPndoIENTfmTR6JIMFyo6ayATb2WWwqxJKQtry6T
wZ738Vfol3gSiuYHRY3jevHPcIH5unScv6nXfxD2zHd5j0VZJLzLO+Rxf7Z+
/Qq/8f02CbW71iWkYz/9+89E8l0cf3eQUij2Erpi0a9yEgYWyMxYYHfpR6vm
vCLBwff2vDJcD08+2aJT+YYE9bVzMtOxRXaKm718T4Lwjv7vkbP10uPC7p8f
SRgVEqQ7YTtnnA2BARK+UKcOSGD309y6KCE2dNUN7NmC67NPsurw5zlskOFK
y+tii2n2TMyIsYG+QDJeFlt9vYO0qhQbNBNksvtwP3Dz3809IcuGnzlWxn7Y
nwcgecEqNtihlzuv4X7i7zOTI6/HBmF5WdfT2JJzq0q0DdngHumlY4O9XNHg
xR5zNpx99HlgEbbnHq2ptE1ssEgv7k/G/WvksayNsRMbdER0TK/ifjeWNMo8
dpUNK3PHuZtx/3wX/m/t8etsUL45TlOd7ad+X497JbGhdJ/g5kwJnndthxrO
pbIht6RkuBB7VLY7KCafDU3Je4/Tsb8lvP7y4AkbbO0vSz3H/XwwvvCJ0Bgb
FF8ejxTF/b4+bMVJ0Qk2+FsG6wnwPJDjk68oPsWGpILNKTnYbntz/BjCspAz
5Ve0CbuflbpSTUoWrhfzBnh43ui5Gn1zs6oszPfdmSVyl0JtcZ5e8XtkQda2
SKsWzyvlO/pUXffLwq7vM8+jseOk7QUGdrIQJ+Sy6gD2+qiNxi2OsnDncovr
OJ53Ci8vEZJ3l4UJ1OO6DDs46AMvLVgW3M8cbA7JppCa5/qM/HuycCNOqZOe
QaHjGxXe1C6Qg8XczLqUG7ifx/Y6NkvKgeP63gZbbGZL7rc2mhysEFxMILAr
3AykJllyEJ3rFBOZhN//pe1W2ipy0PbaeuxMIp7f6oJrbhjLgXnVu9x1eD5s
tPiU63VMDqZW2PiW4XlS3bwwRK1JDozjA1RFLuP6991blxeyCHLg795eLwo9
Mty9a7++PFQyA253O+B+W8N8Zj8hDw88nutWWlKII7LA6PDdxfBLJvDqcQ0K
bQvtmEk5oQBow9g/8pL4fE8Ha1uXKoK2WTd701cBak6UHA9uVQQTqYe2za8E
aDv/ErdwmxIU2otu5N0VoIXcrOBbuUrwM7rVPTZCgNrrio5rSCmDeuqLyn5X
AUpIeHF10EMZ3FL2hLIt8PfeRiGjZfXK8NslPkFNSYAaZFUvztVQAcn72kbF
k3y09rnTbscLKrCvYMnTA+/5KLO2wGakXQWYYsmNR+7zEfvj0Hx54ICv2Pmu
ReF81P0GDOqTOJAcUPndwIWPUpZuJg7c5ICCi4kgzpmPbAL2jH1P5kBhTe3D
Yfy93bzsaPGiNA48PPPbO+MwH9UEXdE+fpsD7KLoxoWOfHRjRb86UcKBTTF2
33pt+Wh3OI/t3MSBm+/3GUVv5yPpzmvjEy85cD4yu35wGx816qXyI5s5EC0X
tccSe21XydWytxyY8jd0m9zKRysN26UlPnCApnb6hNNmPpLsX7mgqJ8DUV7u
pMF6Pqo3MRlYP8CB3yM7g2PX8VFI7LpnHwc54JJJfv5syUe/TW0viA5zYMB+
a2mqBR8NXAkRtvnBAZs/nbria3B+BiM7h39yILdeJ8oZ+OggNwEF/+JA/5yQ
/houH/GH8s/lT3KgLNgg9pQ5H8VBmf2aKbz/loyeJjM+so5/bMKfxvnwUFq9
FFv8S6PcsRkcj2hxcLApHz1dw5/8+5cDid4HX7Wa8NH/wawHLQ==
      "]]}}},
  AspectRatio->NCache[GoldenRatio^(-1), 0.6180339887498948],
  Axes->True,
  AxesOrigin->{1, -2.995732273553991},
  CoordinatesToolOptions:>{"DisplayFunction" -> ({
      Part[#, 1], 
      Exp[
       Part[#, 2]]}& ), "CopiedValueFunction" -> ({
      Part[#, 1], 
      Exp[
       Part[#, 2]]}& )},
  FrameTicks->{{{{-1.203972804325936, 
       FormBox["0.30000000000000004`", TraditionalForm], {0.00625, 0.}, {
        GrayLevel[0.], 
        AbsoluteThickness[0.25]}}, {-1.1239300966523995`, 
       FormBox["0.325`", TraditionalForm], {0.00625, 0.}, {
        GrayLevel[0.], 
        AbsoluteThickness[0.25]}}, {-1.0498221244986776`, 
       FormBox["0.35000000000000003`", TraditionalForm], {0.00625, 0.}, {
        GrayLevel[0.], 
        AbsoluteThickness[0.25]}}, {-0.9808292530117262, 
       FormBox["0.375`", TraditionalForm], {0.00625, 0.}, {
        GrayLevel[0.], 
        AbsoluteThickness[0.25]}}, {-0.916290731874155, 
       FormBox["0.4`", TraditionalForm], {0.00625, 0.}, {
        GrayLevel[0.], 
        AbsoluteThickness[0.25]}}, {-0.8556661100577201, 
       FormBox["0.42500000000000004`", TraditionalForm], {0.00625, 0.}, {
        GrayLevel[0.], 
        AbsoluteThickness[0.25]}}, {-0.7985076962177716, 
       FormBox["0.45`", TraditionalForm], {0.00625, 0.}, {
        GrayLevel[0.], 
        AbsoluteThickness[0.25]}}, {-1.1874435023747252`, 
       FormBox["\"\"", TraditionalForm], {0.00375, 0.}, {
        GrayLevel[0.], 
        AbsoluteThickness[0.125]}}, {-1.1711829815029449`, 
       FormBox["\"\"", TraditionalForm], {0.00375, 0.}, {
        GrayLevel[0.], 
        AbsoluteThickness[0.125]}}, {-1.155182640156504, 
       FormBox["\"\"", TraditionalForm], {0.00375, 0.}, {
        GrayLevel[0.], 
        AbsoluteThickness[0.125]}}, {-1.1394342831883648`, 
       FormBox["\"\"", TraditionalForm], {0.00375, 0.}, {
        GrayLevel[0.], 
        AbsoluteThickness[0.125]}}, {-1.1086626245216111`, 
       FormBox["\"\"", TraditionalForm], {0.00375, 0.}, {
        GrayLevel[0.], 
        AbsoluteThickness[0.125]}}, {-1.0936247471570706`, 
       FormBox["\"\"", TraditionalForm], {0.00375, 0.}, {
        GrayLevel[0.], 
        AbsoluteThickness[0.125]}}, {-1.07880966137193, 
       FormBox["\"\"", TraditionalForm], {0.00375, 0.}, {
        GrayLevel[0.], 
        AbsoluteThickness[0.125]}}, {-1.0642108619507773`, 
       FormBox["\"\"", TraditionalForm], {0.00375, 0.}, {
        GrayLevel[0.], 
        AbsoluteThickness[0.125]}}, {-1.035637489506721, 
       FormBox["\"\"", TraditionalForm], {0.00375, 0.}, {
        GrayLevel[0.], 
        AbsoluteThickness[0.125]}}, {-1.0216512475319812`, 
       FormBox["\"\"", TraditionalForm], {0.00375, 0.}, {
        GrayLevel[0.], 
        AbsoluteThickness[0.125]}}, {-1.0078579253996456`, 
       FormBox["\"\"", TraditionalForm], {0.00375, 0.}, {
        GrayLevel[0.], 
        AbsoluteThickness[0.125]}}, {-0.9942522733438669, 
       FormBox["\"\"", TraditionalForm], {0.00375, 0.}, {
        GrayLevel[0.], 
        AbsoluteThickness[0.125]}}, {-0.9675840262617056, 
       FormBox["\"\"", TraditionalForm], {0.00375, 0.}, {
        GrayLevel[0.], 
        AbsoluteThickness[0.125]}}, {-0.9545119446943529, 
       FormBox["\"\"", TraditionalForm], {0.00375, 0.}, {
        GrayLevel[0.], 
        AbsoluteThickness[0.125]}}, {-0.9416085398584451, 
       FormBox["\"\"", TraditionalForm], {0.00375, 0.}, {
        GrayLevel[0.], 
        AbsoluteThickness[0.125]}}, {-0.9288695140810153, 
       FormBox["\"\"", TraditionalForm], {0.00375, 0.}, {
        GrayLevel[0.], 
        AbsoluteThickness[0.125]}}, {-0.9038682118755978, 
       FormBox["\"\"", TraditionalForm], {0.00375, 0.}, {
        GrayLevel[0.], 
        AbsoluteThickness[0.125]}}, {-0.8915981192837835, 
       FormBox["\"\"", TraditionalForm], {0.00375, 0.}, {
        GrayLevel[0.], 
        AbsoluteThickness[0.125]}}, {-0.8794767587514388, 
       FormBox["\"\"", TraditionalForm], {0.00375, 0.}, {
        GrayLevel[0.], 
        AbsoluteThickness[0.125]}}, {-0.8675005677047231, 
       FormBox["\"\"", TraditionalForm], {0.00375, 0.}, {
        GrayLevel[0.], 
        AbsoluteThickness[0.125]}}, {-0.8439700702945289, 
       FormBox["\"\"", TraditionalForm], {0.00375, 0.}, {
        GrayLevel[0.], 
        AbsoluteThickness[0.125]}}, {-0.8324092478934528, 
       FormBox["\"\"", TraditionalForm], {0.00375, 0.}, {
        GrayLevel[0.], 
        AbsoluteThickness[0.125]}}, {-0.8209805520698302, 
       FormBox["\"\"", TraditionalForm], {0.00375, 0.}, {
        GrayLevel[0.], 
        AbsoluteThickness[0.125]}}, {-0.8096809968158968, 
       FormBox["\"\"", TraditionalForm], {0.00375, 0.}, {
        GrayLevel[0.], 
        AbsoluteThickness[0.125]}}, {-1.220779922642317, 
       FormBox["\"\"", TraditionalForm], {0.00375, 0.}, {
        GrayLevel[0.], 
        AbsoluteThickness[0.125]}}, {-1.2378743560016172`, 
       FormBox["\"\"", TraditionalForm], {0.00375, 0.}, {
        GrayLevel[0.], 
        AbsoluteThickness[0.125]}}, {-1.2552660987134865`, 
       FormBox["\"\"", TraditionalForm], {0.00375, 0.}, {
        GrayLevel[0.], 
        AbsoluteThickness[0.125]}}, {-0.7874578600311866, 
       FormBox["\"\"", TraditionalForm], {0.00375, 0.}, {
        GrayLevel[0.], 
        AbsoluteThickness[0.125]}}, {-0.7765287894989963, 
       FormBox["\"\"", TraditionalForm], {0.00375, 0.}, {
        GrayLevel[0.], 
        AbsoluteThickness[0.125]}}}, {{-1.203972804325936, 
       FormBox["\"\"", TraditionalForm], {0.00625, 0.}, {
        GrayLevel[0.], 
        AbsoluteThickness[0.25]}}, {-1.1239300966523995`, 
       FormBox["\"\"", TraditionalForm], {0.00625, 0.}, {
        GrayLevel[0.], 
        AbsoluteThickness[0.25]}}, {-1.0498221244986776`, 
       FormBox["\"\"", TraditionalForm], {0.00625, 0.}, {
        GrayLevel[0.], 
        AbsoluteThickness[0.25]}}, {-0.9808292530117262, 
       FormBox["\"\"", TraditionalForm], {0.00625, 0.}, {
        GrayLevel[0.], 
        AbsoluteThickness[0.25]}}, {-0.916290731874155, 
       FormBox["\"\"", TraditionalForm], {0.00625, 0.}, {
        GrayLevel[0.], 
        AbsoluteThickness[0.25]}}, {-0.8556661100577201, 
       FormBox["\"\"", TraditionalForm], {0.00625, 0.}, {
        GrayLevel[0.], 
        AbsoluteThickness[0.25]}}, {-0.7985076962177716, 
       FormBox["\"\"", TraditionalForm], {0.00625, 0.}, {
        GrayLevel[0.], 
        AbsoluteThickness[0.25]}}, {-1.1874435023747252`, 
       FormBox["\"\"", TraditionalForm], {0.00375, 0.}, {
        GrayLevel[0.], 
        AbsoluteThickness[0.125]}}, {-1.1711829815029449`, 
       FormBox["\"\"", TraditionalForm], {0.00375, 0.}, {
        GrayLevel[0.], 
        AbsoluteThickness[0.125]}}, {-1.155182640156504, 
       FormBox["\"\"", TraditionalForm], {0.00375, 0.}, {
        GrayLevel[0.], 
        AbsoluteThickness[0.125]}}, {-1.1394342831883648`, 
       FormBox["\"\"", TraditionalForm], {0.00375, 0.}, {
        GrayLevel[0.], 
        AbsoluteThickness[0.125]}}, {-1.1086626245216111`, 
       FormBox["\"\"", TraditionalForm], {0.00375, 0.}, {
        GrayLevel[0.], 
        AbsoluteThickness[0.125]}}, {-1.0936247471570706`, 
       FormBox["\"\"", TraditionalForm], {0.00375, 0.}, {
        GrayLevel[0.], 
        AbsoluteThickness[0.125]}}, {-1.07880966137193, 
       FormBox["\"\"", TraditionalForm], {0.00375, 0.}, {
        GrayLevel[0.], 
        AbsoluteThickness[0.125]}}, {-1.0642108619507773`, 
       FormBox["\"\"", TraditionalForm], {0.00375, 0.}, {
        GrayLevel[0.], 
        AbsoluteThickness[0.125]}}, {-1.035637489506721, 
       FormBox["\"\"", TraditionalForm], {0.00375, 0.}, {
        GrayLevel[0.], 
        AbsoluteThickness[0.125]}}, {-1.0216512475319812`, 
       FormBox["\"\"", TraditionalForm], {0.00375, 0.}, {
        GrayLevel[0.], 
        AbsoluteThickness[0.125]}}, {-1.0078579253996456`, 
       FormBox["\"\"", TraditionalForm], {0.00375, 0.}, {
        GrayLevel[0.], 
        AbsoluteThickness[0.125]}}, {-0.9942522733438669, 
       FormBox["\"\"", TraditionalForm], {0.00375, 0.}, {
        GrayLevel[0.], 
        AbsoluteThickness[0.125]}}, {-0.9675840262617056, 
       FormBox["\"\"", TraditionalForm], {0.00375, 0.}, {
        GrayLevel[0.], 
        AbsoluteThickness[0.125]}}, {-0.9545119446943529, 
       FormBox["\"\"", TraditionalForm], {0.00375, 0.}, {
        GrayLevel[0.], 
        AbsoluteThickness[0.125]}}, {-0.9416085398584451, 
       FormBox["\"\"", TraditionalForm], {0.00375, 0.}, {
        GrayLevel[0.], 
        AbsoluteThickness[0.125]}}, {-0.9288695140810153, 
       FormBox["\"\"", TraditionalForm], {0.00375, 0.}, {
        GrayLevel[0.], 
        AbsoluteThickness[0.125]}}, {-0.9038682118755978, 
       FormBox["\"\"", TraditionalForm], {0.00375, 0.}, {
        GrayLevel[0.], 
        AbsoluteThickness[0.125]}}, {-0.8915981192837835, 
       FormBox["\"\"", TraditionalForm], {0.00375, 0.}, {
        GrayLevel[0.], 
        AbsoluteThickness[0.125]}}, {-0.8794767587514388, 
       FormBox["\"\"", TraditionalForm], {0.00375, 0.}, {
        GrayLevel[0.], 
        AbsoluteThickness[0.125]}}, {-0.8675005677047231, 
       FormBox["\"\"", TraditionalForm], {0.00375, 0.}, {
        GrayLevel[0.], 
        AbsoluteThickness[0.125]}}, {-0.8439700702945289, 
       FormBox["\"\"", TraditionalForm], {0.00375, 0.}, {
        GrayLevel[0.], 
        AbsoluteThickness[0.125]}}, {-0.8324092478934528, 
       FormBox["\"\"", TraditionalForm], {0.00375, 0.}, {
        GrayLevel[0.], 
        AbsoluteThickness[0.125]}}, {-0.8209805520698302, 
       FormBox["\"\"", TraditionalForm], {0.00375, 0.}, {
        GrayLevel[0.], 
        AbsoluteThickness[0.125]}}, {-0.8096809968158968, 
       FormBox["\"\"", TraditionalForm], {0.00375, 0.}, {
        GrayLevel[0.], 
        AbsoluteThickness[0.125]}}, {-1.220779922642317, 
       FormBox["\"\"", TraditionalForm], {0.00375, 0.}, {
        GrayLevel[0.], 
        AbsoluteThickness[0.125]}}, {-1.2378743560016172`, 
       FormBox["\"\"", TraditionalForm], {0.00375, 0.}, {
        GrayLevel[0.], 
        AbsoluteThickness[0.125]}}, {-1.2552660987134865`, 
       FormBox["\"\"", TraditionalForm], {0.00375, 0.}, {
        GrayLevel[0.], 
        AbsoluteThickness[0.125]}}, {-0.7874578600311866, 
       FormBox["\"\"", TraditionalForm], {0.00375, 0.}, {
        GrayLevel[0.], 
        AbsoluteThickness[0.125]}}, {-0.7765287894989963, 
       FormBox["\"\"", TraditionalForm], {0.00375, 0.}, {
        GrayLevel[0.], 
        AbsoluteThickness[0.125]}}}}, {Automatic, Automatic}},
  GridLines->{None, None},
  Method->{},
  PlotRange->NCache[{{1, 10}, {-2.995732273553991, 
      Log[300]}}, {{1, 10}, {-2.995732273553991, 5.703782474656201}}],
  PlotRangeClipping->True,
  PlotRangePadding->{
    Scaled[0.02], {
     Scaled[0.02], 
     Scaled[0.02]}},
  Ticks->{Automatic, {{-2.3025850929940455`, 
      FormBox["0.1`", TraditionalForm]}, {0, 
      FormBox["1", TraditionalForm]}, {
      NCache[
       Log[10], 2.302585092994046], 
      FormBox["10", TraditionalForm]}, {
      NCache[
       Log[100], 4.605170185988092], 
      FormBox["100", TraditionalForm]}, {
      NCache[
       Log[1000], 6.907755278982137], 
      FormBox["1000", TraditionalForm]}, {-1.6094379124341003`, 
      FormBox["\"\"", TraditionalForm]}, {-1.203972804325936, 
      FormBox["\"\"", TraditionalForm]}, {-0.916290731874155, 
      FormBox["\"\"", TraditionalForm]}, {-0.6931471805599453, 
      FormBox["\"\"", TraditionalForm]}, {-0.5108256237659905, 
      FormBox["\"\"", TraditionalForm]}, {-0.3566749439387323, 
      FormBox["\"\"", TraditionalForm]}, {-0.2231435513142097, 
      FormBox["\"\"", TraditionalForm]}, {-0.10536051565782628`, 
      FormBox["\"\"", TraditionalForm]}, {0.6931471805599453, 
      FormBox["\"\"", TraditionalForm]}, {1.0986122886681098`, 
      FormBox["\"\"", TraditionalForm]}, {1.3862943611198906`, 
      FormBox["\"\"", TraditionalForm]}, {1.6094379124341003`, 
      FormBox["\"\"", TraditionalForm]}, {1.791759469228055, 
      FormBox["\"\"", TraditionalForm]}, {1.9459101490553132`, 
      FormBox["\"\"", TraditionalForm]}, {2.0794415416798357`, 
      FormBox["\"\"", TraditionalForm]}, {2.1972245773362196`, 
      FormBox["\"\"", TraditionalForm]}, {2.995732273553991, 
      FormBox["\"\"", TraditionalForm]}, {3.4011973816621555`, 
      FormBox["\"\"", TraditionalForm]}, {3.6888794541139363`, 
      FormBox["\"\"", TraditionalForm]}, {3.912023005428146, 
      FormBox["\"\"", TraditionalForm]}, {4.0943445622221, 
      FormBox["\"\"", TraditionalForm]}, {4.248495242049359, 
      FormBox["\"\"", TraditionalForm]}, {4.382026634673881, 
      FormBox["\"\"", TraditionalForm]}, {4.499809670330265, 
      FormBox["\"\"", TraditionalForm]}, {5.298317366548036, 
      FormBox["\"\"", TraditionalForm]}, {5.703782474656201, 
      FormBox["\"\"", TraditionalForm]}, {5.991464547107982, 
      FormBox["\"\"", TraditionalForm]}, {6.214608098422191, 
      FormBox["\"\"", TraditionalForm]}, {6.396929655216146, 
      FormBox["\"\"", TraditionalForm]}, {6.551080335043404, 
      FormBox["\"\"", TraditionalForm]}, {6.684611727667927, 
      FormBox["\"\"", TraditionalForm]}, {6.802394763324311, 
      FormBox["\"\"", TraditionalForm]}, {7.600902459542082, 
      FormBox["\"\"", TraditionalForm]}, {8.006367567650246, 
      FormBox["\"\"", TraditionalForm]}, {8.294049640102028, 
      FormBox["\"\"", TraditionalForm]}, {8.517193191416238, 
      FormBox["\"\"", TraditionalForm]}, {8.699514748210191, 
      FormBox["\"\"", TraditionalForm]}, {8.85366542803745, 
      FormBox["\"\"", TraditionalForm]}, {8.987196820661973, 
      FormBox["\"\"", TraditionalForm]}, {9.104979856318357, 
      FormBox["\"\"", TraditionalForm]}}}]], "Output",
 CellChangeTimes->{{3.6191154420475073`*^9, 3.619115497128624*^9}, {
   3.619115527479478*^9, 3.619115561460326*^9}, {3.619116604341156*^9, 
   3.619116616223701*^9}, {3.619140954869935*^9, 3.619140959472499*^9}, {
   3.619141065226812*^9, 3.6191410678647823`*^9}, 3.6191418419712687`*^9, 
   3.619142134343123*^9, 3.619175417202085*^9, 3.619185184764503*^9, 
   3.623157910685768*^9, 3.623159474986403*^9, 3.623161337186475*^9, 
   3.623166780635325*^9, 3.623969504058833*^9, 3.6241311882103643`*^9, 
   3.628765775655507*^9, 3.628766485965115*^9, 3.6294124451993513`*^9, 
   3.6294660939903803`*^9, 3.637027425433599*^9}]
}, Open  ]],

Cell["\<\
Altogether, with simulation data (see last section):
[Solid = Y, Dashed = W, Short-dashed = Z, all relative to X]\
\>", "Text",
 CellChangeTimes->{{3.619115831679942*^9, 3.6191158335919647`*^9}, {
  3.629114721037861*^9, 3.629114721199747*^9}, {3.63070254490107*^9, 
  3.630702550517207*^9}}],

Cell[CellGroupData[{

Cell[BoxData[
 RowBox[{"Show", "[", 
  RowBox[{"plot1", ",", "plot2", ",", "plot3", ",", "\[IndentingNewLine]", 
   RowBox[{"ListLogPlot", "[", 
    RowBox[{
     RowBox[{"{", 
      RowBox[{
       RowBox[{"{", 
        RowBox[{"5", ",", 
         RowBox[{"136", "/", 
          RowBox[{"(", 
           RowBox[{"3", "*", "7"}], ")"}]}]}], "}"}], ",", 
       RowBox[{"{", 
        RowBox[{"10", ",", 
         RowBox[{"179", "/", 
          RowBox[{"(", 
           RowBox[{"3", "*", "15"}], ")"}]}]}], "}"}]}], "}"}], ",", 
     RowBox[{"PlotStyle", "\[Rule]", 
      RowBox[{"{", 
       RowBox[{"Red", ",", 
        RowBox[{"PointSize", "[", "0.02", "]"}]}], "}"}]}]}], "]"}], ",", 
   "\[IndentingNewLine]", 
   RowBox[{"ListLogPlot", "[", 
    RowBox[{
     RowBox[{"{", 
      RowBox[{
       RowBox[{"{", 
        RowBox[{"5", ",", 
         RowBox[{"184", "/", 
          RowBox[{"(", 
           RowBox[{"3", "*", "56"}], ")"}]}]}], "}"}], ",", 
       RowBox[{"{", 
        RowBox[{"10", ",", 
         RowBox[{"185", "/", 
          RowBox[{"(", 
           RowBox[{"3", "*", "83"}], ")"}]}]}], "}"}]}], "}"}], ",", 
     RowBox[{"PlotStyle", "\[Rule]", 
      RowBox[{"{", 
       RowBox[{"Black", ",", 
        RowBox[{"PointSize", "[", "0.02", "]"}]}], "}"}]}]}], "]"}], ",", 
   "\[IndentingNewLine]", 
   RowBox[{"ListLogPlot", "[", 
    RowBox[{
     RowBox[{"{", 
      RowBox[{
       RowBox[{"{", 
        RowBox[{"5", ",", 
         RowBox[{"283", "/", 
          RowBox[{"(", 
           RowBox[{"3", "*", "260"}], ")"}]}]}], "}"}], ",", 
       RowBox[{"{", 
        RowBox[{"10", ",", 
         RowBox[{"230", "/", 
          RowBox[{"(", 
           RowBox[{"3", "*", "163"}], ")"}]}]}], "}"}]}], "}"}], ",", 
     RowBox[{"PlotStyle", "\[Rule]", 
      RowBox[{"{", 
       RowBox[{"Blue", ",", 
        RowBox[{"PointSize", "[", "0.02", "]"}]}], "}"}]}]}], "]"}], ",", 
   "\[IndentingNewLine]", 
   RowBox[{"AxesLabel", "\[Rule]", 
    RowBox[{"{", 
     RowBox[{
     "\"\<\!\(\*SubscriptBox[\(N\), \(f\)]\)/\!\(\*SubscriptBox[\(N\), \(m\)]\
\)\>\"", ",", "\"\<Relative establishment rate\>\""}], "}"}]}]}], 
  "\[IndentingNewLine]", "]"}]], "Input",
 CellChangeTimes->{{3.619115565123513*^9, 3.61911557342301*^9}, {
  3.619185176407256*^9, 3.619185197453795*^9}, {3.624131191242388*^9, 
  3.624131301620315*^9}, {3.624131360663623*^9, 3.624131491365419*^9}, {
  3.624131800165126*^9, 3.624131807321953*^9}, {3.62413225149415*^9, 
  3.624132285099278*^9}, {3.624197266280427*^9, 3.6241972663821163`*^9}, {
  3.6242052555585117`*^9, 3.624205271363634*^9}, {3.628765785185329*^9, 
  3.628765788240069*^9}, {3.628766580008054*^9, 3.628766584022355*^9}, {
  3.62876673510323*^9, 3.628766742071084*^9}}],

Cell[BoxData[
 GraphicsBox[{{{{}, {}, 
     {RGBColor[1, 0, 0], LineBox[CompressedData["
1:eJwVlHk41Akcxqdx38dvyDFy/JChg0Zlsuv7dZZWpUKuJUrCUzrk8dSycpSV
cYVQWRuqrUnUtNrYyBKSiCI5om09jaSZ34y7WPvH+7x/fv54n89rHBq9J4xO
o9F8l/N/vxHtsKHRhBD9KPCMdSeBT1XvcncqCaHRzrGiroPA+1bq41e0hZB6
zETe+TmBmWHd1zhrhbCVdrjJoY1A534fxkl/IdA28PQkjQRWNgTP/MsXQs1A
eUnYAwJTs47/1R4hArcZ282vCgg8wevW1TslAk5cglxrHoH729ixhxNFIPAZ
kXuYS+AWqel1MpdEEOzf256RSaAw9nSpQ5MILALP1imeIzAwKDm5ehUFtXuz
boTGELhhbb77pR4KvstJev9iJ4H0o7b6/e8oeCM4ambpQWB3Zc+E3gQFXmyP
xCR3Ao9ba2aXSIvBy2ffLUsXAqvYWb0VG8UwGZK05MchcN2WXw7wL4khXCuo
/nuSQMut8fEvAyQQ2djSEzClicYhYdVKH6ZAwOuPq8zTxNosac2UhlnQtQg+
YtungeUqsuySzAWYTPC7+UBfA01Sssvyixbh77T5pjPe6nh9Pubctoc0DAkZ
oozc1TB1/dh7Wyc6KhtulxwZVkHljDRDqkkKnVtcQt2ylVEQlutbvVYG7Sy4
CZNRSqhet5/zji+L3Sbj/DXOisjNKtBWM5FHg5RIqZWogPfSv/WopSngEy1P
+b7d8mhMZ3F+VlbC+dCRg38Gy+HYdG2xMFYZTeXUetQyZHEqnCjvWlLBhVHv
DdN8GeTRrnDPnlVDxWHXl6wv0hio9JRTHKOO4UZ9idWO0pjmVUq7vVkD17Ov
iS5nS2FwYGVz3WcNLAtlDo1L6BhwrWRY5r4mSvknFw1409HqpxvhNcs7zS2y
HPiNK7CC8WEygsXAwzVPbIZwBbp+oj/b+5mBu+YpVnEtDbMTvcscyrWwkvvw
5CNXGlb+3jCRs08bC6Kqj9ffXQJKXTWdqbcSpy1D7N07FmF0U5bZzc6VeEju
y6i/9CJMFVOMqDwdDJCv8THd+A2Gco/GFHjrot2Jmsu8k18h2n1Vd6OCHp65
7ZJwvmUBVjtUJZt36GGzHRW/W2sB0kWn2BeS9fEu1VUZGTsPDXZee303MZG9
mFHOHp0D5mNGS+AsE58pCndYu80BSVfghN4xQGH11arrtbOwK+XdYsnxVeiT
P7HtD6tZMG8WNA5aGOJr3RzXV7dmoKtIeSZp0BCdWL66ATYz4NmbBlW7jNBa
wFB9cm8aVKEi6ddbRvhPoCt3jeM0DD+9F22pYoxLpsPXO55NQWHh8zzBEWP8
Sga91gmYgpvuNA6r1Rh5NvS++9MSeKZrdl7a0gRN90jyWrgScGo74LU/1QTv
lDwq8VovgfLGSj/hsAlGMHPMB1+LQWdgXJ6JJFrZt9Yy48Twvhs3txaTqBdm
+62IFEOJxQ/aP14hUWt1zoS5iRj8ErynRFdJPKSGmnwjMXSxIu/r/0ZiSm8Y
rdNADI8TL66PvkEiIy7zkJyOGC6vG1utzSexT8bFM0l52bv0CzoHO0h87xzp
XjpFgfpI/szsCxIlswMTbAkF7RtLe7ldJOYWsptbKAqcRvl5NT0k3n4bzhB+
ocDablhd6e0yn8mzch6nQHnMWuHeGImTsp/Y4mEKWu3tP7p9JNGDlWKUPkRB
co5ry4CAxIjO3Y7GgxTMf+efKvOZxMFjQYae/RR8vJi8wk9MYswaRY+q5R8p
F3BHPktI5NQT/du6KQiGwvqkaRKfO88XjXZR0DvOi+fNkbhdZUMN8YKCXKwJ
dFwg0az6CHHnOQU7C57Y934lseCqf5lbOwWKE+16UYskRmtNHhppo6DZsXdu
aYlEBX2DoNOtFPwHf1OI3g==
       "]]}}, {{}, {}, 
     {RGBColor[1, 0, 0], Dashing[{Small, Small}], LineBox[CompressedData["
1:eJwB4QQe+yFib1JlAgAAAE0AAAACAAAA2PFNMQAA8D9wwcVgMM8TQMYOr41O
C/A/8xSPa6jHE0CzKxDqnBbwP1HZ/zgkwBNAjmXSojkt8D/yUAgRJ7ETQEPZ
VhRzWvA/gDaYalmTE0CuwF/35bTwP0ubC3NuWBNAhY9xvctp8T/gHTXUR+US
QDItlUmX0/I/aiZ3Qy8JEkAhYWWxC+T1P9YwYCsdVhBAu48EEoTA+D8qTfaQ
JdoNQKQNBjOejvs/U3xmLUNeC0AihJCjlZn+P1SronKe8QhApvp0hki4AED9
SN7ZceYGQIUv5uI0QgJAUmp1flfkBEAMjIgf8sQDQMLDgUg3GgNA6WWSWLEt
BUCjrkh2VpMBQBC8YDnftAZA2s0Zn4MOAECNj5YWDyIIQNOyhbdngf0/sor9
0w+ICUATOVJZoyP7PyECKTl/DAtAdAkaiTHD+D/m9rua8HYMQLdBaqmctPY/
9WcTpND/DUBGdfIEHaL0P6wAnI2BgQ9A7IQaZRK+8j9cC8Y5mnQQQDc86aFT
GPE/iFSgAKs3EUCNqpfGi9juP19crsW87RFAsYTnJ73r6z9bop7eBbMSQMhE
6hZC8ug/K3ynZ7d0E0DEituoxTTmP6UU5O5pKRRAXmexsxbM4z9F6wLKU+0U
QMXsOsZBVeE/kIBVoz6kFUBk+jcm7lHeP66pwOyRVxZARjiPh8lH2j/yEA6K
HBoXQHeFOqKFINY/4TaPJajPF0CPv3H3TXPSP/Wa8hRrlBhA+6OEsHNVzT/d
km50llUZQANBfctySMY/b0ke0sIJGkA3Wjo+PwXAPyc+sIMmzRpAPlRzi5wY
sz+K8XUzi4MbQBcALR1+SZ4/wDhUU1g2HEBplNtmm+GJvxy+FMdc+BxAeAqT
H+/krL8jAgk5Yq0dQFL13Ll4dLi/T4Tf/p5xHkDa2qTLoGvBvybF6cLcKB9A
8h5ZEacQxr/QmQz3gtwfQEMj8XE2cMq/UNaIP7BPIECsxPge7P3Ovw4/pYKf
qiBAUzJ3e2SJ0b/exrJvKg0hQNFB9plkqdO/mJjMlOltIUC8McnEVqrVv6hJ
ADkpyCFAEB/u9v5217/KGSWHBCoiQKfCPKIWWNm/QsljVGCFIkBZmmDP3Ajb
v6TCrlnw3iJAcS4Nr5Ki3L8Y2+oIHEAjQG8EhpecT96/4tJAN8iaI0CPdPen
J9Lfv54oSxZdnCNATCV5Z8jY379ZflX18Z0jQMJ+mypo39+/0ClqsxuhI0Dj
1p68pOzfv76Aky9vpyNAytHOCokD4L+bLuYnFrQjQIjoouXeHeC/VIqLGGTN
I0B1xipgLVLgvxDglff4ziNAeuOjLm5V4L/LNaDWjdAjQGQAToKuWOC/QuG0
lLfTI0BeXZ+5LV/gvzA43hAL2iNAsZcbayZs4L8M5jAJsuYjQF5/ifAAhuC/
yDs76EboI0DjKXIeOongv4ORRcfb6SNAbqww03KM4L/6PFqFBe0jQFn5l9Hi
kuC/6JODAVnzI0Bva+ckvZ/gv6TpjeDt9CNA7DpYjPKi4L9fP5i/gvYjQIKL
bnsnpuC/1uqsfaz5I0DmA/Twj6zgv5JAt1xB+yNAWX+Wd8Ov4L9OlsE71vwj
QG7xRYb2suC/CuzLGmv+I0AQ2hsdKbbgv8VB1vn//yNAvzgyPFu54L86FlNu

       "]]}}, {{}, {}, 
     {RGBColor[1, 0, 0], Dashing[{0, Small}], LineBox[CompressedData["
1:eJwV13k4VdsbB/BzHPugTFFEfhmOWclNSIP3pVtJhgqNikihIi4qISJXMhdl
TGiWhG4KkTJThpvCjTjm8ZyzyXTlt+9f+/k8+3nW2nut9X7fvRUdPQ4489Fo
NDk6jfbf9RvX4jcajQOfYr2DBzwyjKpEX0RZLufAUPTgZosVgVCgJT6SKsWB
u6b1WnHzURDt3JJpuJ4Dp+++baxqTIMd7QdX/nGUA0r+Tq9u+jyH3HL7mf5C
DhgLnPF4UVsC12M8S+tdufDEPurtqpB68MppkZH14YKxmWhjt1kDONTq+roE
caHH5tWq6ysaYQvjpzZxhwuGXuNpLimfgOPrl2H0kQv3XiQtYzc1gd2JkJCX
a3lQcVl48LfSVti4PmHPnVYejNM17J1124HPfdOa9m4ehK85KZcR1Q4tua1j
smM8UFCML7AYbAdPHYnYdH4ShkIJeSKpA/J0Y9oe6JFgfNnc8td0J2hvueFU
eIeEYp2Njt2JXaC5OyCg+dgU7JdgZ0qX9sD8n3JWki5TUD4d3azf2wN1NcUK
tt5TcCoyNlZOoBdczeY/fIucAqz8pbN9Xy88tri47EfpFPzsMJv8p7sXVG08
70zIT8O2zUmt7Ck2KJ50frm8bxruW/e1H5nth3++D8YHTE6DZB/XdGzlACQe
dfOenJ8Gm+q5bNvfBmCZjYdB64qfkNFlKZHrOgBTuy6XJsNPCBJy1vH/NgA1
66JqNVJ+Qlvgt6dluYPgPlvYs/vADDT28I+fhGFQ9zH48Ob4DPxSlT9mdGgY
2Nw32VquMyBxdd5n1n0YDo++OyMWNAO3Oyz+YKYPg3FXzXjb8xlw8XzwMXp+
GFZ+/GfOWWgWAs6vC7/8fASKY/glQstnoejCzbcTC6OQnxDuV1I/C61TGio+
YmPwNEWYPdU2C4XvVNu7lcYg+dHKQufxWZCd/C3fcc8YXCpTPrhbdg4EUyu0
lRLGQH/y9+Rl3nOgWHKj/pHaOORZXleKU5uHVVtMHd4ZTsBjG6GbtRvnQU8z
XELCbALuHY0i6UbzoBFlZmV5dAKiTyd89LKZhzF9V3aQ3wScD3xw2iZ4HtQZ
EbXNbyZAM7fyqXTnPHz9sSJx26ZJyBZh6qZHL0BFqWRLoDAHAg1qxOuSFyAh
4GrFD0kOHD4ZMTH9cAHuXamf01/DAeFXok8tyhYgYB4CyzU44G0nrbg4uQCz
Go/v79nFgd+fqYvZ7f8XogYXVpsEcIBtundUZuUiEEeWpPXYHCjxEqndqbAI
qmnOeduHOZCY+vmh57pF+NHBPrttkgNmHGvH2t8XgafWHSy3wIH8O3btl3wW
oSXmWJqLBBeuDZyv/tq2CLuC7Me3AheUQmOzEpJ+gUOEQ5dKPBcGh/XiuNm/
wMzQUrAokQs5Vp2BFnm/oHjtMMckhQt6a1SPEtW/YJFzUGlHNhdM84vFfaZ+
QVjeM9rEKy6c/zEQYGO1BDVJC4emv3LBLn1tzg0+GoaOfXMnpHlgtJ+baSBI
QzfDZslyWaqu+D8m9YvQUNsl4po3VZf9rq5/GsvQUDysrLNOhQfueoWOcxto
uGrr5X3am3gQ3LBHxvU4DWeIsyVtVjx4OO8dZlpEwxid9ee7r/HAr2zA4MI7
6r7eUJRiGA8sQg8P3/lIQ+bjoHPHb/BgSmSb+WATDa3Oy4dWxPDARJEhETZM
Q/VRB9qOVB507Y5L+yBLR4b5lKJyIQ/yhRlWowp0VK7q6CFe8+B6szdNUo2O
3s+avve84cG6Y4edHHXpWCQw8yi8jJrfXV6Dbk7HPBFD2/g6HkglPC80CqBj
ssZar1QqV0aOyJ8+HUJHrwSGk0ovD0rXxklH36CjpnQo40kfD0499vb7nkDH
0orv7hnD1PzFW9E/l44+/ref7yN5YNlbW/+mm44NGVfulxAkXN8w0LvJhA/3
798Bk6okzBZ9+wqmfPi9p7+7WZ0EN5P6BjNLPrReSyrnaZJgaZv3l8NRPsz5
Z3u+vTYJUlf8IiK9+LCXiPa8SeXYwyrRjX2ZfLh7e4CW7A4SVu+jq00+5sPO
b9KJb34nIaKdXDOfS40/kz1ns4sE97FvhHgxH549UV12dQ8JBhJZ7Vtb+fC5
kPjfD6xIqDluEHyLwUCdPN/Tm4+RsGVQwzddiIEPvp3PS7IjIeeC3NknYgzk
v6tlPHOchNgQum3ZGgYuHL+955EDCUee1KuP6jKw7MK8b6czCSNT9k0mpxgY
X5xtcNeDBLvAA5UWbgyMSs4RK79AwieBnW8PX2Bg5n1d3z5PEvJlNbPd/an5
JPqXlLxJuIJTF5NvM9BE9In/xUskCEeGy/M+MpDPP6E8OIgE74Jzcgl1DCQX
9xufCiahs2OfzOYmBjYfdfx3xzUSnmrISAZ2MvDG0CHthRASTKufMJfxGOht
lN9h+icJIXz144ry/Oj3rHDFqSjqeTVejHxU5kdD9WMv10STcGD/rcEzmvz4
1lCotImyQsaxnud6/Cj6l6uybiwJ77aP/W1ozo+e22eut8eTMH9JpGT/ZX7k
OtWvfUH1FccMbtFUID+Wet79bnSXhNrqL6/uhPLj9/Tb+g2U70qlv/gew49d
MhsqupNI0C/UznJ9yI+aL2oiR1JISO+UyBDO4Uf6IN3tTCoJBGMm9cVLfpxd
hzM9lP/eX5Y4XcKPIg/91jWlkeA1aRUR3MqPZiTNPO4eCR1Sm/5Ubqfm2xVP
LlA2NlodWt3FjwtcPYdTGSSIR/0IEBnhR9Pd9Fva90nI1fT0TKIR6Don+/Bx
JnXeDti6b2MSOBFWXUrPIiHgsuHZ7uUEDmm15h6mbF5Dd1aRJnDm9E9VWjYJ
w87xh1+uJzDPxaZQ7wEJJvdWiX/SJTCO1dseQjn5293qEUMCVywZxXymbL73
nr7yLgJ7pFNe2T8kITtUaQLNCayEZ+uyKS+WPnhw/ACBh4JyYIByrk7Oyjsn
CAzI9dvp9IgEptuGhoJTBPoHbzFKp2yflR/S5EZgGjZ3tVEWl3rDE7pIoMcw
sowfk+Bite2pagCBxM7JBi/K78PLTu4Iod4vW14zk7LXQmWTfwyBZ97dWDZP
uW7TnvCkBAL7DfxvKT0hgeXeAH+lEBi7zbHTlLL/I6uZlvsE/jws1n+O8t8/
WnInHxF4NdK6IJryetmDp4VzCfRzXTDNpRxm3f4/jUICTcWaHtdT7oq0+7Lz
LYHWyne+DFA2qOqOdCwncEu9RMsS5dglx9+vVhG4gUu/L/WU+o7ZPLCQ0kCg
Dkd+pxZlYy/XgqIWAoM7ld9vp5z8bMztyzcCm09WSltS5vV5KPG6CCztzd9r
R3nvWrJdtJ9aj7Mp9i6Usw/5xmmNEuj1VuOgF+V/Y+dMTbkEjhkTG/0o29T5
05xnCNTTa5m+Svk5g1YUvEigSdhv2SGUmdtDPNIZTJThlsN1yid8mWrFQkxc
NSlbH0r59YsbXV/FmEhrbTO9Rll8WDhxahUT3xaFFwdQdlGKtVghx8TYpPcq
Fym/PyZJaCsx0XaXWIQ7ZdmExBIzdSamnft3xImy1ycZ7zPaTJROFN97iHK9
QJpW6CYmGh1qyjGlrGyswM7YwsRTsyUSmyn7+2UllyITi1tsrqpQ/lKgeqBj
FxN9tklOi1PWHn8iNGPOxJ+eF3zn/9sf1fXvJa2Z+Ed6D9H73/7Y513SOcLE
nZLtD6r/258kXR0Leya606sOP6M8tHzLvbCzTDztq00/T9l4Z+nBLE8mRhdd
XjCjnByIouUXmXhi4IiEGuW93F0BcyFMLLpy+F47db6yNes2SUUwca3ZBtk8
yv86WYxtjGWiPrm8OJRybpv1sXOpTFzhpH5JnbJ4iYNhdyET29UjFI5S5/vE
rS+zt94ycQef9d8qlHPczIpMy5lI5++bn6TqxVRmk0F+PRP3rs15dJVykK+A
3vVeJqbfCcqPpOrvk4X/lOEQE6cP7NxgTllOhVswMc7EJL3N65dRLmrt2Hh4
jom/WK8Kgqn6ntTJ1dESF0DDL9Nr7Kn63ybI4nSvEsBXPFarBOWI7jsvbq8R
wN3ep2UqqfxQjQ7W/qUqgFlTP4+oUD4xarOuebsAinwO7Pibyp9PDxbULp4V
QF3PRnMulV9yARcGtTwFsP9qeGk0ZTeb/oc/fAUw06DoqyZlJuOzitk1AQyn
fRK1p/LPyCGT9b8kAbx/paPgdTK1XrJ75D9UCaBOI98mLSp/o2ISpcSUBHFC
wS1cJYYEP61ImUdqgvhdzaAtjcrz09XBcrBeEKXm/ARXUcalc0oemwXR1yZF
nkb1A577Du3PloIYant8W20ECQctOTtjrggiX6CtuXoY1Q9EzHzEvgii06y8
k5I/1Z+ewKVHHYLYm3v02eUrJMz9rncFflDjTf1v6bMfCS3+CsEeo4JYdaau
8fJlEkLHfkZ+pgthyEtLtQpfKj/rs7JjtIVQfsurD6r/9cOIxVaxcCEcuB2p
uZvqp7Gb4+MUo4WwXt5Hz/MU1c8HVK10bwvheb8B02QnEjRM9tUdzBDCvpRL
0cMnSciYyyxPK6LG80177X+ChGgX0+daw0JofnPvHd9D1PruuhW222wZKv7h
MFFuSoIin4bhVeHlWPSFKJ+gvkcGfhYnc3yFMcS9veDiAA+mz0hmNy2J4Jnr
+7ozE3mQQ0uNCg4WQ2J+qGDIhAd2y6sMk73F8RhXVeADlwvhNhm0ZwYr8Fan
he8X6j/P3i63smR8BUoYPEuV3cGFY5npXUSBBEaJWaiZDXJAy//RmdfekigW
+rK+IYoDD1b2TbhqrMTTK4vjD27lwM5Rvjrr8ZV4r2HE6lPVJMQG2WYZZa/C
5ycVPL+qTELuk/KxuENS+HWe2O58cwJ44qIRcrLSaAP6Zu2D49CjH6Py+LM0
+o2dq1WyHofpZN7Ks7dXo7mYVvy+v8bge7y7d6KtDL6qTwpuVBgDjz1rWyqE
ZHGdQ1DdvqRRUDPKC1FtlMVnldVxOctGIYLro3szZA3WOvktD7gxAuWbbawP
68vh6NJB2lXREZB7t7LablYOF2NzDghGDQOLT8jQ8fn/UDfc/3q/9DBYhXb/
SvdciwJZ5OPa1CFQrRyu+EddHo+oQrzd+iFoShKeufaPPF6YlLO2/jAI+9rC
Ic9KAfVeGzZUWw+CKDy4du+pAg6qmbm0TgxAV1W+h6aIIhqdylxVGjoAd+82
3B4+r4gbQspdmuUH4PEemqFGjSLe21Xu7fOxH+pkVP7k11TCsOfNIQdO9YNJ
rZONw3UljD3/y81ApB+yK3KPcLqUcMsl3TL9t32wunNEUA5ZuO6+dUCpYx/0
tqBBTTILb/S1rvpDsg/S1fdKHU9l4ez/rjClJPrgSKDtNDeNhbZp9kpvxPug
ScOtYM19FjaLfuxcEumDd0G3Nng8YqFSt75NjGAfpGgPqEkVsrDCOMv2r0U2
2ETcXH2qkYXuazpclYfYIP4jYWb2Ewv3C2UWNgywoV4voy2qiYWslzUaPv1s
MOkpvP26lYX9J6VuVfWyQWdzl/jyDhb665EOZ7+zQXhARyh/gIWpLwvYJS1s
qNm6dWjXEAvPTmo3n2lmQ0jczurOYRYm+aYMSTSxYX7b0evEOAt7vNcluDay
YehWCP0IycJLMRf6VtewIXs46sf4FAu1tv2lUFnFBnu4W3btJ/V89NdhnpVs
aBvJCciZY+GMbuPnugo2xONrO+MFFvpEfsm/+J4Nlonvt7b9y8KsPwLKlMvZ
sGysXvbsLxaq/fluuvkdGyqN2+aWlli47Fqc7dVSNvwfFjeI/A==
       "]]}}}, {{{}, {}, 
     {GrayLevel[0], LineBox[CompressedData["
1:eJwUW3c8lf8Xv+52XaNFyk5IhCgqPc/HSKVIUhG+kghJGVGSiGiQVEZmIRkZ
hYh8nsrIqIyyV5nZd9rjd39/3T8+n+ec93mf85zzPs/rdWUvXDV3xONwuE10
HO7/vx1MEw0cjoHqZguLqiNmsEYoP8JUgIH2XXt8z9OJgBXuFBlPFGWgJ9wE
Qh5Ys+HLIx5GE7IMdPa8CCi9SMAeO7ak7lNloO+t4C5DEza8dVdzLUyHgYaG
XWEZBLGhc8pz6zYDBro9Nbdm3YQrcuYTt0T+BAMVURl9/MaODQ06z2z0OsdA
+dUeE/t49tRnS659cWSgjP7as8LTTojUBvEfwh4MVGmLsWaqGRsKqPvt+M+f
gXZeODbdncCG88e7770NY6CvJ/6lWngRsBEX3YHFpzz/+pSUWwk+yK/QJORo
MgOVr1PcZSHChp/TVuNjsxioSVI+4YYBG+Z9tpsbLmKg2tuPPPp8jQ0Tez+f
0vrMQKMPPK1IiWPDB4uyBXcbePd7n/ovvmNDH7FgenMbA806pcDhVLLhRa0h
Z+kBBnp/rn54pIYNzU8eqr4yxUCPqNyOlPnIhqh7huyneQZ6xXYhIyuWDVUe
UQJoRCZK8AocML3AhlsynbsshZmoG7HUrHwzG1Kr6/a+2cJEKQqzsc3vWJD7
V/kZdzsTPV8QwTYoImADq49mDDR490Xzfpa4E7CmrVPHnuoyUc8BkxI8z1+F
jmnmn8NMVLL9avxlLgtmn84nqp1iovvHuKY3KglYnKeI/e3/mGiW2NKFoEME
7F6kR0WDCxNNPJxTxuXx4/m2RXzLdSZ64GH38/ByAna+TtPHOZCJ8j0MJvo1
sqHJyPOWD4+YaBKSRNX86Qz3E2Z3kWKZ6LkRnVcAIWBKMmcfnUplotJmMZQo
XxbcdLB09FUuE834lfLy1kEChj8nbsgoZaLd289Gn8zyhgwfv5dIFRN1omx4
hJtkw75n3cvhjUxUqm4qzaqdgDUU6Fp1dzFRg81OplsE2LD0R1LxjhEmamI7
net+mIBljK+uu8Fkohccwh1mKPHIc8p595plJnrKJkwla4gFg+S/1G+kslBG
RFiB1FYOdNeTU3TYwEKLvCcnpaIJmM1/wcHvpFho0Obt9JjE54jxraH+tR0s
lCSYHijpyYLacYd0Tfew0MM+39Rf7GND+eKMuETAQg8pD/dpDLPh+hYKd/wY
C7V7WTqX4sOBa9POJ/edZaFHg0RGVU4TsEmB+tywCyx0+0yea4UfAetS2klr
u8JC2yt2lh56QsC+HQp3kr/JQs93X5UIeEbAii5MffUMYaG63juVhYMJWOod
U+kvkSz0C98uNYYdAYtMzL8lnMBC53O0V08rEzD/jyIdthksVDlK8ZHyTg50
bfPQevuOhRYuRnSluLPhWXbLk8VPLDTd8X64WDALGopoTR2pZaE/BKrP4Lie
yG7V6KOxv1joiYYjDvn9vPy4a23t7Gehb2UvVY+PE7CWvF+TWyZ5eN8FfCH1
8vDMeEKbeRa6fmNnWucHAuahvv5JMpGNLlhRpN2uEzDg8c7+jwgbLbVeFk7Y
QsBE3ptpykmy0VHhzTk6c2z4hzVDvLiDjZbVvDKx+c2CBZqRba/3sFFD/kFS
uBcTBnrvyhzVY6OfVzrKyBQiZlb84+YOUzYKfxzdYSRNwGRm3Y5dPsdGP2l0
brcgs+HMXrpkrhMbzRRhS/I/j0egb870tCcbHZHuVlg8wetPpcaf1e+w0biy
HSLPP7PgfwtjUZ6P2Kg4+C8rUIGI7dr/wKEolo1qDVg1Ba6y4aqf0p7ZNDa6
p2bwptiFVORn+TeyTgEbzbm0tEf7EgcmLzt13PzERocqLlunp6YjVw6Ss8tr
2agIa0Zg2xAb6ga8vrXym41KGZXVT0gRMTpmaIL+ZaOqW6Z2T15lwZ61Qamg
KTaacmotn7CDgL0FwYyvC2yUFdX8xO9pDuIfJPeVSOagosKOCn6RLHj865dn
Rus5qOFLk6E98xwoQbB3vC/FQafK3SyS5wjYhAFOu16ZgzZtwfY/C3uMlIWk
UOnaHNQj7q/E1F4WfFiNdJkYcNBAwqexal5/OEfuy4k8wUF/f1ju0iBwofLh
27ebrTlouB49I8CKgC2GSZzY4MxB++ji6r5fCFh9bbnMaW8OylK6k2POT8Ti
+a1ZMYEcFN0+WuqrScRcjBcrO8I5qPKdlF93dImYzqMX0VtecNCWXvvFjG1E
jPpd55LNaw5K2JI1+4hXTx30Dp3kdxx0j137U244Acs08aX9qeCgt5t0iNcE
CdiNx6I9svUc1MtiauA6j+8jjcW5Dm0ctI4RrDnfzYKbRU7feT3AQU0LHbwq
8Uw4asYxG53moElzV7OcM4jYh6hncjuWeP5Vv5uGehOw0JbdHFcKF31kKWpl
yMvPmQ0t1W83cNH5VtXfzsMMqGDhETstzUU9t7TYZEsTsdnnIi7qKly0JbgK
b+bMgTWt+fs9dbhoeL3ettRABowRPUEvMuSiH5ojF7wjCZjj2elerhkX7Ymf
td/pyIJacRH52rZc1GuPmLu/HhEjdqoE3XTh2V+NXC3TZsPf4t/Ny69zUdc3
Z+W0LhGx9HOX5VeCuOh7txzrc2Ms6J1Am0Uec9GEhqAE9yUCZtCT9S0wnovu
VJqiG7ox4XrJoy++ZnBRuXwLFWUOHhuw/edKLOSi27Nc4jUuFyHvk8N0jTAu
KniteNO+DBa8268gdL+Bi0YeKtn0Qp6AmcvU9Ne1c1FTj7L/TnURMVl7x3cC
Q1x0bDCsNOcAE/b0jj69PcNFGc+z3itjHBhzztV7ZpHnvxsx1+PVm1n75Gl7
8iwqlhZWez79NUKzuKr9a90s+urqRdvOBSasamJuPiQ5i+7RvTLZGMyBd0y8
Fz8ozaJRGVPuqacI2P762W4lrVl0d6Pa4G9rIsYxulkRj86i5sd+b/69qxjJ
q1xKph+bRe2rO4UuTs5AFxAQGHBmFo0+wzBY1WFC+QrcBYb9LCptGr+cCViw
b1+wwYUrs6jUifJZ3CoLxn0gbf99YxZNaG7cIBfAhqc075ONQmbRXXFZR5uL
2VCogPavJHIW9X6v1lCXzYa1KhF1OxJm0T97bzaNn2HDu1nCOQkZs+gbp4XX
Dp9Y8KDC03DB9zx8jm2Ttt1MOJ+60f1OxSz6zsxO5dhbBnwvHXuCWTuLyn65
5SG8IRpxSxTXcPg9i8oXivpPS5MwBfHE9a39s6je3L5HlTJE7E+0FMdoYhbV
R0WipRbxWML6V62ls7MosUt78GU3rz4jt5Uo4+dQecEerVgOA4rQefNGcA4t
z0wfyRYoR+rvK/kJic+hfS+QW9QcAhZCyrEOlJ9D9fd3buTIcCByV/UgS20O
nXebIVgQGXBhNV/q4oE59DvbS9zQnYgV3dqNazOaQ6v/DI3qN/Dm4XzR38Pm
cyhdWi/t/P0ZqHRdu/Kj7RyKHlIll/He10Hmx/SdLnNoIF2r428/Cya764Ym
efPwvS79uG4vCbOcgJeEA+fQ9aW3FW72ceB6Z72jQY/mUKfK/bgjGwqQ70OV
yuyYOZT/WrPzpi9cGGpvRHdMnUMVYsRMVH3fIHp9tVNtuXNo+pXucdXrXLh8
7ljjkY9z6IT/4hlpvTLkQ/uPgrKqOVTp7YWe1iU2vGZh9lSliYenhvS8LJeI
KTe3eCV3z6EO1gGafieYcMjk9GmR0TlUN1MlXUeAgKXUt++9y5pDe45GNBRl
liPnDp/bzFmZQ+1Lzd2f+bPgxqqeBUf+efSUyn6nai0C9hPYdbdvnEffbND7
HlD7FXlQ8ffTUZl5tF8xqkJ9kQEN919MLt85j66uE5NUXOHA1Q8jd1S151Ft
jcRaiz8ErFTTxT5Ffx4lSuj7Pt/3FfEqmNBfZzqPcrWaa5RLZ+AuVXf5YKt5
1KWHfi+lhAX/ZTFI3IvzKP+NbP93x7kwVcFr1OnaPEq+dUpckKfPbNO4tR23
5lF3vVdv3xoQsc0yN7KNw+bR3dftbJylSFhL4uKjT0/n0em5XYoXQz4j4eK3
r+xKnufpE4H+7Ut5iFHMmunLrHnUQbCOv97pPoLbcFd9ffE8WvNyKPb3sWlY
HklcH/J5Hh3lf/fxdtY0fB993+9Twzyaat4rM3mAhGUn0Ac5bfOoEna9xUuC
N/9fPTmmOjCPRtffyNb+w4LxbzYWOU7No6cf5IRdFspCnubGSSTPz6Mh/KGC
rbz5/aBQ4l4bYQFlSl/MzP/BhoEfX04JCS+gKmQ/lWuHMpEbmPyZw1sWUJeu
ybPpyQTsWnUmvLN9AW09j3//T4QFnRtUFEvVF9DwuLP3zl8kYeebCyIZBxbQ
K9ML5h/xXHi2XWte6fACGkGxs+8rfIeY9paetzdfQKueJx5/8W0WGg3q1r2w
XUDrNPc211pMQWTss0aL8wIaKhdX4rGKx/bOGMbTvBfQxghFtaa9U3AXtxZv
cGcBXW0WNORWzcLtS8cv33q4gNoPMqzVDxYhEnzNvwqjF1BPPY19vyY5cCPl
tO7kywWUXG4Ly11IGF2wM13+7QIaVmwbH/yLCYkbbAVtSxbQHt3cJxVPCdjy
5r/Xo78uoBJHBcrWnAoQtpRj348fC+gQ2fyjKG+/GJcfMyJ3LqDCKhIrD4SI
2IDylXxkaAFVMPzywQMpQLrUmWK+MwsossHoVmwdC7bsvR6Yv7iABqJmPwN5
eqJed+HfKGkR9Xx2z5AdScK+6N8+KbNuEXWwTSIK7p2GpUf4yiwlFtGUBnX7
qBNsWGB6Ty5KcRGtSPZZKWzAY5kW/I/qdi+iqVm0PG4iEUs5F8HmQxbRqEuV
DnX7qpCY8+ts9h9dRC1fbytqyZ6Cj52iqzwtePf1jYWv32fCUDdx1Ry7RVTG
vqJ5ls2GAZ5J0YOui2jiozv7PTbNQp8bsqtbfRZReD/gWbA4AbsS8NrJImgR
jZCsNxzpIGAXQ3Y0hocvojc2Hb/59DoRs3mYq10du4hy5L4ngjEiZvFE4+VK
Ks+elsJj2h4SdjymmLo3bxG9e++O8nFrEmaYuM/D/eMiqltcuCpjScIOpFZ0
ZlQtooeP/BTTUCVhuzP19PsbF9El8TVLU978U86rzhbrXkQfF94lrtoSMbmi
oxvMRhbRqulHaFopARMv+3HrPnMRpYnMXzg1hsdEPp8c+rzMwyvE8PjE62fU
mtbjC5QldEV94GJYIBvivlsVa2xYQrXTMmOt/zHgfHOvpKvUEuq7rlotCT8J
Ge32oak7eOcunWKXcuuR0d7h6S6tJTRw/TrN2ptErG/Q5ewGsIQaFkpY21Pm
YNvYFHbs2BIa8TtYwfUXC/6c8VAKObOEnrt7M+52+CSs4XKffLJfQvcXNVFe
55IwuHRzgeO2xNPPjc3lmwhYMd+qveqNJdT5cMsPg3QWfEu5W+8YvISOVL4R
G68tRNIFyZrJj5fQA0t87OfniFiAdq1IffwSGql/rWFYjwUt7R9OczOWUJ9Y
srdkM4+/R8e/yxYuoeaoiXmYKwfSi4WyTbAldPGj4pGel3XISF9T2M2GJVRG
zMrAcisXfqY+c3zdzrP3YdKx1aUeid992qB5cAl1JVZGxB3lQG8bMdmVmSX0
8RaXzqIaEmYa2rmqtLyEEnYE+T3nMqFSQUKPBXUZfdz453LjASKG77ItC9y4
jHKbmBEMmUnYQ5CJeyuzjG6NjFM1oMzCD6oD1ztUllEt54yltDIS9uRs+ini
vmX018+PW+m8/usa5KShfmgZnXj0IoQDZ6FhjpKwzcll9NLTl4zYhyRMqnV8
Msx2GTU4VnBcI3gSzq++rS90WUYbO6dKuMIc2KJ0NbP/+jJ624PG9HjF0+/m
GqECd5fR6uCrYS5qZCzUn+2g/XgZtaUIL5pVTcDzGcV6DvHL6G+2UNygLgvu
b/KVjsxYRn0N9LzWH5iFGxf3rZS9X0b12yDFoJaATW9b7hqBy6jHcV2Jfa4k
rNYElq5vWEZvpgctyls2IKm+gTFI+zL60zbQLf9qLuL/St/bdXAZXcpYfU0t
noJnGojmMTPLqGJ7/beHCQyozq1R+7q0jB6Q9rETWGVCmvQDwWnKCsqQdhG9
hGfDwSPHJsQ3rqBHy9Q7G9PZ8JOnYN0hGd75JUHXS3/ZMCaxMcNDZQWtdTr4
/Eglb/7WRIUk6aygUjH7SGJ6bGjMOHWhznAFDcDNXzW0YUH5LaKAa7aCPlDA
57zbwISrBh2SsrYr6HxEQIDA72nYcSV+6bjLCopvqQwx+DAO38fadN64voJa
IElWmTNVSPgXqZL0oBU0ER9vHiFHxpwm/jxvilhBt/WybfMeEDGwKc1z+cUK
elBj+VcvYR5uQR3NlDJW0LhvU40vSRzIcVbcZfF+BV2x7ntYcnAG/nw6JhAI
V9CHVv5uEsLVSOannLGc+hXUWX7/56siJOzuyJVv7W0r6KVsjaZBhTloI6L+
[truncated: 4,307,597 more chars]
